# Supplementary material for: Analysis of RIOK2 Functions in Mediating the Toxic Effects of Deoxynivalenol in Porcine Intestinal Epithelial Cells
Source: Int J Mol Sci. 2022 Oct 22;23(21):12712. doi: 10.3390/ijms232112712 (PMC9653672; doi:10.3390/ijms232112712)
Supplement: Supplementary file 1 [file ijms-23-12712-s001.zip]

Archive with 1 entries (1 files):
- ijms-1940724-supplementary.xlsx
