# Supplementary material for: Analysis of RIOK2 Functions in Mediating the Toxic Effects of Deoxynivalenol in Porcine Intestinal Epithelial Cells
Source: Int J Mol Sci. 2022 Oct 22;23(21):12712. doi: 10.3390/ijms232112712 (PMC9653672; doi:10.3390/ijms232112712)
Supplement: Supplementary file 1 [file ijms-23-12712-s001.zip › ijms-1940724-supplementary.xlsx]

## Sheet: Table S1
Table S1 Differentially expressed genes (J2+DON VS J2)
GeneID	baseMean	log2FoldChange	lfcSE	stat	pvalue	padj	change
ZYX	5528.67	1.71751	0.0421538	40.744	0	0	up
ZNF777	1497.58	2.20056	0.0512458	42.9412	0	0	up
ZNF697	2868.87	1.79819	0.0437823	41.0713	0	0	up
ZMYND10	534.413	-4.61165	0.0966345	-47.7226	0	0	down
ZFP36L1	9939.14	2.60994	0.0343615	75.9554	0	0	up
YWHAH	6438.28	1.63214	0.0430553	37.9079	0	0	up
XBP1	5195.95	1.21622	0.0269127	45.1911	0	0	up
WDR90	657.781	-4.11614	0.101404	-40.5914	0	0	down
WDR34	2048.48	-3.20185	0.0781854	-40.9521	0	0	down
VIM	82108.7	1.5889	0.0343454	46.2623	0	0	up
VAV3	1689.97	-4.03073	0.0696694	-57.8551	0	0	down
UGT1A6	6792.26	-2.29356	0.0404241	-56.7375	0	0	down
TXNIP	8946.43	5.5261	0.0531509	103.97	0	0	up
TUFT1	2612.16	2.66553	0.0448103	59.4846	0	0	up
TRAFD1	1749.36	1.64361	0.0389555	42.192	0	0	up
TNNI3	827.821	-3.38062	0.0778178	-43.4428	0	0	down
TMEM125	641.78	-5.14762	0.112584	-45.7223	0	0	down
TJP3	707.286	-2.46536	0.0619307	-39.8084	0	0	down
TIMP3	3568.35	3.23522	0.0632204	51.1737	0	0	up
THBS1	14268	4.39622	0.0685922	64.0921	0	0	up
TES	3225.48	1.60306	0.0352594	45.4647	0	0	up
TCN2	1110.87	-2.52484	0.057126	-44.1977	0	0	down
TBC1D16	1156.02	-2.72109	0.0592527	-45.9235	0	0	down
TAGLN	1375.42	6.04236	0.083588	72.2874	0	0	up
SUPT6H	4710.91	1.60305	0.0338443	47.3652	0	0	up
SQSTM1	6699.79	2.45355	0.0581149	42.219	0	0	up
SPP1	7241.74	-2.2718	0.0453259	-50.1215	0	0	down
SPARC	5756.44	-1.81026	0.0366505	-49.3924	0	0	down
SPAG5	1276.59	-2.04631	0.050292	-40.6886	0	0	down
SOD3	12924.5	-3.21089	0.082218	-39.0534	0	0	down
SNAI1	823.596	3.32569	0.0879258	37.8238	0	0	up
SMS	16044.4	-3.23591	0.0354255	-91.3441	0	0	down
SMAP2	5225.7	1.84605	0.0350492	52.6703	0	0	up
SLC6A17	1768.52	2.45729	0.0509882	48.1933	0	0	up
SLC12A4	2962.74	2.17168	0.0542345	40.0425	0	0	up
SF3B4	4769.12	1.14893	0.030144	38.1147	0	0	up
SERPINF2	577.132	-4.05256	0.107229	-37.7935	0	0	down
SEMA4B	6649.47	-2.18742	0.0543823	-40.2231	0	0	down
SELENOP	3154.92	-3.96464	0.0695242	-57.0254	0	0	down
SEC61A1	7240.84	1.12172	0.0276315	40.5957	0	0	up
SEC23B	5739.62	1.10909	0.0268574	41.2956	0	0	up
SCARB1	3364.07	-2.00422	0.0318291	-62.9682	0	0	down
SAPCD2	859.653	-2.4729	0.0655818	-37.7071	0	0	down
RRAS2	4847.28	2.3109	0.0300975	76.7804	0	0	up
RNF19B	2225.05	2.20675	0.0492157	44.8382	0	0	up
RNF114	2700.49	2.29155	0.0471728	48.5779	0	0	up
RASSF1	1886.25	2.30881	0.0420613	54.8914	0	0	up
PXN	5334.56	1.34681	0.0306601	43.9271	0	0	up
PSAT1	1239.7	-7.70802	0.188053	-40.9885	0	0	down
PRSS23	1311.89	-3.09415	0.071947	-43.006	0	0	down
PROS1	1785.4	-2.22839	0.0563706	-39.5311	0	0	down
PRDX6	4458.01	-1.47874	0.0314919	-46.9563	0	0	down
PPP1R1A	516.184	-4.9541	0.101586	-48.7674	0	0	down
PLK2	7378.58	1.88332	0.0435513	43.2438	0	0	up
PLEKHG6	1230.1	-2.83769	0.0721438	-39.3338	0	0	down
PLAUR	1906.69	2.35528	0.057289	41.1123	0	0	up
PHLDA1	4663.77	1.82047	0.0397568	45.7902	0	0	up
PHGDH	2177.36	-5.51345	0.0933912	-59.0361	0	0	down
PDPK1	4813.43	1.47315	0.0367432	40.0931	0	0	up
PDLIM5	3389.65	1.8509	0.0395367	46.8146	0	0	up
PCK2	601.811	-3.91061	0.0902332	-43.339	0	0	down
PARP8	1258.66	1.86398	0.0469509	39.7006	0	0	up
PAFAH1B1	5763.9	1.29333	0.0325625	39.7185	0	0	up
OTUD1	1150.19	2.98597	0.0686519	43.4943	0	0	up
OSGIN1	1810.18	4.21229	0.055429	75.9942	0	0	up
OLFML2A	2089.35	-2.77015	0.0425748	-65.0655	0	0	down
NUAK2	1454.72	1.93368	0.0487279	39.6832	0	0	up
NREP	832.802	-5.28333	0.131644	-40.1336	0	0	down
NRBP1	5417.89	1.35058	0.0326307	41.3897	0	0	up
NPNT	4818.85	-2.83317	0.0487787	-58.0821	0	0	down
NPHP1	659.119	-2.56649	0.0659077	-38.9406	0	0	down
NPC1	2557.1	2.05881	0.0474174	43.4189	0	0	up
NGDN	758.75	2.4524	0.0593902	41.293	0	0	up
NFKB2	9048.89	2.54869	0.0624889	40.7862	0	0	up
NEURL1B	371.99	-3.74605	0.0920735	-40.6854	0	0	down
NEK6	1051.02	-2.82004	0.0645579	-43.6824	0	0	down
NEDD4L	2741.44	1.54701	0.0411628	37.5828	0	0	up
MYH9	37273.9	2.41923	0.0431954	56.0065	0	0	up
MST1R	1534.19	-3.02438	0.0647218	-46.729	0	0	down
MLF1	1085.38	-2.86325	0.0654902	-43.7202	0	0	down
MGEA5	3389.54	1.79057	0.0428857	41.7521	0	0	up
MFSD12	3895.26	1.85771	0.0482732	38.4832	0	0	up
MED10	1453.42	2.46797	0.0499291	49.4295	0	0	up
MCU	9055.58	1.90493	0.0490695	38.821	0	0	up
MAPK15	2083.54	-4.18459	0.0912692	-45.8489	0	0	down
MALL	1781.5	-2.15171	0.0489662	-43.9427	0	0	down
MAL	4304.6	-1.91735	0.0386911	-49.5553	0	0	down
LRRC10B	774.197	-3.31339	0.0761805	-43.494	0	0	down
LOC102166259	1684.59	-3.1761	0.0774828	-40.991	0	0	down
LOC100624226	6737.6	1.70505	0.0411795	41.4054	0	0	up
LOC100524475	3352.87	2.3156	0.0489207	47.3337	0	0	up
LOC100521659	950.867	4.57556	0.0786666	58.164	0	0	up
LOC100517188	728.54	-3.59485	0.0854933	-42.0483	0	0	down
LGALS9	3949.88	-2.9199	0.0693424	-42.1084	0	0	down
LDHD	1159.65	-4.48582	0.0908903	-49.3543	0	0	down
LAMA3	7731.2	2.88658	0.0620348	46.5317	0	0	up
KLHL21	1707.18	2.1656	0.0559995	38.6719	0	0	up
KLF10	8270.23	2.04705	0.0434817	47.0783	0	0	up
KITLG	2130.56	3.37264	0.0705915	47.7769	0	0	up
KIF13A	1791.18	2.05007	0.0418119	49.0307	0	0	up
JUN	7810.72	3.35177	0.0637504	52.5764	0	0	up
JAG1	27363.3	1.81954	0.0381158	47.7371	0	0	up
ITM2B	19911.6	-1.31511	0.0348009	-37.7896	0	0	down
INTS6	2463.03	1.62245	0.0404733	40.0869	0	0	up
IFRD1	3138.16	3.27209	0.0494465	66.1745	0	0	up
IFFO2	2629.05	2.49357	0.0466031	53.5066	0	0	up
HSPB8	4374.35	2.53541	0.0381792	66.408	0	0	up
HSPA6	1979.83	4.94898	0.0643369	76.9229	0	0	up
HS6ST1	3928.12	-1.51052	0.0380096	-39.7406	0	0	down
HOXB6	5140.94	-2.87719	0.0533275	-53.9532	0	0	down
HNF4A	964.689	-2.32935	0.0572638	-40.6775	0	0	down
HDAC1	4190	1.87519	0.0403794	46.4393	0	0	up
GSN	3044.29	-1.83339	0.0473232	-38.7419	0	0	down
GPT2	1074.92	-2.09163	0.0516859	-40.4681	0	0	down
GPNMB	3098.51	-3.28776	0.042284	-77.7542	0	0	down
GADD45B	755.109	4.74855	0.0980342	48.4377	0	0	up
FOXO1	3558.06	1.71042	0.03837	44.577	0	0	up
FOSL1	3598.14	2.75375	0.0490584	56.1321	0	0	up
FLNC	4259.11	2.91127	0.0477423	60.9789	0	0	up
FHL1	1479.49	2.2286	0.0562757	39.6014	0	0	up
FHAD1	536.568	-3.24787	0.0787131	-41.2621	0	0	down
FGFR1	1157.36	3.46255	0.0633548	54.6533	0	0	up
ETV3	4384.26	2.3029	0.0514514	44.7588	0	0	up
ETS2	852.761	2.8021	0.0642304	43.6258	0	0	up
ETS1	7249.29	1.75185	0.0405528	43.1992	0	0	up
ERRFI1	3990.91	1.97993	0.0475765	41.6157	0	0	up
ERN1	2692.07	1.78365	0.0380528	46.873	0	0	up
ERBB3	2019.2	-3.05307	0.0612197	-49.8707	0	0	down
EPCAM	5672.83	-1.91652	0.0398202	-48.1294	0	0	down
ENC1	2291.99	2.27024	0.0442471	51.3082	0	0	up
ENAH	10208.8	1.83168	0.0429742	42.6229	0	0	up
EMP3	2286.42	2.03626	0.0452486	45.0017	0	0	up
ELL	3048.59	2.08845	0.0428135	48.7801	0	0	up
EFHC1	1125.11	-2.88677	0.067459	-42.793	0	0	down
DZIP1	10977.5	-2.09063	0.0502535	-41.6016	0	0	down
DUSP6	3555.67	-1.65958	0.0429707	-38.6212	0	0	down
DUSP1	7603.78	3.81747	0.0558029	68.41	0	0	up
DNAH2	472.866	-4.01084	0.0846755	-47.3671	0	0	down
DHCR24	864.334	-3.61605	0.0889205	-40.6661	0	0	down
DDIT4	9237.64	-3.98444	0.0829195	-48.0519	0	0	down
DAPK3	3426.08	2.48543	0.0595819	41.7145	0	0	up
DAG1	9888.01	-2.19779	0.0400029	-54.9408	0	0	down
CYR61	6718.4	3.95723	0.0694928	56.9445	0	0	up
CTXN1	716.271	-4.17234	0.0946717	-44.0717	0	0	down
CSRNP1	1320.3	2.36054	0.0468531	50.3816	0	0	up
CSF1	6890.34	2.35673	0.0361588	65.1774	0	0	up
CRY2	750.142	3.0379	0.0628865	48.3076	0	0	up
COPA	10380.7	1.41679	0.0331709	42.7118	0	0	up
COL5A1	2065.44	2.39043	0.04909	48.6948	0	0	up
COL17A1	53755.1	1.68627	0.0333437	50.5723	0	0	up
COBL	1602.49	-3.11539	0.0792884	-39.2918	0	0	down
CITED2	4478.09	3.42004	0.0560169	61.0537	0	0	up
CFAP45	1268.26	-5.48088	0.0935084	-58.6138	0	0	down
CFAP100	369.249	-3.22411	0.0851514	-37.8633	0	0	down
CETN2	1130.02	-2.48249	0.0570163	-43.5399	0	0	down
CENPA	891.399	-1.97736	0.0511925	-38.626	0	0	down
CDC42EP3	1416.87	3.48274	0.0626639	55.5781	0	0	up
CDC25B	5673.06	-1.93805	0.0333194	-58.166	0	0	down
CCNB1	2928.68	-1.80776	0.0355119	-50.9056	0	0	down
CCDC71L	1955.34	2.58766	0.061131	42.3297	0	0	up
CCDC40	300.165	-4.23673	0.109609	-38.6531	0	0	down
CCDC114	1202.66	-4.07584	0.0669411	-60.8869	0	0	down
BIRC3	8897.01	2.50657	0.0657304	38.134	0	0	up
BCAS1	396.537	-5.08548	0.130103	-39.0881	0	0	down
BCAM	12479.4	-2.67823	0.0590453	-45.3588	0	0	down
ATF3	2718.56	3.24373	0.0484454	66.9564	0	0	up
ASNS	2121.2	-2.72102	0.0558968	-48.6792	0	0	down
ARID5A	489.304	4.1038	0.0970061	42.3046	0	0	up
ARG1	1208.9	3.35207	0.0788817	42.495	0	0	up
ARF4	7956.56	1.90044	0.0488176	38.9295	0	0	up
ANXA4	4436.07	-1.93395	0.0302817	-63.8653	0	0	down
ANXA13	21140.8	-5.09144	0.0480785	-105.898	0	0	down
AMOTL2	2118.27	1.74909	0.0414982	42.1486	0	0	up
ALDH1A1	29378.6	-2.26649	0.0418878	-54.1085	0	0	down
AKAP2	1973.68	2.81603	0.062141	45.3167	0	0	up
ADAMTSL4	1759.94	-2.7588	0.0669307	-41.2188	0	0	down
ABHD4	1350.66	-1.73188	0.0421917	-41.0479	0	0	down
ABHD2	4625.41	1.89858	0.0479114	39.627	0	0	up
ABCC3	7345.8	-1.46439	0.0389832	-37.5646	0	0	down
ABCB6	749.274	-3.38849	0.0828263	-40.9108	0	0	down
ABCA1	3841.57	2.74407	0.0713808	38.4427	0	0	up
MEST	5653.89	-1.51789	0.0404992	-37.4795	1.98966e-307	1.77419e-305	down
TACSTD2	6171.83	-2.15617	0.0576759	-37.3843	7.041e-306	6.24417e-304	down
RFX2	599.468	-2.81708	0.0754042	-37.3598	1.75852e-305	1.55104e-303	down
EPHA2	10818.7	1.44584	0.0387067	37.3537	2.20909e-305	1.93791e-303	up
TRIB3	1709.14	1.63751	0.0438462	37.3468	2.85844e-305	2.49407e-303	up
ZNF687	5164.13	1.37092	0.0368265	37.2263	2.5579e-303	2.2199e-301	up
SLC3A1	1501.64	-2.2539	0.0605968	-37.195	8.21458e-303	7.0912e-301	down
MUC4	3602.34	-1.95579	0.0525993	-37.1828	1.2922e-302	1.10958e-300	down
LOC100621388	4434.91	1.39726	0.0376579	37.104	2.41819e-301	2.06552e-299	up
PIF1	389.571	-4.42601	0.119432	-37.0588	1.29421e-300	1.09967e-298	down
TPM4	16150.8	1.43694	0.0388059	37.0288	3.93909e-300	3.32956e-298	up
GOLGA3	5196.78	1.59348	0.0430844	36.985	1.99413e-299	1.67683e-297	up
DRC1	544.044	-2.62824	0.0710886	-36.9714	3.30613e-299	2.76573e-297	down
DUSP10	595.143	3.43459	0.093021	36.9227	1.9966e-298	1.66169e-296	up
STPG1	335.289	-4.47277	0.121196	-36.9052	3.81924e-298	3.16237e-296	down
NFKBIE	2598.4	2.04794	0.0554988	36.9007	4.50805e-298	3.71376e-296	up
STK17A	1291.1	1.98194	0.0537389	36.881	9.33555e-298	7.65185e-296	up
IFT172	1259.11	-1.85173	0.0504565	-36.6997	7.39739e-295	6.03278e-293	down
ZEB1	529.32	3.14417	0.0856739	36.6993	7.50386e-295	6.089e-293	up
PPP1R18	1685.45	1.77827	0.0484949	36.6692	2.26492e-294	1.82872e-292	up
ECE1	2225.21	-1.59227	0.0434253	-36.6668	2.46637e-294	1.98152e-292	down
NEXN	974.24	2.25634	0.061572	36.6456	5.37885e-294	4.30017e-292	up
NXPH3	733.497	-2.684	0.0735638	-36.4853	1.89697e-291	1.50911e-289	down
MED20	650.24	2.21473	0.06073	36.4685	3.50699e-291	2.77634e-289	up
SLC6A6	639.056	-2.43557	0.0668663	-36.4245	1.7431e-290	1.37324e-288	down
IRF6	5037.85	-1.37434	0.0377379	-36.418	2.20733e-290	1.73057e-288	down
ACAT1	1020.83	-2.08316	0.0572463	-36.3895	6.24546e-290	4.87296e-288	down
ACTN1	12308.4	1.40011	0.0384775	36.3877	6.65644e-290	5.16877e-288	up
KREMEN1	2177.88	-1.85588	0.051158	-36.2775	3.66715e-288	2.83401e-286	down
JMJD6	1485.28	1.80499	0.0498191	36.2309	1.98421e-287	1.52615e-285	up
EHD3	5958.91	1.18239	0.0326401	36.2251	2.45004e-287	1.87556e-285	up
C6H1orf210	472.255	-3.90885	0.107921	-36.2196	2.98974e-287	2.27796e-285	down
NUP62CL	676.123	-2.38854	0.0659722	-36.2052	5.04026e-287	3.82235e-285	down
SLC5A6	13292.5	-1.77872	0.049204	-36.1499	3.73449e-286	2.81894e-284	down
ARMC6	636.924	2.15458	0.0596195	36.1388	5.58204e-286	4.19402e-284	up
DNAJB13	365.077	-4.12419	0.114133	-36.1349	6.42176e-286	4.8027e-284	down
LOC100627868	1584.99	1.9171	0.0530639	36.1282	8.18254e-286	6.09149e-284	up
DIXDC1	414.582	-3.32125	0.0919577	-36.1171	1.22144e-285	9.05146e-284	down
ZNF185	316.869	-3.37167	0.0934419	-36.083	4.18517e-285	3.08733e-283	down
CRYBG2	805.997	-2.58166	0.0717144	-35.9992	8.60995e-284	6.32266e-282	down
PSPH	341.643	-4.16194	0.115668	-35.9816	1.62068e-283	1.18478e-281	down
GOLM1	3311.75	-1.38133	0.038402	-35.9704	2.43114e-283	1.76928e-281	down
FKBP9	2880.83	-1.36392	0.0379798	-35.9118	2.00156e-282	1.45015e-280	down
SF3A1	4392.52	1.33502	0.0371781	35.9086	2.23913e-282	1.61506e-280	up
FGFR4	605.351	-2.71611	0.0756837	-35.8876	4.77139e-282	3.42632e-280	down
AKR1CL1	634.712	-3.12596	0.0871302	-35.8769	7.01458e-282	5.01496e-280	down
TNFAIP8L1	588.667	-2.42812	0.0676892	-35.8716	8.48578e-282	6.04016e-280	down
ROPN1L	469.43	-2.84665	0.0796774	-35.7272	1.49796e-279	1.06159e-277	down
STMN1	1376.05	-2.00931	0.0563986	-35.627	5.35462e-278	3.77827e-276	down
ALS2CL	3119.34	-2.05568	0.057777	-35.5796	2.89455e-277	2.03358e-275	down
ARHGEF39	391.742	-3.12648	0.0880308	-35.5158	2.80764e-276	1.96402e-274	down
PKIB	1881.32	-1.61943	0.0456088	-35.5069	3.8465e-276	2.67918e-274	down
LOC100624136	444.551	-2.7725	0.0783777	-35.3736	4.34776e-274	3.01538e-272	down
PLTP	1174.13	-2.95109	0.0835018	-35.3417	1.34596e-273	9.29517e-272	down
PPP1R10	2349.88	1.19035	0.0337198	35.3012	5.63592e-273	3.87565e-271	up
SMTNL2	381.035	-3.60314	0.102158	-35.2702	1.68259e-272	1.15218e-270	down
HMGB2	3612.25	-1.84186	0.0522716	-35.2363	5.55384e-272	3.78711e-270	down
SLC16A5	804.107	-2.09048	0.0593458	-35.2254	8.17281e-272	5.54965e-270	down
LRRC8C	1085.29	3.27658	0.0931323	35.182	3.77436e-271	2.55225e-269	up
ORAI2	1374.82	-2.01067	0.0571516	-35.1814	3.85041e-271	2.59288e-269	down
ESM1	400.644	5.70216	0.162639	35.0603	2.71783e-269	1.82263e-267	up
TGFB1I1	1193.36	2.36436	0.0674456	35.0558	3.18319e-269	2.12593e-267	up
ICAM1	3645.67	2.09297	0.0597601	35.0229	1.0088e-268	6.70974e-267	up
SH2D3A	561.014	-2.68658	0.0768663	-34.9514	1.23514e-267	8.18168e-266	down
MIDN	4182.96	1.30505	0.0373859	34.9076	5.69892e-267	3.75967e-265	up
EIF3A	13620.1	1.06798	0.0306185	34.8801	1.48772e-266	9.77497e-265	up
CNKSR3	898.472	1.80111	0.0517377	34.8123	1.58267e-265	1.03569e-263	up
DPF2	3629.21	1.44327	0.0414631	34.8087	1.79853e-265	1.17222e-263	up
MRPS10	1439.19	1.71628	0.0493072	34.8078	1.851e-265	1.20159e-263	up
FOXJ1	11393.4	-2.5907	0.0745631	-34.745	1.6483e-264	1.06574e-262	down
IDH1	1651.01	-1.43966	0.0414367	-34.7435	1.7364e-264	1.11825e-262	down
AXL	5153.9	1.32031	0.0380222	34.7247	3.33911e-264	2.14192e-262	up
B4GALNT3	838.74	-2.52497	0.0728159	-34.6761	1.80394e-263	1.1526e-261	down
FADS1	2489.47	-1.56789	0.045268	-34.6358	7.32064e-263	4.65909e-261	down
SPAG6	760.481	-2.23506	0.0646192	-34.5881	3.81001e-262	2.41534e-260	down
LOC100525346	3644.6	1.39838	0.0404326	34.5856	4.15739e-262	2.6253e-260	up
ACO1	2945.7	-1.67559	0.0484947	-34.552	1.32952e-261	8.3631e-260	down
SLA-DQA1	252.11	-5.23371	0.151673	-34.5066	6.38786e-261	4.00265e-259	down
CPQ	849.105	-2.47389	0.0720215	-34.3493	1.44324e-258	9.00857e-257	down
KIDINS220	5775.32	1.44109	0.0419767	34.3307	2.72975e-258	1.69736e-256	up
SSBP4	865.088	-2.78643	0.0812209	-34.3068	6.22059e-258	3.8532e-256	down
STARD13	3589.98	1.42673	0.0416011	34.2955	9.16722e-258	5.65684e-256	up
RND3	1552.25	1.8057	0.0527046	34.2607	3.02162e-257	1.85749e-255	up
MOK	371.891	-2.91813	0.085233	-34.2371	6.77911e-257	4.15163e-255	down
CARS	1454.74	-1.91374	0.0559519	-34.2034	2.15567e-256	1.3152e-254	down
NUCKS1	5003.3	-1.36272	0.0398756	-34.1741	5.85618e-256	3.55955e-254	down
LAMB2	5802.86	1.37904	0.0405725	33.9895	3.17972e-253	1.92551e-251	up
CASC3	2430.38	1.15481	0.0340242	33.9409	1.6607e-252	1.00192e-250	up
HSP70.2	10336.4	2.29357	0.0676459	33.9055	5.52933e-252	3.32354e-250	up
NRARP	288.362	-3.8103	0.112387	-33.9034	5.94524e-252	3.56034e-250	down
NRG1	715.257	2.22112	0.0656943	33.8099	1.4092e-250	8.40806e-249	up
KCTD10	3243.42	1.12899	0.0334029	33.7992	2.02746e-250	1.20526e-248	up
ALDH18A1	3541.37	-1.08389	0.032076	-33.7912	2.65571e-250	1.57297e-248	down
RALGDS	625.621	-2.49172	0.0737674	-33.7781	4.14273e-250	2.44481e-248	down
RAB36	1010.44	-2.04253	0.0604861	-33.7686	5.69521e-250	3.34882e-248	down
TNFAIP3	5404.2	2.01606	0.0597324	33.7515	1.01653e-249	5.95571e-248	up
SNX5	2698.04	-1.08445	0.0321367	-33.745	1.26531e-249	7.38661e-248	down
TLCD1	631.468	2.79629	0.0829317	33.718	3.15166e-249	1.83327e-247	up
ARMC4	288.393	-4.90974	0.145669	-33.7048	4.92019e-249	2.85178e-247	down
AZIN1	6007.59	1.31533	0.0390374	33.694	7.0718e-249	4.08428e-247	up
HCFC1	9550.29	1.58563	0.0470762	33.6821	1.05679e-248	6.0818e-247	up
FTSJ3	2916.69	1.33683	0.0397947	33.5932	2.1074e-247	1.20852e-245	up
ZNF319	587.108	2.13252	0.0635192	33.5729	4.17466e-247	2.38558e-245	up
SLC44A3	305.497	-3.21988	0.0960688	-33.5164	2.78161e-246	1.58395e-244	down
BUB1B	1308.33	-1.90815	0.0570135	-33.4685	1.38665e-245	7.86851e-244	down
FEM1A	1945.02	1.53552	0.0459092	33.4469	2.85345e-245	1.61354e-243	up
ZNF516	2287.21	1.64573	0.0492327	33.4277	5.43736e-245	3.06399e-243	up
HOXB8	1808.87	-2.21324	0.0662395	-33.4127	8.96806e-245	5.03608e-243	down
CD44	4763.62	1.3677	0.0410206	33.3417	9.60625e-244	5.37586e-242	up
ADM	3037.56	1.84179	0.0553354	33.2842	6.5339e-243	3.64394e-241	up
ISLR	206.813	-4.62479	0.138968	-33.2796	7.6149e-243	4.23227e-241	down
RAP1B	3409.17	1.30674	0.0393579	33.2015	1.02461e-241	5.67522e-240	up
SH2D6	1282.52	-1.89014	0.0570053	-33.1573	4.44919e-241	2.45598e-239	down
DIEXF	2844.06	1.26242	0.0381111	33.1248	1.30716e-240	7.19114e-239	up
FLT1	4571.6	1.66207	0.0501849	33.119	1.58408e-240	8.68515e-239	up
ZSWIM8	3661.07	1.41584	0.0427954	33.084	5.04358e-240	2.75597e-238	up
ARL6IP1	3353.47	-1.208	0.0365323	-33.0667	8.95612e-240	4.87748e-238	down
CDC20	3382.89	-1.39812	0.0423281	-33.0304	2.97416e-239	1.6143e-237	down
ENPP6	620.275	-5.14602	0.155842	-33.0207	4.09328e-239	2.21433e-237	down
SPON2	286.214	3.11457	0.0945472	32.942	5.51438e-238	2.97319e-236	up
COL4A1	2815.15	-1.5117	0.045917	-32.9224	1.04918e-237	5.63813e-236	down
C12H17orf97	322.194	-4.43761	0.134844	-32.9092	1.62413e-237	8.69901e-236	down
SYTL2	1448.17	-2.34794	0.0713775	-32.8947	2.61427e-237	1.39563e-235	down
CCDC149	918.779	-2.26005	0.0687119	-32.8917	2.89239e-237	1.53904e-235	down
CPM	679.306	2.36176	0.0718453	32.8728	5.38278e-237	2.85481e-235	up
NEK2	1335.03	-1.53671	0.0467952	-32.8391	1.6276e-236	8.604e-235	down
KCNH3	1363.51	-2.0858	0.0635793	-32.8063	4.7957e-236	2.52693e-234	down
PRSS16	409.303	-4.46358	0.136067	-32.8044	5.10138e-236	2.6793e-234	down
DDX5	9384.7	1.02723	0.0313242	32.7934	7.30865e-236	3.8262e-234	up
TSC22D2	1920.57	1.66588	0.0508731	32.7457	3.49521e-235	1.82391e-233	up
BCL10	1653.41	1.5147	0.0463302	32.6937	1.92128e-234	9.99373e-233	up
EPS8L3	2005.1	-1.41791	0.0433842	-32.6825	2.76653e-234	1.43444e-232	down
TXNRD1	2590.54	1.55441	0.0475891	32.6631	5.21929e-234	2.69757e-232	up
IL11	267.324	4.60877	0.141518	32.5666	1.21974e-232	6.28419e-231	up
KLF4	2555.89	1.78311	0.0547893	32.5449	2.47067e-232	1.26888e-230	up
LGMN	2017.4	-1.54958	0.047647	-32.5221	5.1866e-232	2.65531e-230	down
MAK	355.715	-3.23882	0.0996007	-32.5181	5.92394e-232	3.02326e-230	down
SLC1A4	346.795	-2.99128	0.0919948	-32.5158	6.38666e-232	3.24919e-230	down
RGS3	543.54	-2.62477	0.0807967	-32.4861	1.67356e-231	8.48756e-230	down
NFKBIA	3228.62	1.56933	0.0483631	32.4489	5.61887e-231	2.84077e-229	up
FADS2	1705.24	-1.62387	0.0500734	-32.4298	1.04266e-230	5.25506e-229	down
BRPF3	739.728	1.99943	0.0616571	32.4282	1.09981e-230	5.52597e-229	up
CREB5	1280.27	2.31462	0.071636	32.3109	4.91722e-229	2.46301e-227	up
PDE4C	379.356	-2.89893	0.0899301	-32.2354	5.63757e-228	2.81514e-226	down
GAA	1563.54	-2.10348	0.0654378	-32.1447	1.04835e-226	5.21894e-225	down
TMEM132C	206.843	-3.76389	0.117226	-32.1079	3.41821e-226	1.69646e-224	down
CCNA2	1566.86	-1.44393	0.0450117	-32.079	8.66753e-226	4.28858e-224	down
AEN	3511.46	1.79058	0.0558936	32.0354	3.50264e-225	1.72779e-223	up
LRRC43	258.765	-2.96058	0.0924246	-32.0323	3.86757e-225	1.90203e-223	down
MIPEP	1614.98	-2.17558	0.0679927	-31.9973	1.18784e-224	5.82402e-223	down
SH3RF1	3845.19	1.01684	0.0318095	31.9664	3.19562e-224	1.5621e-222	up
DAW1	301.07	-4.05581	0.126878	-31.9662	3.21881e-224	1.56871e-222	down
TRIM37	1594.89	-1.87241	0.0586375	-31.9319	9.62919e-224	4.66484e-222	down
LOC100513362	709.616	2.10832	0.0660738	31.9085	2.03432e-223	9.82588e-222	up
PTGR1	1073.28	-2.27528	0.0714065	-31.8639	8.46183e-223	4.07499e-221	down
LGALS3BP	924.592	-2.9694	0.0931935	-31.8627	8.77375e-223	4.2127e-221	down
GALNS	2109.75	-1.69658	0.053316	-31.8212	3.29734e-222	1.57854e-220	down
MAL2	3496.2	-1.29913	0.0408534	-31.7999	6.50401e-222	3.10452e-220	down
UBA1	25238.5	1.06019	0.0333417	31.7977	6.96364e-222	3.31416e-220	up
COL12A1	4947.3	2.49318	0.0785261	31.7498	3.19989e-221	1.51845e-219	up
ELF1	2743.55	1.18706	0.0374005	31.7391	4.48602e-221	2.12256e-219	up
CATIP	264.232	-5.83427	0.183917	-31.7223	7.65871e-221	3.61318e-219	down
CTGF	2141.15	1.66767	0.0525744	31.7203	8.16751e-221	3.84204e-219	up
PSMD8	8832.38	1.39568	0.0440015	31.7189	8.53329e-221	4.00251e-219	up
UNC5CL	463.616	-2.08087	0.0656774	-31.6831	2.65241e-220	1.24052e-218	down
GAS2L1	2458.99	-1.80158	0.0568926	-31.6663	4.52406e-220	2.1098e-218	down
LOC100624467	752.787	1.96474	0.062116	31.6302	1.42121e-219	6.60883e-218	up
MFSD2A	1641.51	1.66109	0.0525904	31.5854	5.85722e-219	2.71591e-217	up
GM2A	810.859	-2.11018	0.0668182	-31.581	6.74229e-219	3.1174e-217	down
ERGIC1	3343.65	-1.16724	0.0370321	-31.5196	4.67989e-218	2.15767e-216	down
LHFPL2	985.942	1.67028	0.053006	31.5111	6.12551e-218	2.81617e-216	up
NUS1	2762.58	1.32306	0.042051	31.4632	2.77036e-217	1.27006e-215	up
IFT122	976.503	-1.74969	0.0556915	-31.4176	1.16376e-216	5.32019e-215	down
FAM3C	2868.11	-1.02451	0.0326175	-31.4098	1.48714e-216	6.77945e-215	down
RAP1GAP	1766.07	-2.16935	0.0691349	-31.3785	3.97962e-216	1.80911e-214	down
BCOR	1432.51	1.81328	0.0581149	31.2017	1.01023e-213	4.57963e-212	up
DIDO1	4628.47	1.74897	0.0560643	31.1958	1.21508e-213	5.49292e-212	up
QPCT	2436.64	-1.32029	0.0423745	-31.1578	3.97977e-213	1.7941e-211	down
MAU2	2199.96	1.26339	0.0405843	31.1301	9.42099e-213	4.23527e-211	up
ATP13A4	346.861	-4.96726	0.159583	-31.1265	1.05428e-212	4.72651e-211	down
RTN3	1677.41	1.57366	0.0505775	31.1139	1.56384e-212	6.99163e-211	up
RBPMS	3039.88	1.25876	0.0404665	31.1063	1.97885e-212	8.82273e-211	up
SLC22A18	5379.93	-1.49684	0.0481277	-31.1014	2.30775e-212	1.02609e-210	down
MKRN2	797.04	1.61229	0.0518729	31.0816	4.27047e-212	1.89359e-210	up
PTPRZ1	2745.15	-2.0926	0.0673347	-31.0776	4.83225e-212	2.13686e-210	down
CHAC1	275.514	-2.69748	0.0868216	-31.0693	6.26328e-212	2.76214e-210	down
SKAP1	757.65	-1.75681	0.0566115	-31.0327	1.95349e-211	8.59163e-210	down
SF1	9889.52	1.6629	0.0537723	30.9247	5.55341e-210	2.42928e-208	up
RGS12	770.976	-1.97302	0.0638231	-30.9138	7.78851e-210	3.39784e-208	down
LIN37	833.186	1.87322	0.0606158	30.9032	1.08292e-209	4.71172e-208	up
EIF2B5	2323.72	1.04776	0.0339051	30.9028	1.09674e-209	4.75907e-208	up
SUPT5H	5565.95	1.20303	0.0389616	30.8773	2.40667e-209	1.04154e-207	up
ZBTB40	1410.04	1.77663	0.0575565	30.8675	3.26288e-209	1.40833e-207	up
CLDN1	5278.5	-1.46292	0.0475249	-30.7822	4.53974e-208	1.94909e-206	down
TGIF1	3110.07	-1.2337	0.040103	-30.7634	8.09312e-208	3.46552e-206	down
GALNT18	1506.18	-1.64863	0.0536276	-30.7422	1.5531e-207	6.63295e-206	down
ALDOC	705.524	-2.23101	0.0726361	-30.7148	3.60679e-207	1.53634e-205	down
P3H3	1050.63	-2.04067	0.0664555	-30.7073	4.55205e-207	1.93391e-205	down
RABGEF1	1368.97	1.5793	0.0514325	30.7063	4.6958e-207	1.98977e-205	up
PC	554.105	-2.95485	0.0962473	-30.7006	5.59534e-207	2.36476e-205	down
SERPINE2	577.427	2.90597	0.0946906	30.6891	7.96401e-207	3.35709e-205	up
IQGAP2	1156.43	-2.08162	0.0680007	-30.6118	8.51909e-206	3.58177e-204	down
SRPRA	9184.19	1.06334	0.0348077	30.5489	5.84615e-205	2.44529e-203	up
CCND1	4179.71	1.02759	0.0336421	30.5448	6.62236e-205	2.76283e-203	up
ADRB2	375.006	2.63807	0.0865083	30.495	3.03673e-204	1.26367e-202	up
GUCY1B3	2152.44	-1.30667	0.0428498	-30.4942	3.10871e-204	1.29031e-202	down
FAM189B	1646.73	-1.53246	0.050317	-30.4562	9.92549e-204	4.1092e-202	down
DOK5	500.959	-2.28613	0.0751004	-30.441	1.57562e-203	6.50655e-202	down
DMTN	368.263	-2.92352	0.0963087	-30.3557	2.10978e-202	8.69024e-201	down
DUSP9	2866.38	-2.32936	0.076821	-30.3219	5.88991e-202	2.41993e-200	down
NNT	2763.71	-1.33093	0.0439559	-30.2787	2.18924e-201	8.97203e-200	down
PDLIM2	2367.06	1.56093	0.0515575	30.2755	2.40668e-201	9.83828e-200	up
IER2	2695.18	1.67675	0.0554046	30.2636	3.45119e-201	1.40727e-199	up
LEPROT	2617.4	1.61104	0.0532459	30.2566	4.27033e-201	1.73692e-199	up
FLNB	20146.2	1.92312	0.0636084	30.2338	8.52284e-201	3.45793e-199	up
ADAM15	2936.06	-1.59578	0.0528247	-30.2089	1.80807e-200	7.3175e-199	down
DAB2	611.858	-3.07353	0.101784	-30.1965	2.63297e-200	1.06295e-198	down
IGSF11	284.818	-3.02613	0.100316	-30.1659	6.64455e-200	2.67579e-198	down
IRS2	2347.77	2.21838	0.0736046	30.1391	1.49096e-199	5.98932e-198	up
TRIM16	973.111	1.7043	0.0565558	30.1349	1.69157e-199	6.77838e-198	up
POLR2A	5485.69	1.36541	0.0453898	30.0818	8.37898e-199	3.34932e-197	up
OTUD4	1944.53	1.27836	0.0424992	30.0796	8.97072e-199	3.57705e-197	up
MICAL1	3206.78	1.10749	0.0368518	30.0525	2.0245e-198	8.05284e-197	up
LOC100153094	686.496	-2.24036	0.0745782	-30.0405	2.90944e-198	1.15446e-196	down
PTBP1	13655.2	1.13454	0.0377693	30.0386	3.07644e-198	1.21775e-196	up
PYCR1	4185.34	-1.88498	0.0628358	-29.9984	1.02821e-197	4.06007e-196	down
AKAP12	2179.27	1.42526	0.0475126	29.9974	1.06031e-197	4.17665e-196	up
ME1	1850.12	-1.49227	0.0497605	-29.989	1.36635e-197	5.36914e-196	down
CD151	14838.9	1.77905	0.059334	29.9837	1.59953e-197	6.27024e-196	up
EEF1A2	4286.26	2.08247	0.0695056	29.9612	3.14262e-197	1.22895e-195	up
KLF6	7332.05	1.22191	0.0408238	29.9312	7.72476e-197	3.00636e-195	up
PNCK	459.176	-3.64995	0.121998	-29.918	1.14832e-196	4.4584e-195	down
HK2	3802.9	-1.57695	0.0527162	-29.914	1.29279e-196	5.00734e-195	down
AGBL5	483.722	-1.95119	0.0653021	-29.8794	3.64667e-196	1.40909e-194	down
MEF2D	3380.32	1.14197	0.0382258	29.8743	4.25067e-196	1.63858e-194	up
ZNF622	2004	1.83498	0.0615035	29.8354	1.35651e-195	5.21677e-194	up
LAMB1	5126.39	1.09067	0.0365759	29.8193	2.19669e-195	8.40803e-194	up
MED15	4032.16	1.26516	0.0424322	29.8159	2.42897e-195	9.27523e-194	up
WDR63	348.733	-3.30796	0.111064	-29.7843	6.24444e-195	2.37333e-193	down
GUSB	3787.3	-1.18485	0.0398285	-29.7489	1.79329e-194	6.79984e-193	down
GGNBP2	1906.02	1.2133	0.0407942	29.7419	2.2045e-194	8.33958e-193	up
TSPAN14	2972.02	1.16308	0.03911	29.7387	2.42747e-194	9.16172e-193	up
ATP1A1	37684.1	-1.2864	0.0432812	-29.722	3.99302e-194	1.50354e-192	down
MINDY4	547.201	-2.27156	0.0765778	-29.6634	2.27504e-193	8.54669e-192	down
MARCKSL1	8878.79	2.15183	0.0725474	29.661	2.44656e-193	9.1698e-192	up
COPG1	4419.09	1.13373	0.0382363	29.6507	3.32166e-193	1.2421e-191	up
PPP1R15A	2096.03	2.15579	0.0727247	29.6431	4.15741e-193	1.55105e-191	up
MICU2	2247.04	-1.15018	0.038859	-29.5988	1.55007e-192	5.75654e-191	down
PDE2A	1263.33	-1.94681	0.0658842	-29.549	6.76471e-192	2.5065e-190	down
MAP1A	232.735	-5.2311	0.177099	-29.5377	9.43893e-192	3.48939e-190	down
ANP32E	3576.76	-1.26202	0.0427579	-29.5155	1.8237e-191	6.72655e-190	down
PRPF38A	1416.51	1.34069	0.0454314	29.5101	2.1341e-191	7.85359e-190	up
IGFBP2	1728.47	-2.64282	0.0896532	-29.4782	5.47753e-191	2.01119e-189	down
PIP5K1A	2451.54	1.13881	0.0386534	29.4621	8.80602e-191	3.22603e-189	up
MMP25	203.85	2.87643	0.0977508	29.4262	2.54152e-190	9.28971e-189	up
TMC8	917.985	-1.72923	0.05878	-29.4186	3.17552e-190	1.1581e-188	down
KYAT1	190.528	-4.34573	0.147882	-29.3865	8.17693e-190	2.97541e-188	down
ZBTB21	818.558	2.40307	0.0819823	29.3121	7.26953e-189	2.63931e-187	up
ZC3H7A	2845.41	1.44495	0.0492985	29.3101	7.70575e-189	2.79144e-187	up
DYNC2LI1	838.003	-2.32175	0.0792211	-29.3072	8.3939e-189	3.03396e-187	down
PTTG1	918.736	-1.67373	0.0571327	-29.2954	1.18625e-188	4.27814e-187	down
UTP4	1894.79	1.2724	0.0434541	29.2815	1.78495e-188	6.42305e-187	up
LOC102163816	7703.63	1.69659	0.0579674	29.268	2.64661e-188	9.50263e-187	up
DSEL	737.569	-2.53116	0.0864989	-29.2623	3.12815e-188	1.12068e-186	down
SNW1	2464.37	1.20908	0.041322	29.2599	3.36055e-188	1.20128e-186	up
KCNK5	8276.73	1.58598	0.0542055	29.2586	3.4864e-188	1.24353e-186	up
RASA4B	672.562	-1.85999	0.0636055	-29.2426	5.56968e-188	1.98224e-186	down
LOC100739508	1602.98	-2.22284	0.0760552	-29.2267	8.88749e-188	3.15613e-186	down
GPS2	968.457	1.34125	0.0458958	29.2239	9.64259e-188	3.4168e-186	up
NUPR1	306.163	-3.34205	0.114524	-29.1821	3.27641e-187	1.15845e-185	down
LOC100737600	1461.88	1.48652	0.0509565	29.1724	4.3405e-187	1.53135e-185	up
PLLP	611.173	-2.0582	0.0705792	-29.1615	5.97067e-187	2.10191e-185	down
CDV3	4070.88	1.03654	0.0355922	29.1225	1.86202e-186	6.54084e-185	up
TTC17	1369.57	1.38343	0.047528	29.1076	2.8767e-186	1.00834e-184	up
CRYM	326.892	-2.17449	0.0747107	-29.1055	3.05992e-186	1.07025e-184	down
CES1	1025.77	-2.38297	0.0818973	-29.0971	3.91039e-186	1.36477e-184	down
ZNF384	1749.83	1.178	0.0405378	29.0593	1.17375e-185	4.07898e-184	up
SLC19A3	1123.07	-1.56576	0.0539055	-29.0465	1.70527e-185	5.91344e-184	down
DNAH11	461.04	-3.02569	0.104229	-29.0293	2.81135e-185	9.72824e-184	down
PI4KA	3483.81	-1.06698	0.0367692	-29.0184	3.85791e-185	1.33213e-183	down
THUMPD1	1379.12	1.35271	0.0466953	28.969	1.61998e-184	5.58189e-183	up
FAM149A	767.87	-2.18993	0.0756115	-28.9629	1.9283e-184	6.63017e-183	down
GLUD1	26127.4	-1.06069	0.0366404	-28.9486	2.92497e-184	1.00358e-182	down
IQCD	223.106	-3.77251	0.130411	-28.9278	5.34367e-184	1.82959e-182	down
PPRC1	2794.35	1.10951	0.0383807	28.908	9.47777e-184	3.2382e-182	up
PFKL	8122.8	-1.56465	0.0541303	-28.9053	1.02339e-183	3.48919e-182	down
LAP3	5733.53	-1.18647	0.0411318	-28.8455	5.77445e-183	1.96465e-181	down
FCHSD2	1510.82	-1.51037	0.052402	-28.8228	1.10993e-182	3.76844e-181	down
RRN3	1280.29	1.42994	0.0496726	28.7872	3.10402e-182	1.05167e-180	up
NEK5	287.797	-3.46004	0.12041	-28.7354	1.37683e-181	4.65511e-180	down
GPSM2	1051.61	-1.77134	0.0616454	-28.7343	1.42125e-181	4.79533e-180	down
NOP56	6605.91	1.20924	0.0421309	28.7019	3.61265e-181	1.21638e-179	up
VPS37C	570.072	1.91508	0.0667549	28.6882	5.35304e-181	1.79864e-179	up
MOCS3	741.875	1.7377	0.0606015	28.6741	8.01996e-181	2.68917e-179	up
IST1	2363.09	1.09852	0.0383221	28.6654	1.03181e-180	3.45264e-179	up
MRPS30	1274.77	1.33424	0.0465658	28.6529	1.47647e-180	4.93038e-179	up
SPTLC3	1403.95	-1.94013	0.067827	-28.604	5.9837e-180	1.99403e-178	down
NTN1	1307.46	-1.76121	0.0615729	-28.6037	6.03957e-180	2.00853e-178	down
KDM5C	5794.48	1.05387	0.036882	28.574	1.41334e-179	4.6906e-178	up
ACBD3	1325.65	1.39554	0.0488537	28.5658	1.79005e-179	5.92872e-178	up
GREM1	1847.85	-1.8877	0.0660873	-28.5637	1.89648e-179	6.26842e-178	down
WDR20	962.149	1.30594	0.0457973	28.5156	7.50186e-179	2.46953e-177	up
ZFR	3475.13	1.42916	0.0501223	28.5134	7.99138e-179	2.62535e-177	up
TUBB6	2563.07	1.64941	0.0579429	28.4661	3.07769e-178	1.00905e-176	up
HKDC1	339.415	-3.46629	0.121843	-28.4487	5.05799e-178	1.65496e-176	down
LTBP3	3224.39	-1.88131	0.0661898	-28.4229	1.05333e-177	3.43953e-176	down
CCNT1	1436.39	1.238	0.043574	28.4114	1.46134e-177	4.76225e-176	up
TBC1D9	750.448	1.81341	0.0638433	28.404	1.80343e-177	5.86531e-176	up
P3H2	2167.91	-1.01292	0.0356994	-28.3736	4.28717e-177	1.39153e-175	down
DCAF13	2549.05	1.03517	0.0365011	28.3601	6.28749e-177	2.03672e-175	up
CLCF1	669.041	1.95786	0.0690991	28.3341	1.31493e-176	4.25098e-175	up
GFAP	236.971	-4.57065	0.161488	-28.3034	3.13956e-176	1.01296e-174	down
CD9	4645.04	-1.31977	0.0466325	-28.3016	3.30315e-176	1.06363e-174	down
SPATA6	1210.93	-2.23421	0.0789459	-28.3005	3.40917e-176	1.09559e-174	down
CFAP44	237.653	-5.57844	0.197475	-28.2489	1.47039e-175	4.71599e-174	down
AKAP8L	1234.27	1.42471	0.0504428	28.244	1.68617e-175	5.39742e-174	up
SFXN1	1241.5	-1.43903	0.0510057	-28.2131	4.03469e-175	1.28896e-173	down
LDHA	24508.2	-1.04692	0.0371422	-28.1867	8.50866e-175	2.71291e-173	down
LEF1	1238.32	-1.23364	0.0437701	-28.1846	9.03144e-175	2.87395e-173	down
CTC1	674.03	-1.57582	0.0559238	-28.178	1.0895e-174	3.46017e-173	down
FAH	272.494	-2.63214	0.0934547	-28.1649	1.57367e-174	4.98811e-173	down
LOC106504562	677.931	-5.42569	0.192835	-28.1364	3.51625e-174	1.11238e-172	down
RHOC	20855.8	1.40815	0.0500554	28.1318	4.00221e-174	1.26365e-172	up
ZBTB10	1865.5	1.46289	0.0520594	28.1003	9.70321e-174	3.05774e-172	up
DNAH6	407.906	-2.58141	0.0919634	-28.0699	2.28177e-173	7.17653e-172	down
SH3D19	914.14	-1.65856	0.0591083	-28.0597	3.04504e-173	9.55861e-172	down
KIRREL	2982.68	1.07109	0.0382026	28.0371	5.73768e-173	1.79762e-171	up
LRRC56	223.915	-3.47406	0.123936	-28.0312	6.77696e-173	2.11914e-171	down
LOC100510917	265.123	-4.6428	0.165784	-28.0052	1.40607e-172	4.37986e-171	down
BRD1	979.549	1.34761	0.0481441	27.9913	2.07594e-172	6.45411e-171	up
LPIN2	4145.47	-1.48023	0.0528979	-27.9827	2.64082e-172	8.19462e-171	down
DYNC1LI2	2076.94	1.27158	0.0454527	27.9758	3.20225e-172	9.9178e-171	up
CALM3	5580.07	-1.54283	0.0552069	-27.9464	7.2969e-172	2.25564e-170	down
ZNF638	1947.53	1.56583	0.0560386	27.942	8.23469e-172	2.5407e-170	up
CCNB2	942.704	-1.80923	0.0647842	-27.927	1.25386e-171	3.86126e-170	down
PMAIP1	837.186	1.77981	0.0638034	27.8951	3.05618e-171	9.39369e-170	up
ZBTB11	1018.37	1.71123	0.0613502	27.8928	3.26422e-171	1.00142e-169	up
ASAP3	370.161	-2.16132	0.0777088	-27.813	3.02074e-170	9.24974e-169	down
GRIP2	676.081	-2.13361	0.0767335	-27.8054	3.72851e-170	1.13955e-168	down
CHORDC1	1507.4	1.38732	0.0499457	27.7766	8.31519e-170	2.5366e-168	up
GPC1	5715.92	-1.79162	0.0645178	-27.7694	1.01643e-169	3.09488e-168	down
TEF	905.649	1.57922	0.0568718	27.7681	1.05259e-169	3.19897e-168	up
UBC	5838.99	2.391	0.0862207	27.7312	2.93593e-169	8.90601e-168	up
PGBD5	233.045	3.44445	0.124402	27.6881	9.72073e-169	2.94324e-167	up
CBS	472.399	-2.92074	0.105492	-27.6869	1.00379e-168	3.03362e-167	down
TXNL4B	496.207	1.91045	0.0690142	27.682	1.15068e-168	3.47107e-167	up
IDH2	5787.31	-1.24395	0.0449452	-27.677	1.32156e-168	3.97914e-167	down
DPYSL2	1492.92	-1.54394	0.0558071	-27.6656	1.81091e-168	5.44247e-167	down
ARFGAP2	1475.56	1.19602	0.043244	27.6575	2.26461e-168	6.79342e-167	up
FOS	749.362	-2.33324	0.084381	-27.6512	2.70083e-168	8.08703e-167	down
BCKDHB	210.845	-3.09174	0.11192	-27.6246	5.64322e-168	1.68353e-166	down
CYB5A	1177.81	-1.57613	0.057075	-27.6152	7.31902e-168	2.17946e-166	down
PASK	935.958	-1.95816	0.0709503	-27.599	1.14313e-167	3.39779e-166	down
RCOR1	2253.71	1.08011	0.0391566	27.5843	1.71823e-167	5.09783e-166	up
UFD1	1871.68	1.14051	0.0414094	27.5423	5.46608e-167	1.61878e-165	up
ASPH	1538.88	-1.60206	0.0582272	-27.514	1.19454e-166	3.52475e-165	down
WDR43	4995.2	1.15289	0.0419395	27.4895	2.34684e-166	6.91232e-165	up
DNAH5	572.206	-2.37461	0.0864104	-27.4805	2.99989e-166	8.81978e-165	down
CAVIN2	739.626	2.27951	0.0829726	27.473	3.69038e-166	1.08302e-164	up
MYNN	1085.56	1.97379	0.0719047	27.4501	6.92712e-166	2.02924e-164	up
IYD	297.838	-2.95871	0.107851	-27.4332	1.10084e-165	3.21902e-164	down
MYBL1	2248.85	1.64594	0.0600023	27.4312	1.16334e-165	3.39565e-164	up
UNC119	849.795	-1.37383	0.0500903	-27.4271	1.30474e-165	3.80154e-164	down
ZFAND5	2519.78	1.11037	0.0406677	27.3035	3.85681e-164	1.12172e-162	up
CALU	8329.1	1.02688	0.0376099	27.3033	3.8722e-164	1.12418e-162	up
CCNG1	2330.25	-1.29991	0.0476411	-27.2854	6.32324e-164	1.8325e-162	down
DACT1	175.69	3.94506	0.144634	27.2761	8.14918e-164	2.35745e-162	up
NUFIP1	1104.99	1.24613	0.0456941	27.271	9.36185e-164	2.70344e-162	up
GALNT3	881.314	-3.11157	0.114102	-27.2701	9.60109e-164	2.7676e-162	down
NRGN	182.399	-3.35689	0.123182	-27.2514	1.59956e-163	4.60271e-162	down
HOXB2	656.171	-1.82116	0.066878	-27.2311	2.78408e-163	7.99696e-162	down
TSPAN1	747.48	-7.11143	0.261204	-27.2256	3.23284e-163	9.26956e-162	down
GOLGA7B	200.625	5.5035	0.202226	27.2146	4.36475e-163	1.2471e-161	up
TRIB1	1628.37	1.71827	0.0631492	27.2097	4.98852e-163	1.42283e-161	up
APEH	890.155	-2.08258	0.0765578	-27.2027	6.04061e-163	1.71988e-161	down
P4HTM	262.191	-2.63193	0.0967572	-27.2014	6.25101e-163	1.77667e-161	down
CRK	4987.25	1.148	0.04223	27.1845	9.91626e-163	2.81348e-161	up
CLDN3	428.296	-4.92413	0.181143	-27.1837	1.01268e-162	2.86819e-161	down
KIF14	871.731	-1.76322	0.0648733	-27.1795	1.13614e-162	3.21226e-161	down
KLHDC3	582.667	-1.93762	0.0713022	-27.1748	1.29123e-162	3.64441e-161	down
C4H8orf37	515.199	-1.91911	0.0706824	-27.1511	2.45769e-162	6.92464e-161	down
EIF4E	3959.3	1.17634	0.0433791	27.1176	6.11462e-162	1.71983e-160	up
ATP6V1C1	2433.14	1.1041	0.0407263	27.1101	7.47651e-162	2.09924e-160	up
ADAM11	179.792	-3.00524	0.110921	-27.0934	1.17623e-161	3.29689e-160	down
AP1M2	296.423	-2.52346	0.0932851	-27.0511	3.70707e-161	1.03728e-159	down
BCAT1	2060.76	-1.72608	0.0638086	-27.0508	3.73523e-161	1.04336e-159	down
NR1D1	1855.23	1.47347	0.0544806	27.0457	4.28797e-161	1.1957e-159	up
DDX27	2087.99	1.03022	0.038108	27.0342	5.85521e-161	1.62992e-159	up
SPIDR	671.464	-1.52989	0.0566093	-27.0254	7.43271e-161	2.0655e-159	down
SSRP1	4192.26	-1.0399	0.0386081	-26.9346	8.63873e-160	2.39246e-158	down
SHANK2	515.213	-2.22591	0.0826496	-26.9319	9.30023e-160	2.57127e-158	down
FUOM	951.791	-2.16481	0.0804677	-26.9029	2.03264e-159	5.61015e-158	down
UBXN11	271.555	-2.73867	0.10186	-26.8867	3.14269e-159	8.65919e-158	down
DNTTIP2	4675.55	1.35089	0.05025	26.8835	3.4276e-159	9.41226e-158	up
LOC106504776	1258.09	-1.35876	0.0505676	-26.8701	4.91028e-159	1.3461e-157	down
SERTAD1	1076.82	1.72498	0.0642224	26.8595	6.54169e-159	1.7903e-157	up
SHMT2	987.897	-1.85648	0.0691232	-26.8575	6.88938e-159	1.88229e-157	down
GPD2	2554.83	-1.98055	0.0737863	-26.8418	1.05255e-158	2.8709e-157	down
PATL1	1431.52	1.21714	0.0454189	26.7982	3.39428e-158	9.24258e-157	up
KYAT3	2441.54	-1.01154	0.0377489	-26.7964	3.5573e-158	9.67026e-157	down
FOXJ3	2589.13	1.08023	0.0403645	26.7619	8.97849e-158	2.43666e-156	up
UBALD2	3277.34	-2.21028	0.0826003	-26.7588	9.76138e-158	2.6447e-156	down
BNIP3	7320.67	-1.92859	0.0720886	-26.753	1.13936e-157	3.08178e-156	down
LRCH1	1830.77	1.10242	0.0412495	26.7256	2.3748e-157	6.41275e-156	up
MAN2B1	1336.92	-1.51267	0.0566306	-26.7112	3.4906e-157	9.41011e-156	down
SPACA9	237.522	-2.40337	0.0900274	-26.696	5.24247e-157	1.41095e-155	down
RNF25	884.883	1.49602	0.0561275	26.6539	1.61316e-156	4.33444e-155	up
HOXB3	833.405	-1.83793	0.0689579	-26.6529	1.65468e-156	4.43864e-155	down
SH3GLB1	2797.27	1.07534	0.0403471	26.6523	1.68339e-156	4.5082e-155	up
LOC106506715	553.295	-1.71236	0.064268	-26.644	2.09922e-156	5.61255e-155	down
GGT1	455.828	-2.35276	0.088352	-26.6294	3.0987e-156	8.2712e-155	down
RANBP6	939.46	1.57318	0.0591478	26.5975	7.25942e-156	1.93453e-154	up
COG3	2992.33	1.03009	0.038742	26.5886	9.20605e-156	2.44926e-154	up
P2RY1	814.72	-1.29764	0.0488295	-26.5749	1.32299e-155	3.51404e-154	down
PLD1	823.294	-2.53749	0.0955277	-26.5629	1.82265e-155	4.83331e-154	down
CDK6	5617.92	1.38147	0.0520084	26.5625	1.84127e-155	4.8747e-154	up
COQ10B	1201.59	1.27501	0.048006	26.5595	1.99648e-155	5.27703e-154	up
HTR1B	234.216	3.44406	0.129682	26.5578	2.08677e-155	5.5067e-154	up
BNIP1	444.896	1.99404	0.0751057	26.5499	2.57772e-155	6.79121e-154	up
ARID1A	4717.45	1.14599	0.0431647	26.5493	2.61624e-155	6.88152e-154	up
STK32B	293.678	-2.66248	0.100322	-26.5392	3.42027e-155	8.98181e-154	down
B4GALNT4	1345.91	-1.80019	0.0678613	-26.5275	4.67111e-155	1.22468e-153	down
SLPI	324.457	-3.51718	0.132739	-26.4969	1.05137e-154	2.7476e-153	down
LOC110257870	492.347	2.06797	0.0781113	26.4747	1.89662e-154	4.94861e-153	up
DR1	3803.09	1.01599	0.0384105	26.4508	3.57422e-154	9.31076e-153	up
BTBD19	1602.63	-1.43993	0.0544418	-26.4489	3.75534e-154	9.76688e-153	down
VPS37A	1485.36	1.49058	0.0563602	26.4475	3.90174e-154	1.01314e-152	up
TNFRSF8	1188.58	-1.21185	0.0458241	-26.4456	4.09775e-154	1.06234e-152	down
SGSM2	1204.71	-1.24265	0.0470165	-26.4301	6.1844e-154	1.60074e-152	down
TPPP3	385.881	-3.43225	0.12993	-26.4162	8.93494e-154	2.309e-152	down
FOXD1	835.326	1.52071	0.057569	26.4154	9.1233e-154	2.35393e-152	up
PER1	5087.25	1.43687	0.0544452	26.3911	1.7336e-153	4.4658e-152	up
DCBLD2	4167.79	1.7152	0.0650497	26.3675	3.23212e-153	8.31286e-152	up
DEPDC1B	495.792	-1.83488	0.0696011	-26.3628	3.65765e-153	9.3924e-152	down
PGAP2	1480.6	-1.28113	0.0486361	-26.3411	6.49076e-153	1.66412e-151	down
ITM2C	4393.66	-1.4894	0.0565923	-26.3181	1.19069e-152	3.04789e-151	down
LOC100627422	1903.27	1.66697	0.0633857	26.2989	1.97342e-152	5.02772e-151	up
FAM46B	1489.72	1.30656	0.0497144	26.2814	3.13054e-152	7.96324e-151	up
ST14	5079.63	-1.56728	0.0596691	-26.2662	4.67425e-152	1.18714e-150	down
BRSK2	420.922	1.70735	0.0650449	26.2488	7.37975e-152	1.87134e-150	up
NSUN5	699.089	1.2973	0.0494888	26.2141	1.836e-151	4.64842e-150	up
PER3	776.854	1.73275	0.0661268	26.2034	2.43207e-151	6.148e-150	up
ZNFX1	3302.31	1.39093	0.0531098	26.1897	3.47803e-151	8.77837e-150	up
PCSK5	672.636	-1.67516	0.063998	-26.1753	5.08523e-151	1.28149e-149	down
RET	198.343	6.72358	0.256957	26.1661	6.4585e-151	1.62504e-149	up
TMSB10	31817.4	-1.34099	0.0512701	-26.1555	8.54043e-151	2.14555e-149	down
NDEL1	1214.29	1.56082	0.0597291	26.1316	1.59379e-150	3.99777e-149	up
CCL5	1446.66	2.0519	0.0785257	26.1303	1.64912e-150	4.13018e-149	up
DDIT3	380.543	2.08187	0.0797834	26.094	4.26963e-150	1.06767e-148	up
PAICS	1782.57	-1.49843	0.0574709	-26.0729	7.40392e-150	1.84859e-148	down
RIT1	2932.69	1.12714	0.0432462	26.0634	9.49305e-150	2.36655e-148	up
SPATA2	1672.75	1.16359	0.0446608	26.054	1.21134e-149	3.01515e-148	up
TSPOAP1	885.297	-1.91747	0.0736263	-26.0433	1.60287e-149	3.97752e-148	down
CCAR1	2918.61	1.33605	0.0513216	26.0329	2.10206e-149	5.20831e-148	up
NPC2	1844.49	1.14674	0.0440588	26.0276	2.4137e-149	5.97132e-148	up
R3HCC1L	483.493	1.85209	0.0712737	25.9856	7.20992e-149	1.78097e-147	up
LHB	352.521	-2.05803	0.07922	-25.9787	8.6264e-149	2.12763e-147	down
ZC2HC1C	147.493	-4.00632	0.154512	-25.9289	3.14576e-148	7.74697e-147	down
NDE1	961.652	-1.49854	0.0578473	-25.9051	5.83768e-148	1.43545e-146	down
TOB2	1951.79	1.27682	0.0492945	25.9018	6.35855e-148	1.56116e-146	up
CXCL8	3884.2	2.45654	0.0948472	25.8999	6.67216e-148	1.63569e-146	up
LOC110256758	432.541	-2.4441	0.0944834	-25.8681	1.52349e-147	3.72923e-146	down
FTH1	14976.6	-1.24857	0.0482671	-25.868	1.52817e-147	3.73504e-146	down
GRAMD4	415.751	-2.12004	0.0819575	-25.8675	1.54601e-147	3.77297e-146	down
ICOSLG	293.19	2.20301	0.0851733	25.8651	1.64776e-147	4.01525e-146	up
SYNGAP1	455.817	-2.17682	0.0841825	-25.8583	1.96037e-147	4.76984e-146	down
ZHX3	794.776	1.67213	0.064708	25.8412	3.05887e-147	7.43151e-146	up
NANP	1154.29	1.18785	0.0459743	25.8373	3.38176e-147	8.20366e-146	up
ERI3	837.452	-1.71148	0.0662427	-25.8366	3.44532e-147	8.34538e-146	down
DEPTOR	284.011	-3.88008	0.150216	-25.8299	4.0888e-147	9.88928e-146	down
NFE2L1	5726.24	-1.01281	0.0392221	-25.8225	4.9598e-147	1.19781e-145	down
HPRT1	1195.85	-1.26423	0.0489932	-25.8042	7.9475e-147	1.91649e-145	down
CEP104	1703.58	1.138	0.0441207	25.7929	1.06529e-146	2.56508e-145	up
SLC7A11	667.695	-2.01452	0.0781725	-25.7701	1.91773e-146	4.61078e-145	down
PALLD	5962.54	1.24211	0.0482018	25.7689	1.9805e-146	4.75466e-145	up
OXCT1	428.606	-1.89187	0.0734254	-25.7658	2.14327e-146	5.13784e-145	down
SH2D5	1075.9	1.40397	0.0544933	25.7642	2.23535e-146	5.35066e-145	up
TMEM35A	184.22	4.29678	0.166817	25.7574	2.66005e-146	6.35786e-145	up
POMGNT1	2214.19	-1.44635	0.0561991	-25.7361	4.60686e-146	1.09948e-144	down
SELENOS	933.593	1.58182	0.0614703	25.7331	4.97887e-146	1.18652e-144	up
DEGS2	558.41	-2.75864	0.107218	-25.7293	5.49218e-146	1.30502e-144	down
TACR1	354.759	-2.21504	0.086118	-25.721	6.80644e-146	1.61494e-144	down
KIF3C	1906.09	-1.18088	0.0459515	-25.6984	1.21707e-145	2.87928e-144	down
CALML4	209.85	-4.33649	0.168821	-25.6868	1.64024e-145	3.87473e-144	down
ACAA2	377.876	-2.12232	0.0826973	-25.6637	2.97091e-145	7.00797e-144	down
RELB	1263.52	1.63839	0.0638485	25.6607	3.2152e-145	7.57323e-144	up
C3H2orf81	616.36	-2.27665	0.0887261	-25.6593	3.32574e-145	7.82223e-144	down
RBSN	1063.52	1.35057	0.052675	25.6396	5.51695e-145	1.29572e-143	up
ZNF469	1639.43	1.57911	0.0616041	25.6332	6.50351e-145	1.52522e-143	up
SSR1	2308.08	1.10098	0.042966	25.6244	8.16093e-145	1.91116e-143	up
LSS	1480.22	-1.76793	0.0690817	-25.5919	1.8797e-144	4.39562e-143	down
RBM7	932.12	1.25625	0.0491319	25.5689	3.38161e-144	7.87377e-143	up
CTSF	1338.7	-1.97932	0.0774594	-25.553	5.08117e-144	1.18141e-142	down
RASSF10	992.068	-1.36361	0.053394	-25.5386	7.34844e-144	1.70612e-142	down
KCNIP3	207.977	-2.593	0.101551	-25.5341	8.25374e-144	1.91357e-142	down
IRF2BP2	3966.33	1.14306	0.0447991	25.5153	1.333e-143	3.08606e-142	up
RAE1	1462.93	1.02813	0.040296	25.5145	1.36181e-143	3.14826e-142	up
SNX30	1387.42	1.19834	0.0469875	25.5034	1.80737e-143	4.17237e-142	up
SLC44A4	251.377	-3.51171	0.137867	-25.4717	4.06296e-143	9.36617e-142	down
LOC100620238	1048.96	1.34856	0.0529967	25.4461	7.80582e-143	1.79434e-141	up
CREG1	1023.64	-1.43063	0.05623	-25.4424	8.56571e-143	1.96624e-141	down
EIF6	8864.52	1.54349	0.0607303	25.4156	1.69766e-142	3.89142e-141	up
PRC1	2545.22	-1.08989	0.042903	-25.4035	2.30698e-142	5.28066e-141	down
SORD	396.239	-1.96222	0.0772866	-25.3889	3.34872e-142	7.65442e-141	down
WSB1	6806.61	-1.05978	0.0417448	-25.3872	3.49597e-142	7.97976e-141	down
IL1RL1	355.227	3.84579	0.151516	25.3821	3.97677e-142	9.06447e-141	up
TMTC4	820.965	-1.64038	0.0646454	-25.375	4.75981e-142	1.08341e-140	down
NHS	307.068	-1.93268	0.0762092	-25.3602	6.92995e-142	1.57516e-140	down
KCNAB2	1011.81	-1.21181	0.0478027	-25.3502	8.93055e-142	2.02422e-140	down
CCDC96	194.886	-3.00864	0.118688	-25.3492	9.17349e-142	2.07638e-140	down
LONP1	3357.15	-1.49792	0.059105	-25.3434	1.06379e-141	2.40448e-140	down
CKS1B	2583.85	-1.67785	0.0662715	-25.3178	2.03562e-141	4.59472e-140	down
MPP2	479.804	1.63043	0.0644814	25.2852	4.64219e-141	1.04636e-139	up
NUP62	1970.62	1.28948	0.051008	25.2799	5.30905e-141	1.19502e-139	up
HAS3	383.806	1.76742	0.0699528	25.2659	7.56957e-141	1.69912e-139	up
EPHA1	1104.69	-1.49002	0.0589822	-25.2622	8.31314e-141	1.86345e-139	down
C9H1orf116	2379.04	1.46364	0.0579666	25.2497	1.14241e-140	2.55726e-139	up
MKI67	10909.1	-1.65638	0.0656009	-25.2494	1.15127e-140	2.57355e-139	down
P2RX4	544.554	-1.9879	0.0787333	-25.2485	1.1767e-140	2.62679e-139	down
WDR75	1147.45	1.30588	0.051729	25.2447	1.29469e-140	2.88619e-139	up
CCDC174	564.692	1.51616	0.0600784	25.2363	1.59958e-140	3.5561e-139	up
DUSP16	881.02	1.2202	0.0483849	25.2187	2.49894e-140	5.54791e-139	up
PCMTD1	1174.18	-1.5436	0.0612172	-25.2151	2.73302e-140	6.05932e-139	down
PER2	514.387	1.75851	0.0697468	25.2128	2.90209e-140	6.42538e-139	up
BRF2	274.941	2.33643	0.0927276	25.1967	4.3513e-140	9.62088e-139	up
TMEM39A	671.274	1.52918	0.0607575	25.1686	8.84285e-140	1.94987e-138	up
ADPRHL2	1122.82	1.57811	0.0627811	25.1366	1.97828e-139	4.35624e-138	up
NAGA	472.646	-1.9243	0.0765834	-25.1268	2.53193e-139	5.56784e-138	down
TSNAXIP1	233.547	-2.63556	0.105058	-25.0866	6.95975e-139	1.52841e-137	down
TLE3	1267.6	1.23245	0.0491308	25.085	7.24704e-139	1.58721e-137	up
FARSB	2389.01	1.10642	0.044107	25.085	7.24251e-139	1.58721e-137	up
G6PC3	845.481	-1.79474	0.0715951	-25.0679	1.1145e-138	2.43762e-137	down
TRPV4	1984.35	-1.2608	0.0503571	-25.0372	2.4092e-138	5.25523e-137	down
KRT7	2735.93	1.15611	0.0461822	25.0337	2.62782e-138	5.7244e-137	up
CYB561	1408.6	-1.56242	0.062486	-25.0043	5.48338e-138	1.19289e-136	down
IL15	256.838	2.53417	0.101359	25.002	5.81858e-138	1.26412e-136	up
ANK3	703.962	-1.83783	0.0735128	-25.0002	6.08632e-138	1.32052e-136	down
LIG4	1094.87	1.30112	0.0520506	24.9973	6.54553e-138	1.41826e-136	up
PLS1	1181.97	-1.69582	0.0679281	-24.965	1.46913e-137	3.17899e-136	down
LOC110257391	1153.3	1.0785	0.0432457	24.939	2.81318e-137	6.07925e-136	up
PKIG	702.505	-2.30773	0.0925429	-24.9368	2.96813e-137	6.40555e-136	down
EML2	1120.02	-1.9239	0.0771782	-24.9279	3.70418e-137	7.97282e-136	down
SPNS3	180.376	-3.42518	0.137474	-24.915	5.11166e-137	1.09877e-135	down
TINAGL1	7299.33	-1.54049	0.0618526	-24.9058	6.4381e-137	1.38206e-135	down
LRRC41	3080.24	1.14992	0.0462314	24.8731	1.45436e-136	3.11778e-135	up
DCTN4	1845.4	1.00595	0.0404435	24.8731	1.45621e-136	3.11778e-135	up
LIF	2316	1.17821	0.047379	24.8679	1.6575e-136	3.54408e-135	up
EMILIN2	11807	-1.03348	0.0415723	-24.8599	2.0194e-136	4.31221e-135	down
TSPAN15	381.83	-1.84771	0.0743684	-24.8454	2.8968e-136	6.17768e-135	down
RFX3	279.887	-2.42364	0.0976167	-24.8281	4.45949e-136	9.49777e-135	down
ABCF3	1937.63	1.1253	0.0453881	24.7929	1.06934e-135	2.27448e-134	up
C9H11orf70	610.49	-1.79064	0.0722672	-24.778	1.5473e-135	3.28679e-134	down
PUS3	667.405	1.64488	0.0664619	24.7492	3.16229e-135	6.69985e-134	up
CCNF	2856.11	-1.14667	0.0463515	-24.7385	4.12468e-135	8.72745e-134	down
AKIRIN2	3150.97	1.11846	0.0452747	24.704	9.69846e-135	2.04943e-133	up
TBC1D1	1873.51	-1.35914	0.055051	-24.6888	1.40974e-134	2.97513e-133	down
C1H15orf52	2068.1	1.33461	0.0540574	24.6887	1.41264e-134	2.97737e-133	up
FAM234A	3263.4	-1.21819	0.0493545	-24.6825	1.64779e-134	3.46849e-133	down
PPP2CB	2740.3	1.10914	0.0449484	24.676	1.93807e-134	4.07421e-133	up
SAMD4A	1629.91	1.35983	0.0551126	24.6736	2.05285e-134	4.30992e-133	up
METTL26	1964.38	-1.11845	0.0453303	-24.6734	2.06472e-134	4.32925e-133	down
PIR	169.847	-3.44095	0.139519	-24.663	2.66854e-134	5.58809e-133	down
SUN2	1727.87	-1.73045	0.0701766	-24.6585	2.98265e-134	6.23782e-133	down
BCAS2	1403.57	1.45738	0.0591091	24.6557	3.19532e-134	6.67397e-133	up
KIF27	359.541	-2.77755	0.112773	-24.6295	6.10792e-134	1.27411e-132	down
C4H1orf194	184.383	-3.28681	0.133465	-24.6268	6.52688e-134	1.35975e-132	down
BCKDK	2145.79	-1.13702	0.0461711	-24.6263	6.60443e-134	1.37414e-132	down
IQGAP3	3464.3	-1.23526	0.0501699	-24.6215	7.43372e-134	1.54471e-132	down
MSN	13711.3	1.22357	0.0497708	24.584	1.87307e-133	3.88722e-132	up
TELO2	1626.77	-2.21871	0.0902707	-24.5784	2.14939e-133	4.45498e-132	down
BMPR1B	940.866	1.09293	0.044468	24.578	2.17356e-133	4.49932e-132	up
PGGHG	616.641	-2.14252	0.0872253	-24.563	3.14075e-133	6.49314e-132	down
PNPLA6	1645.67	-1.3019	0.0530268	-24.5517	4.1518e-133	8.57246e-132	down
NAB1	1721.02	-1.50771	0.0614524	-24.5346	6.31092e-133	1.3014e-131	down
DDR1	4944.61	-1.02915	0.0419621	-24.5258	7.84525e-133	1.61574e-131	down
OSCP1	205.831	-2.60346	0.106156	-24.5248	8.04015e-133	1.65378e-131	down
SLC38A5	1208.35	-2.08707	0.085167	-24.5056	1.2885e-132	2.64361e-131	down
LOC595122	3446.65	-1.16061	0.0473699	-24.5011	1.43845e-132	2.94383e-131	down
RPGR	1337.08	-1.86139	0.0760079	-24.4894	1.91438e-132	3.90798e-131	down
AGBL2	169.418	-3.44119	0.140585	-24.4777	2.55367e-132	5.20646e-131	down
TRIB2	246.928	-3.36541	0.137659	-24.4475	5.34897e-132	1.08782e-130	down
OSER1	847.974	1.43787	0.0588203	24.4451	5.67436e-132	1.15256e-130	up
CFAP70	157.253	-3.13163	0.128174	-24.4325	7.71533e-132	1.56515e-130	down
SEMA6D	298.963	-3.10213	0.127036	-24.4193	1.06619e-131	2.1602e-130	down
IL22RA1	265.364	-3.44541	0.141106	-24.4171	1.12536e-131	2.27724e-130	down
RRBP1	7026.06	1.31225	0.0537651	24.4071	1.4367e-131	2.90364e-130	up
THOC6	999.562	1.2519	0.0512945	24.4062	1.46965e-131	2.96654e-130	up
GABARAPL1	1199.33	-1.49365	0.061237	-24.3913	2.11562e-131	4.26515e-130	down
LPP	6152.6	2.40466	0.0985956	24.3891	2.23196e-131	4.49411e-130	up
B4GAT1	567.056	-1.62575	0.0666731	-24.3839	2.53475e-131	5.09745e-130	down
LRRC59	5362.21	1.16831	0.0479747	24.3526	5.43628e-131	1.09055e-129	up
LOC100523684	573.258	-1.49614	0.0614391	-24.3516	5.57923e-131	1.11784e-129	down
SCP2	476.904	-1.77536	0.0729361	-24.3413	7.17126e-131	1.43505e-129	down
IGSF3	925.083	-1.81617	0.0746214	-24.3385	7.67761e-131	1.53448e-129	down
ALDH6A1	206.258	-2.68565	0.110349	-24.3378	7.80546e-131	1.55812e-129	down
FJX1	240.867	3.28651	0.135071	24.3317	9.06789e-131	1.8079e-129	up
EXOC8	1282.31	1.25339	0.0515319	24.3227	1.12748e-130	2.24238e-129	up
ZNF436	746.26	1.64091	0.0675628	24.2871	2.682e-130	5.32757e-129	up
DNAJC12	363.696	-2.16612	0.0892065	-24.2821	3.02953e-130	6.01053e-129	down
SPRY1	411.125	-2.11094	0.0869363	-24.2815	3.07766e-130	6.09858e-129	down
PRPF3	1126.74	1.31941	0.0543664	24.2689	4.17622e-130	8.26535e-129	up
WDR6	1491.35	-1.41367	0.0582832	-24.2552	5.83007e-130	1.15245e-128	down
MCCC2	316.25	-2.06017	0.0849423	-24.2537	6.03857e-130	1.19221e-128	down
CDCA3	501.728	-1.86965	0.0770963	-24.2508	6.48139e-130	1.27809e-128	down
ANKH	926.867	-1.29608	0.0535339	-24.2105	1.72428e-129	3.39603e-128	down
WNT5A	407.273	-2.00508	0.0828396	-24.2043	2.00242e-129	3.93906e-128	down
DUSP4	4510.02	-1.13839	0.0470347	-24.2033	2.05333e-129	4.03433e-128	down
MNS1	247.316	-3.70708	0.153165	-24.2032	2.05711e-129	4.03687e-128	down
AKR1A1	1116.23	-1.83525	0.0758364	-24.2001	2.21767e-129	4.3467e-128	down
B3GNT3	238.94	-2.67513	0.110591	-24.1895	2.86606e-129	5.61077e-128	down
BAZ1B	2448.87	1.19806	0.0495842	24.1621	5.56601e-129	1.08832e-127	up
LRRIQ1	203.517	-3.93139	0.162833	-24.1436	8.70712e-129	1.70046e-127	down
ISG15	4986.98	1.93661	0.0802197	24.1414	9.19945e-129	1.79445e-127	up
ZNF408	401.022	1.90874	0.0790962	24.1319	1.15692e-128	2.25397e-127	up
SUCLG2	3717.73	-1.07034	0.0443555	-24.131	1.18176e-128	2.29961e-127	down
AGT	218.371	-3.84411	0.159308	-24.13	1.21019e-128	2.35212e-127	down
NR1D2	1275.51	1.24916	0.0517695	24.1292	1.23367e-128	2.39489e-127	up
TUBB4A	1212.45	-1.60957	0.0667174	-24.1251	1.36206e-128	2.63782e-127	down
NABP1	978.969	1.3254	0.0549668	24.1127	1.83854e-128	3.55634e-127	up
RNF185	1631.86	1.04513	0.0433778	24.0937	2.91225e-128	5.62653e-127	up
SLC25A42	287.719	-2.36564	0.0982052	-24.0887	3.27981e-128	6.32914e-127	down
PTPN13	5125.07	-1.58186	0.0656776	-24.0852	3.56853e-128	6.87811e-127	down
BMP2	858.25	2.14679	0.0892148	24.0631	6.08699e-128	1.17184e-126	up
KCNJ16	196.239	-5.5644	0.23144	-24.0425	1.00102e-127	1.92255e-126	down
RPL7L1	2685.16	1.07112	0.0445525	24.0418	1.01621e-127	1.94942e-126	up
ARMC5	346.256	1.95591	0.0814075	24.0261	1.48263e-127	2.84081e-126	up
MTHFD2	951.864	-1.25235	0.0521295	-24.0237	1.57067e-127	3.00595e-126	down
RBM12	2033.21	1.01347	0.0421952	24.0186	1.77699e-127	3.39679e-126	up
TMEM52	306.838	-2.93308	0.122279	-23.9868	3.82084e-127	7.29511e-126	down
VARS2	632.227	-1.49473	0.0623554	-23.9711	5.56817e-127	1.06188e-125	down
LOC100627892	722.616	1.54377	0.0644336	23.959	7.44293e-127	1.41774e-125	up
CDKN2C	2214.18	-1.71985	0.071821	-23.9463	1.0097e-126	1.91879e-125	down
GORASP2	3600.54	1.0105	0.0422219	23.933	1.39024e-126	2.63577e-125	up
NIPAL1	1878.44	1.27107	0.0531104	23.9326	1.40088e-126	2.65285e-125	up
RUNX2	498.798	1.96574	0.082157	23.9267	1.61743e-126	3.05935e-125	up
PBXIP1	1555.57	-1.73955	0.0727428	-23.9137	2.20813e-126	4.17179e-125	down
IRF1	764.953	1.68041	0.0702978	23.9042	2.7698e-126	5.22687e-125	up
SLC25A13	2310.89	-1.26751	0.0530491	-23.8931	3.61209e-126	6.80842e-125	down
FZD5	1375.46	-1.22914	0.0514927	-23.8702	6.25431e-126	1.17751e-124	down
IGFBP6	1628.51	2.45331	0.102779	23.8699	6.30066e-126	1.18486e-124	up
DSP	13076.5	1.20815	0.050629	23.8628	7.4542e-126	1.40016e-124	up
CLEC11A	1547.57	-1.47654	0.061887	-23.8587	8.22117e-126	1.54244e-124	down
PODXL	3668.66	-1.45551	0.0610119	-23.8562	8.74004e-126	1.6379e-124	down
ZNF142	838.524	1.53913	0.064528	23.8522	9.61145e-126	1.79913e-124	up
SIK3	1132.39	1.22441	0.0513365	23.8507	9.9693e-126	1.86396e-124	up
ABRAXAS2	859.475	1.43798	0.0602915	23.8504	1.0032e-125	1.87353e-124	up
PDZD3	226.209	-3.01852	0.126633	-23.8369	1.38614e-125	2.58571e-124	down
LONRF3	367.668	2.10628	0.0883772	23.8328	1.52758e-125	2.84628e-124	up
FBXO28	1164.46	1.2636	0.0530257	23.83	1.63183e-125	3.03703e-124	up
DNHD1	496.525	2.41947	0.101574	23.8199	2.07779e-125	3.85376e-124	up
GATA6	1442.09	1.54856	0.0650149	23.8186	2.14491e-125	3.97372e-124	up
LMNA	46618	1.1589	0.0486742	23.8093	2.67366e-125	4.94764e-124	up
ADGRL2	2591.59	-1.3022	0.0546975	-23.8074	2.79934e-125	5.17432e-124	down
ZNRF1	1756.99	-1.29026	0.0542277	-23.7933	3.91719e-125	7.23232e-124	down
PLRG1	938.788	1.31072	0.0550924	23.7913	4.10739e-125	7.57486e-124	up
TMEM94	1993.95	-1.12538	0.0473031	-23.7908	4.16047e-125	7.66406e-124	down
MXD1	2724.27	1.61371	0.0679045	23.7645	7.78209e-125	1.4303e-123	up
SAT1	3002.24	-1.07069	0.0451111	-23.7345	1.58988e-124	2.91221e-123	down
HMGN3	1123.11	-1.46985	0.0619549	-23.7245	2.01513e-124	3.68698e-123	down
TMEM9	1439.35	-1.20451	0.0507836	-23.7184	2.3269e-124	4.25262e-123	down
TYMS	938.476	-1.34265	0.0566147	-23.7155	2.49607e-124	4.55666e-123	down
ST7L	696.585	1.40608	0.0592953	23.7131	2.6408e-124	4.81545e-123	up
TTC29	180.336	-2.76525	0.116651	-23.7053	3.18147e-124	5.79485e-123	down
CPOX	2272.44	-1.05033	0.0443161	-23.701	3.52444e-124	6.41235e-123	down
IGSF9	245.205	-2.32055	0.0979595	-23.6889	4.69669e-124	8.53557e-123	down
TMEM141	183.999	-3.54897	0.149966	-23.6651	8.25283e-124	1.49816e-122	down
C2H11orf95	1267.07	1.15051	0.048641	23.6531	1.09689e-123	1.98455e-122	up
LURAP1	225.067	-3.02796	0.128043	-23.648	1.23687e-123	2.23532e-122	down
RBM18	1285.54	1.18263	0.0500197	23.6432	1.38742e-123	2.50461e-122	up
SMOX	858.842	1.73692	0.0735011	23.6312	1.84387e-123	3.32491e-122	up
GNG7	161.571	-3.22118	0.13639	-23.6175	2.55035e-123	4.59373e-122	down
TOX4	1563.64	1.24068	0.0525359	23.6158	2.65207e-123	4.77167e-122	up
HDAC9	3268.51	1.46032	0.0618598	23.607	3.26606e-123	5.86987e-122	up
MAP3K5	729.869	1.53202	0.0649173	23.5996	3.89346e-123	6.9897e-122	up
LOC100517809	533.412	-1.68452	0.0714393	-23.5797	6.2283e-123	1.1169e-121	down
FAM193A	1674	1.26534	0.0536876	23.5686	8.0977e-123	1.45053e-121	up
FAM168B	1868.48	1.05431	0.0447365	23.5672	8.37187e-123	1.49798e-121	up
NFXL1	972.802	1.50855	0.0640439	23.5549	1.11855e-122	1.99921e-121	up
MTHFD1L	1845.57	-1.18183	0.0501941	-23.5453	1.40333e-122	2.50546e-121	down
RASSF8	542.004	1.76329	0.0748986	23.5424	1.50313e-122	2.68069e-121	up
CIB1	2203.35	-1.39976	0.0594707	-23.537	1.70636e-122	3.03978e-121	down
TEKT1	145.295	-4.57096	0.194513	-23.4996	4.11908e-122	7.32186e-121	down
RCAN1	757.535	1.43832	0.0612131	23.4969	4.39147e-122	7.7975e-121	up
LOC100736962	344.385	-2.9409	0.125191	-23.4914	4.99644e-122	8.86199e-121	down
HMGCS1	970.547	-1.5441	0.0657379	-23.4887	5.3245e-122	9.43355e-121	down
DHRS3	260.799	-2.62314	0.111706	-23.4826	6.1394e-122	1.08536e-120	down
CENPF	3403.29	-1.87447	0.0798271	-23.4816	6.2894e-122	1.11067e-120	down
NOCT	1298.17	1.82595	0.0777955	23.4711	8.05157e-122	1.42031e-120	up
SOCS3	626.717	1.65997	0.0707719	23.4552	1.17028e-121	2.06216e-120	up
SLA-DQB1	127.232	-5.74468	0.244931	-23.4543	1.1959e-121	2.10502e-120	down
ATF7IP2	481.294	-1.63253	0.0696338	-23.4445	1.50478e-121	2.64584e-120	down
MFSD3	711.338	-1.97651	0.084336	-23.4361	1.8336e-121	3.2205e-120	down
MORN2	375.211	-2.26538	0.0966818	-23.4313	2.04945e-121	3.59573e-120	down
PTGFRN	5499.1	-1.05893	0.0451933	-23.4311	2.06034e-121	3.61093e-120	down
KNDC1	125.471	-3.46459	0.148001	-23.4092	3.44584e-121	6.03263e-120	down
PLCD1	893.255	-1.28501	0.0548961	-23.4081	3.53837e-121	6.18795e-120	down
LBR	1085.11	-1.22694	0.0524207	-23.4057	3.74237e-121	6.53064e-120	down
USH1C	386.547	-1.98069	0.0846274	-23.4048	3.8201e-121	6.65913e-120	down
RABIF	1384.11	1.14749	0.0490335	23.4022	4.06157e-121	7.07244e-120	up
PIH1D3	182.684	-4.94876	0.211502	-23.3981	4.46454e-121	7.7658e-120	down
ZNF597	552.629	1.52494	0.0652228	23.3805	6.74418e-121	1.17185e-119	up
LOC102162205	123.63	5.168	0.221076	23.3766	7.40151e-121	1.2847e-119	up
ZNF592	841.3	1.16222	0.0497207	23.3751	7.66665e-121	1.3293e-119	up
PLK1	1823.63	-1.22674	0.0524876	-23.3719	8.24807e-121	1.42858e-119	down
VEGFC	396.023	5.19413	0.22234	23.3612	1.06059e-120	1.83501e-119	up
C1H18orf25	1399.63	1.37923	0.0590642	23.3514	1.33249e-120	2.30053e-119	up
SPEF2	243.077	-2.40626	0.10305	-23.3504	1.364e-120	2.35243e-119	down
FAF2	1248.44	1.36501	0.058521	23.3252	2.45974e-120	4.23771e-119	up
TRAPPC9	4452.71	-1.07932	0.0462741	-23.3245	2.49875e-120	4.30034e-119	down
UGT8	562.829	-1.7594	0.0754445	-23.3204	2.75354e-120	4.73381e-119	down
UBR5	10166.2	1.35498	0.0581204	23.3134	3.24391e-120	5.57095e-119	up
CFAP54	210.402	-5.3762	0.230781	-23.2957	4.89972e-120	8.40565e-119	down
ZNF507	1044.63	1.41332	0.0606909	23.2871	5.98807e-120	1.02619e-118	up
MAN2A2	1410.08	-1.06294	0.0456561	-23.2815	6.82632e-120	1.16861e-118	down
SMAD7	978.979	1.63335	0.0701654	23.2786	7.30994e-120	1.25008e-118	up
SERPING1	625.143	-2.49715	0.107356	-23.2605	1.11279e-119	1.901e-118	down
NHLRC3	692.039	1.32433	0.0569356	23.2601	1.12446e-119	1.91892e-118	up
RPGRIP1L	304.744	-2.11565	0.0909861	-23.2525	1.34219e-119	2.28808e-118	down
DDX56	1455.19	1.05845	0.0455283	23.2481	1.48694e-119	2.53217e-118	up
MAP4K2	410.217	-2.02736	0.0872114	-23.2465	1.54342e-119	2.62559e-118	down
SMG9	1111.32	1.40358	0.0604038	23.2366	1.94174e-119	3.29973e-118	up
RHBDD3	396.56	-1.91208	0.0823094	-23.2304	2.24315e-119	3.80796e-118	down
GCC1	632.018	1.29956	0.0559666	23.2202	2.84387e-119	4.82269e-118	up
ZKSCAN1	1562.58	1.1587	0.049942	23.2009	4.46178e-119	7.55848e-118	up
SAMHD1	1126.81	-1.29991	0.0560453	-23.194	5.23509e-119	8.85004e-118	down
ADK	1437.83	-1.32266	0.0570361	-23.19	5.75022e-119	9.71075e-118	down
ZNF787	1206.32	1.34726	0.0581011	23.1883	5.97792e-119	1.00848e-117	up
USP36	2797.67	1.33958	0.0577941	23.1785	7.50512e-119	1.2648e-117	up
ACADSB	967.945	-1.29217	0.0557489	-23.1784	7.51799e-119	1.26566e-117	down
BTC	376.522	-1.74133	0.0751376	-23.1752	8.09169e-119	1.36083e-117	down
TINAG	391.523	-2.11521	0.0912815	-23.1724	8.63756e-119	1.45113e-117	down
AMMECR1L	1893.47	1.12527	0.0485801	23.1632	1.06993e-118	1.79564e-117	up
KIF9	133.625	-3.03593	0.131221	-23.136	2.01145e-118	3.37229e-117	down
P4HA3	881.588	-1.51999	0.0657379	-23.122	2.78025e-118	4.65642e-117	down
BUB1	1672.39	-1.21189	0.0524228	-23.1177	3.07331e-118	5.14193e-117	down
GORAB	766.507	1.61885	0.0700462	23.1112	3.57633e-118	5.97737e-117	up
TCEA3	462.204	-1.93368	0.0837106	-23.0996	4.67513e-118	7.80584e-117	down
MTMR11	1428.77	-1.17468	0.0508553	-23.0985	4.79023e-118	7.98978e-117	down
MICALL2	1063.97	-1.32199	0.057269	-23.0838	6.72749e-118	1.12095e-116	down
GADD45A	5416.51	1.52131	0.0659498	23.0677	9.771e-118	1.62307e-116	up
GOSR2	1496.96	1.13529	0.0492338	23.0592	1.1892e-117	1.97337e-116	up
IER3	2273.99	1.39877	0.0607033	23.0427	1.73931e-117	2.88328e-116	up
NARF	1607.27	-1.98017	0.0859747	-23.032	2.22902e-117	3.6913e-116	down
IL11RA	347.298	-2.42997	0.10551	-23.0307	2.29559e-117	3.79766e-116	down
PROM2	266.768	-2.4381	0.105908	-23.021	2.87358e-117	4.74901e-116	down
BACH1	1212.77	1.53984	0.0669038	23.0157	3.24643e-117	5.35975e-116	up
TMEM45B	552.13	-1.54729	0.0672465	-23.0093	3.76544e-117	6.2103e-116	down
TMTC1	264.989	-2.027	0.0881046	-23.0067	3.98982e-117	6.57369e-116	down
LOC110255312	252.401	-4.41693	0.192106	-22.9922	5.58235e-117	9.18823e-116	down
TMEM231	321.86	-2.40494	0.104695	-22.9709	9.10647e-117	1.49736e-115	down
PTPRF	5335.03	-1.41529	0.0616374	-22.9616	1.12858e-116	1.85381e-115	down
PLEKHG1	737.912	1.60045	0.0697093	22.9589	1.20122e-116	1.97114e-115	up
CDYL	1151.33	1.40161	0.0610522	22.9576	1.23815e-116	2.02968e-115	up
LOC110256626	314.881	-2.21927	0.0966903	-22.9524	1.39399e-116	2.28285e-115	down
UBR2	1262.29	1.00892	0.0439773	22.9418	1.77715e-116	2.90448e-115	up
ARFIP2	2614.54	1.10014	0.0479583	22.9395	1.87637e-116	3.06354e-115	up
CDK1	2482.27	-1.14287	0.0498527	-22.9249	2.62355e-116	4.27915e-115	down
GNA13	2360.43	1.13767	0.0496503	22.9136	3.39669e-116	5.53463e-115	up
CCNG2	546.434	-2.08359	0.0909381	-22.9122	3.51192e-116	5.71664e-115	down
ASPM	1808.96	-1.93522	0.0844853	-22.906	4.04748e-116	6.58182e-115	down
SPTY2D1	1788.08	1.3415	0.0585937	22.8949	5.21847e-116	8.47752e-115	up
FAM84B	516.605	-1.57928	0.0689835	-22.8936	5.37807e-116	8.72807e-115	down
SLC30A1	700.879	1.58056	0.0690554	22.8882	6.08346e-116	9.85314e-115	up
NSMF	3570.53	-1.34873	0.0589331	-22.8858	6.43982e-116	1.04199e-114	down
DNAJC10	3494.14	-1.35982	0.0594184	-22.8856	6.46839e-116	1.04557e-114	down
ZNF281	2169.63	1.49329	0.0652733	22.8775	7.77838e-116	1.25607e-114	up
DLGAP5	1517.37	-1.29516	0.0566331	-22.8693	9.38589e-116	1.51415e-114	down
PKNOX1	845.176	1.35696	0.0593542	22.8621	1.10806e-115	1.78577e-114	up
ZFAND2A	619.104	1.40344	0.0614378	22.8433	1.70501e-115	2.74509e-114	up
CCDC173	158.386	-3.77578	0.165298	-22.8422	1.74582e-115	2.80802e-114	down
JADE1	3171.85	1.20718	0.0528827	22.8275	2.4439e-115	3.92694e-114	up
RNF20	891.327	1.26036	0.0552748	22.8018	4.39918e-115	7.05478e-114	up
C7H6orf89	1140.25	1.23583	0.0542173	22.794	5.25831e-115	8.42419e-114	up
DHX8	1532.05	1.00255	0.0440098	22.7802	7.19948e-115	1.15227e-113	up
GALNT12	510.016	-2.26119	0.099305	-22.7702	9.05594e-115	1.44797e-113	down
RELA	2940.35	1.19079	0.0523022	22.7676	9.61358e-115	1.53562e-113	up
C7H15orf59	90.8618	4.32625	0.19004	22.7649	1.02212e-114	1.63107e-113	up
IL6	215.258	3.06205	0.134563	22.7554	1.26759e-114	2.02079e-113	up
PJA1	1186.24	-1.28578	0.0565247	-22.7473	1.52783e-114	2.43328e-113	down
SMAD9	309.594	2.118	0.0931519	22.737	1.92765e-114	3.06705e-113	up
PEAK1	418.472	1.91506	0.0842538	22.7296	2.2843e-114	3.63095e-113	up
RBM22	1293.06	1.04723	0.046099	22.717	3.0443e-114	4.83424e-113	up
KLHL14	184.979	-2.72037	0.119856	-22.6969	4.80834e-114	7.62801e-113	down
NUP210	1215	-1.2824	0.0565186	-22.6899	5.63681e-114	8.93357e-113	down
KIF20A	1260.24	-1.0442	0.0460347	-22.683	6.59403e-114	1.04303e-112	down
RBM23	1390.17	1.01221	0.0446407	22.6746	7.97449e-114	1.26016e-112	up
HGS	4962.37	1.22735	0.054133	22.6728	8.31309e-114	1.31238e-112	up
CNOT4	1080.81	1.53527	0.067784	22.6494	1.41327e-113	2.22896e-112	up
TBCC	460.575	1.62686	0.0718408	22.6453	1.55108e-113	2.44393e-112	up
TRIM32	878.211	1.23339	0.0544728	22.6423	1.66034e-113	2.61354e-112	up
EML1	512.588	-1.53599	0.0678633	-22.6335	2.02662e-113	3.18701e-112	down
CAPN6	104.934	-3.16478	0.139828	-22.6333	2.03731e-113	3.20072e-112	down
LARP4	2450.81	1.06647	0.0471325	22.627	2.35139e-113	3.69059e-112	up
MAD1L1	818.473	1.67835	0.0741763	22.6265	2.37621e-113	3.72595e-112	up
NID2	4754.96	-1.03535	0.0457596	-22.6258	2.41337e-113	3.78057e-112	down
BLZF1	1289.29	1.16781	0.0517024	22.5871	5.79888e-113	9.06648e-112	up
EREG	3386.1	-1.58293	0.0700901	-22.5842	6.20053e-113	9.68512e-112	down
SPRTN	491.829	1.58921	0.070373	22.5827	6.41151e-113	1.0005e-111	up
LOC100622535	547.945	-2.67377	0.11845	-22.573	7.98554e-113	1.24493e-111	down
RNF6	1871.4	1.10592	0.0490025	22.5687	8.80127e-113	1.37078e-111	up
SCAMP2	1747.75	1.16787	0.0517513	22.5671	9.13188e-113	1.42091e-111	up
TNFRSF12A	11441	1.51062	0.0669433	22.5656	9.43136e-113	1.46611e-111	up
ARHGAP24	369.729	-1.82708	0.0810096	-22.5539	1.22869e-112	1.90634e-111	down
LOC100157002	3044.33	1.0064	0.0446233	22.5532	1.24879e-112	1.93569e-111	up
USP4	723.328	-1.19187	0.0528608	-22.5474	1.42427e-112	2.20558e-111	down
PCLAF	1637.36	-1.17047	0.0519131	-22.5466	1.44956e-112	2.2426e-111	down
SLC44A2	351.398	-2.25751	0.100138	-22.544	1.53935e-112	2.37925e-111	down
TRIM27	831.285	1.13635	0.0504212	22.5372	1.79178e-112	2.76678e-111	up
LRIF1	619.458	1.72959	0.0767681	22.5301	2.10389e-112	3.24564e-111	up
SIKE1	1077.35	1.08138	0.0479974	22.5299	2.11279e-112	3.25627e-111	up
PDLIM7	5889.36	1.18137	0.0524423	22.527	2.25833e-112	3.47727e-111	up
GJA1	805.066	-1.62907	0.0723774	-22.508	3.46664e-112	5.32767e-111	down
DNAJB1	2767.81	1.1804	0.0524476	22.5062	3.60706e-112	5.53822e-111	up
THSD4	787.632	-1.88385	0.0837513	-22.4934	4.81288e-112	7.3687e-111	down
ZZEF1	3197.43	1.15174	0.0512037	22.4934	4.82155e-112	7.37502e-111	up
GRTP1	911.718	-1.50398	0.0668646	-22.4929	4.87327e-112	7.44711e-111	down
GSTK1	259.099	-2.00343	0.0890949	-22.4865	5.62593e-112	8.58919e-111	down
PRRT2	275.686	-2.31011	0.102751	-22.4825	6.15056e-112	9.38134e-111	down
PPFIA1	2072.32	1.04761	0.0465998	22.4809	6.38033e-112	9.71659e-111	up
GMCL1	1139.37	-1.37881	0.0613325	-22.4809	6.38233e-112	9.71659e-111	down
HIC1	814.55	1.53503	0.0682961	22.4761	7.10778e-112	1.08109e-110	up
DDIT4L	294.073	-5.43613	0.242152	-22.4492	1.30345e-111	1.97883e-110	down
SLC50A1	886.675	-1.48095	0.066008	-22.4359	1.75868e-111	2.66744e-110	down
KRT6A	695.492	1.56012	0.0695742	22.4239	2.30321e-111	3.49008e-110	up
LOC102161901	1021.57	1.29425	0.0577513	22.4107	3.09619e-111	4.68732e-110	up
CFAP206	158.059	-3.66271	0.163634	-22.3835	5.69403e-111	8.61215e-110	down
LOC100514656	542.091	1.53564	0.0686665	22.3637	8.88881e-111	1.34317e-109	up
KLHDC9	404.513	-3.04085	0.135983	-22.3619	9.23973e-111	1.3949e-109	down
GCDH	390.285	-1.53916	0.0688413	-22.3582	1.00571e-110	1.51688e-109	down
AK7	93.2436	-4.19993	0.187857	-22.357	1.03177e-110	1.55474e-109	down
MANSC1	344.491	-1.74277	0.0779715	-22.3514	1.17089e-110	1.76275e-109	down
PRKCG	337.82	-1.80312	0.0806984	-22.3439	1.3845e-110	2.0824e-109	down
CIPC	1746.27	1.19813	0.05365	22.3323	1.79252e-110	2.69109e-109	up
QPCTL	550.2	-1.81749	0.0814632	-22.3106	2.91619e-110	4.37402e-109	down
GIPC2	1029.45	-1.58071	0.0708654	-22.3058	3.24846e-110	4.86789e-109	down
PI4K2B	1886.7	1.2328	0.0553006	22.2926	4.35613e-110	6.52173e-109	up
HMGN5	231.952	-2.84782	0.127843	-22.2759	6.33412e-110	9.47433e-109	down
CHIC2	713.865	1.64063	0.0736574	22.2738	6.62775e-110	9.90439e-109	up
GPATCH3	593.841	1.36815	0.0614391	22.2684	7.48955e-110	1.1182e-108	up
P2RX7	184.357	-3.56044	0.159958	-22.2586	9.32015e-110	1.39023e-108	down
FGGY	241.33	-2.55276	0.114773	-22.2418	1.35554e-109	2.02012e-108	down
RRP8	2587.66	1.03398	0.0465205	22.2263	1.91166e-109	2.84366e-108	up
PDCD4	194.891	-3.25126	0.146294	-22.2241	2.00971e-109	2.98677e-108	down
ANAPC5	698.771	-1.13098	0.0509473	-22.199	3.51137e-109	5.21373e-108	down
HIC2	1270.6	1.18787	0.0535348	22.1887	4.41086e-109	6.54331e-108	up
TSPAN9	788.988	-1.44735	0.0652298	-22.1885	4.43205e-109	6.56874e-108	down
GAL3ST1	171.887	-3.2892	0.148282	-22.182	5.11928e-109	7.58037e-108	down
MGST3	2049.45	-1.0436	0.0470494	-22.181	5.24589e-109	7.76076e-108	down
SIK1	1422.18	1.24356	0.0560701	22.1787	5.5192e-109	8.15765e-108	up
FXYD3	155.338	-5.26616	0.237513	-22.1721	6.38703e-109	9.43176e-108	down
SGSM1	3965.11	-1.29424	0.0583945	-22.1638	7.67856e-109	1.13287e-107	down
LOC106505238	855.863	-2.17883	0.0983069	-22.1635	7.72953e-109	1.13935e-107	down
PEG10	1109.1	-1.50757	0.0680218	-22.163	7.81309e-109	1.15062e-107	down
SIX1	905.068	1.19093	0.0537463	22.1584	8.65985e-109	1.27417e-107	up
CMBL	746.021	-1.3949	0.0630092	-22.138	1.36018e-108	1.99949e-107	down
RHBG	193.557	-4.04299	0.182664	-22.1335	1.50484e-108	2.21015e-107	down
SLC16A11	458.756	-1.74818	0.0790476	-22.1156	2.23917e-108	3.28269e-107	down
ZNF668	817.163	1.11043	0.0502324	22.1058	2.77922e-108	4.07075e-107	up
DCAF5	1408.21	1.09547	0.0495858	22.0924	3.74365e-108	5.47842e-107	up
RHPN1	1092.42	-1.93789	0.0877684	-22.0796	4.96365e-108	7.25069e-107	down
HOXD8	2017.5	-1.21244	0.0549399	-22.0685	6.33938e-108	9.25197e-107	down
KTI12	686.576	1.47081	0.0667464	22.0358	1.30624e-107	1.90295e-106	up
SFXN3	566.752	-1.22401	0.055547	-22.0356	1.31179e-107	1.90934e-106	down
RRP9	1290.83	1.49996	0.0680884	22.0295	1.50063e-107	2.18224e-106	up
REEP4	934.602	-1.58723	0.0720815	-22.02	1.85281e-107	2.68956e-106	down
NCAPD2	1386.29	-1.04135	0.0472944	-22.0185	1.91562e-107	2.77825e-106	down
ZC3H8	309.868	1.72718	0.0784569	22.0144	2.09696e-107	3.03854e-106	up
BSPRY	516.353	-1.55274	0.0705515	-22.0086	2.38276e-107	3.44959e-106	down
HSD11B1L	240.754	-1.92298	0.0874158	-21.9981	3.00168e-107	4.33787e-106	down
USP5	3284.89	-1.19023	0.0541553	-21.9781	4.66659e-107	6.73791e-106	down
TNIK	957.685	-1.60835	0.0731805	-21.9778	4.69581e-107	6.77407e-106	down
ARMT1	816.495	1.19758	0.0545034	21.9726	5.26903e-107	7.59424e-106	up
ZCCHC8	1104.85	1.21045	0.0551415	21.9518	8.33233e-107	1.19774e-105	up
LRRC6	205.123	-3.06335	0.139556	-21.9507	8.53224e-107	1.2254e-105	down
MELK	879.774	-1.19073	0.0542633	-21.9435	9.9982e-107	1.43213e-105	down
MIF	9952.75	-1.52431	0.0696077	-21.8986	2.68034e-106	3.83253e-105	down
SALL1	1091.02	1.12444	0.0513751	21.8869	3.46095e-106	4.94435e-105	up
PTRH1	444.994	-1.90851	0.0872738	-21.868	5.23533e-106	7.47267e-105	down
SLU7	968.495	1.03696	0.0474296	21.8631	5.839e-106	8.32699e-105	up
USP28	1300.86	-1.20873	0.0553047	-21.8558	6.85148e-106	9.76231e-105	down
DHRS9	298.872	2.34997	0.107536	21.8528	7.30648e-106	1.04015e-104	up
MEOX1	112.732	-5.54681	0.254074	-21.8314	1.16684e-105	1.65674e-104	down
TMEM57	703.842	1.30651	0.0599793	21.7826	3.39225e-105	4.8081e-104	up
VPS18	1381.09	1.08086	0.0496307	21.778	3.75351e-105	5.3155e-104	up
CCDC157	267.379	-1.81602	0.0834168	-21.7705	4.4221e-105	6.25686e-104	down
IFT80	940.45	-1.15196	0.0529569	-21.7527	6.51197e-105	9.20582e-104	down
CSF2	349.639	6.20465	0.285377	21.742	8.2282e-105	1.16219e-103	up
VAMP7	1456.75	1.00252	0.0461149	21.7396	8.66459e-105	1.22276e-103	up
NSMCE1	1188.58	-1.02664	0.047245	-21.7301	1.06624e-104	1.50339e-103	down
TRIM46	346.602	-1.70718	0.0786403	-21.7088	1.69484e-104	2.38764e-103	down
ELF4	1650.67	1.00795	0.046442	21.7035	1.90226e-104	2.67752e-103	up
LOC100622849	212.842	-2.31743	0.106977	-21.663	4.58426e-104	6.43581e-103	down
MUC1	692.89	-3.0713	0.14188	-21.6471	6.46778e-104	9.07222e-103	down
CORO1B	1569.41	-1.20355	0.0555995	-21.6469	6.5059e-104	9.11781e-103	down
FAM122A	585.286	1.37982	0.0637641	21.6395	7.63502e-104	1.06818e-102	up
LATS2	4445.05	1.10833	0.0512226	21.6375	7.96423e-104	1.11328e-102	up
PRMT5	3082.32	1.22746	0.0567401	21.633	8.79224e-104	1.22796e-102	up
DBI	1303.06	-1.14373	0.0529438	-21.6027	1.69407e-103	2.36398e-102	down
CDCA8	824.21	-1.2405	0.0574322	-21.5994	1.81822e-103	2.53505e-102	down
METTL7A	503.049	-1.75938	0.0814911	-21.5898	2.23794e-103	3.11756e-102	down
ENTPD5	309.859	-2.52148	0.116876	-21.5739	3.15763e-103	4.39119e-102	down
NUDT14	2443.46	-2.03842	0.094487	-21.5736	3.18143e-103	4.4205e-102	down
ZNF593	1700.53	1.40415	0.0650876	21.5732	3.20702e-103	4.45224e-102	up
MTURN	568.829	-1.50555	0.0698205	-21.5631	3.98935e-103	5.52888e-102	down
LOC100625049	402.937	-1.73944	0.0806701	-21.5624	4.05177e-103	5.6106e-102	down
ZNF574	925.277	1.40358	0.0651055	21.5586	4.40118e-103	6.08923e-102	up
TGFB1	2234.37	-1.08114	0.0502002	-21.5365	7.08418e-103	9.78009e-102	down
EPS15L1	826.082	1.24749	0.0579245	21.5365	7.08693e-103	9.78009e-102	up
PIGR	535.14	-5.26282	0.244396	-21.534	7.47558e-103	1.03077e-101	down
KIAA0040	242.474	-2.22924	0.103544	-21.5294	8.2644e-103	1.1376e-101	down
NAA30	1242.57	1.27081	0.0590488	21.5213	9.84074e-103	1.35343e-101	up
DGKZ	1840.2	-1.15634	0.0537644	-21.5075	1.32491e-102	1.82065e-101	down
PAQR8	256.205	-2.14656	0.0998659	-21.4944	1.75465e-102	2.40712e-101	down
KATNB1	1066.98	-1.2964	0.0603136	-21.4943	1.7612e-102	2.41406e-101	down
NIPSNAP1	578.372	-1.53497	0.0714654	-21.4786	2.47033e-102	3.38035e-101	down
DNAH7	110.561	-4.63631	0.215867	-21.4776	2.52091e-102	3.44666e-101	down
PNPLA7	802.474	-1.62463	0.0756462	-21.4768	2.56809e-102	3.5082e-101	down
UROS	1009.69	-1.20365	0.0560731	-21.4657	3.25791e-102	4.44681e-101	down
LOC100519098	2518.37	1.87786	0.0874862	21.4647	3.33156e-102	4.54353e-101	up
GAMT	335.947	-1.94878	0.0908336	-21.4544	4.15298e-102	5.65425e-101	down
ZNF558	456.288	1.70584	0.0795221	21.4511	4.45921e-102	6.06609e-101	up
MRPL35	1156.52	1.12748	0.052587	21.4402	5.63759e-102	7.65628e-101	up
IFT22	460.244	-1.72841	0.0806306	-21.4361	6.15361e-102	8.35008e-101	down
ALDH1L2	791.515	-1.70518	0.0795613	-21.4322	6.69058e-102	9.07113e-101	down
RBMS1	3563.67	1.02465	0.0478134	21.4303	6.97383e-102	9.44727e-101	up
SYNPO	2406.33	1.56415	0.0730592	21.4093	1.09346e-101	1.48004e-100	up
C2CD5	795.359	-1.24596	0.0582108	-21.4043	1.21904e-101	1.64865e-100	down
PSME1	1277.02	-1.22523	0.0572441	-21.4037	1.23482e-101	1.6686e-100	down
RRNAD1	1076.47	1.04178	0.0486842	21.3988	1.3706e-101	1.84899e-100	up
MIS12	469.359	1.8293	0.0855193	21.3905	1.63794e-101	2.20781e-100	up
ZFX	1864.82	1.19899	0.0560711	21.3835	1.90353e-101	2.56368e-100	up
NUDT16	204.52	-2.04353	0.0955686	-21.3829	1.92919e-101	2.59609e-100	down
MAATS1	120.767	-3.60977	0.168911	-21.3709	2.49396e-101	3.35054e-100	down
PRKCI	3101.89	1.23341	0.0577218	21.3683	2.63704e-101	3.53983e-100	up
DEUP1	215.001	-1.98924	0.0931288	-21.3601	3.14066e-101	4.21237e-100	down
ZPR1	2425.11	1.01409	0.0474853	21.3558	3.44183e-101	4.61251e-100	up
FRMD4A	845.065	-1.2038	0.0563848	-21.3498	3.9189e-101	5.24751e-100	down
ABL2	1755.1	1.11241	0.0521158	21.345	4.33956e-101	5.806e-100	up
TEC	474.35	-1.91674	0.0898135	-21.3413	4.69511e-101	6.27653e-100	down
ZNF335	1517.57	1.25272	0.0587039	21.3397	4.86269e-101	6.49519e-100	up
LOC100523672	492.631	-1.75989	0.0824761	-21.3382	5.02261e-101	6.70328e-100	down
BEX3	81.1554	-3.40683	0.159729	-21.3288	6.13532e-101	8.18161e-100	down
LOC110259485	253.407	1.98841	0.093232	21.3275	6.30307e-101	8.3984e-100	up
HSD17B8	480.782	-1.36032	0.063796	-21.323	6.95181e-101	9.25514e-100	down
ARID5B	1580.39	1.12493	0.0527567	21.3229	6.95746e-101	9.25514e-100	up
RUNX1	732.186	1.41006	0.0661712	21.3093	9.3083e-101	1.23722e-99	up
AIG1	402.257	-1.80736	0.0848505	-21.3005	1.12272e-100	1.49106e-99	down
PGF	218.449	-3.33074	0.156408	-21.2952	1.25726e-100	1.66836e-99	down
C9H11orf97	273.022	-2.26341	0.106295	-21.2937	1.29932e-100	1.72277e-99	down
NMNAT2	154.646	-2.77657	0.130413	-21.2907	1.38529e-100	1.83525e-99	down
CYTH1	1794.69	1.49138	0.0700568	21.2882	1.46149e-100	1.93462e-99	up
FAM110C	1431.58	-1.12011	0.0526217	-21.286	1.52928e-100	2.02271e-99	down
LOC100517731	236.579	-2.45165	0.115196	-21.2824	1.65264e-100	2.1841e-99	down
MRM3	906.727	1.33704	0.0628328	21.2794	1.76219e-100	2.32509e-99	up
CADM1	1395.39	-1.17245	0.0551057	-21.2763	1.88138e-100	2.48033e-99	down
CBLL1	1377.85	1.35182	0.0635385	21.2756	1.90885e-100	2.5145e-99	up
IFITM3	648.999	-2.23885	0.105233	-21.2751	1.92988e-100	2.54015e-99	down
CUEDC2	1192.94	-1.51994	0.0715179	-21.2526	3.11834e-100	4.09446e-99	down
TAF4	2143.4	1.15978	0.0546039	21.2398	4.09323e-100	5.37017e-99	up
TXLNA	2058.92	1.01022	0.0476244	21.2123	7.34984e-100	9.63494e-99	up
CKS2	1534.67	-1.06654	0.0502831	-21.2107	7.60208e-100	9.95756e-99	down
FAM107B	617.786	-2.05604	0.0969913	-21.1982	9.92373e-100	1.29881e-98	down
LOC100156248	682.03	1.39284	0.0657451	21.1854	1.30252e-99	1.70061e-98	up
TGDS	986.03	1.24148	0.0586334	21.1736	1.67339e-99	2.18133e-98	up
JMJD8	602.774	-1.46749	0.0693393	-21.164	2.05225e-99	2.67303e-98	down
IRAK2	255.404	2.16219	0.102218	21.1528	2.60285e-99	3.38746e-98	up
ZNF143	1166.63	1.00046	0.0473132	21.1454	3.0415e-99	3.95517e-98	up
LRRC32	124.294	2.73923	0.129604	21.1354	3.76359e-99	4.89026e-98	up
SPR	1249.22	-1.5841	0.0750077	-21.1191	5.30921e-99	6.88754e-98	down
GPX3	239.87	-1.85884	0.088023	-21.1177	5.47086e-99	7.09158e-98	down
PLD3	1987.98	-1.09295	0.0517597	-21.1158	5.69393e-99	7.37485e-98	down
FIBIN	211.222	-3.04771	0.144378	-21.1093	6.53429e-99	8.45653e-98	down
ANK2	608.668	-1.71838	0.0814076	-21.1083	6.67279e-99	8.6289e-98	down
WDR19	468.664	-1.35762	0.064358	-21.0949	8.86569e-99	1.14555e-97	down
RIMS2	976.608	1.67171	0.0792575	21.0921	9.39158e-99	1.21254e-97	up
SNRPN	447.469	-1.52543	0.0723576	-21.0818	1.16851e-98	1.50745e-97	down
SMCR8	1254.68	1.01215	0.0480246	21.0757	1.32873e-98	1.71279e-97	up
MARVELD2	1137.11	-1.1416	0.0541707	-21.0742	1.37252e-98	1.76783e-97	down
RAB2B	647.771	1.21944	0.0578756	21.07	1.4993e-98	1.9296e-97	up
LRRC27	211.903	-1.98726	0.0943259	-21.068	1.56435e-98	2.01171e-97	down
FAAP20	784.396	-1.71799	0.0815561	-21.0652	1.66003e-98	2.13307e-97	down
SEMA6B	789.654	-1.50855	0.071623	-21.0623	1.76331e-98	2.26399e-97	down
LOC100620521	446.604	1.44106	0.0684289	21.0593	1.88011e-98	2.41204e-97	up
SPRN	593.345	1.50173	0.0713158	21.0575	1.95212e-98	2.50245e-97	up
HOXB5	385.214	-1.48778	0.0707665	-21.0237	3.97792e-98	5.0913e-97	down
PPL	2151.15	-1.3123	0.0624813	-21.0031	6.13801e-98	7.82512e-97	down
LOC102166195	119.192	-4.11906	0.196251	-20.9887	8.315e-98	1.05922e-96	down
F10	204.363	2.57207	0.122567	20.985	8.98988e-98	1.14429e-96	up
COL4A2	3505.69	-1.31976	0.0628921	-20.9845	9.08951e-98	1.15606e-96	down
FAM208B	2684.72	1.18875	0.0566797	20.9731	1.15608e-97	1.46923e-96	up
TPPP	162.867	-3.13225	0.149443	-20.9595	1.5361e-97	1.94913e-96	down
C13H21orf59	986.629	-1.10477	0.0527526	-20.9425	2.1955e-97	2.78148e-96	down
ARMC2	168.577	-3.08764	0.147594	-20.9198	3.53672e-97	4.47369e-96	down
MAPK8	849.475	1.45478	0.0695419	20.9195	3.55682e-97	4.49561e-96	up
APIP	909.119	-1.34994	0.0645346	-20.9181	3.66322e-97	4.62649e-96	down
LOC110259205	141.224	-2.72505	0.130325	-20.9096	4.37981e-97	5.52722e-96	down
ERMP1	1391.25	-1.49285	0.0714196	-20.9025	5.08099e-97	6.40711e-96	down
THG1L	504.924	1.25617	0.0601007	20.901	5.24078e-97	6.60347e-96	up
SYNPO2L	107.929	4.78578	0.228977	20.9007	5.2806e-97	6.64848e-96	up
CUEDC1	6258.17	-1.3013	0.0622619	-20.9004	5.30479e-97	6.67376e-96	down
STAU2	1106.35	-1.07535	0.0514552	-20.8988	5.48614e-97	6.89656e-96	down
PREX1	258.52	2.42244	0.115949	20.8923	6.29793e-97	7.91093e-96	up
TMEM164	424.351	-1.68144	0.0804901	-20.8901	6.59452e-97	8.27706e-96	down
HBEGF	2729.68	1.17203	0.0561363	20.8783	8.44079e-97	1.05862e-95	up
FAM83D	751.758	-1.29001	0.0618001	-20.8738	9.25742e-97	1.15925e-95	down
CERKL	107.859	-3.97721	0.190668	-20.8593	1.25461e-96	1.56864e-95	down
NRCAM	206.082	-1.9097	0.0915573	-20.858	1.29043e-96	1.61095e-95	down
C8H4orf22	110.696	-3.01236	0.144451	-20.8538	1.40645e-96	1.75445e-95	down
ZNF200	409.365	1.46146	0.0700849	20.8528	1.439e-96	1.79367e-95	up
PPP1R8	1180.75	1.04671	0.0502161	20.844	1.72646e-96	2.15032e-95	up
NOP58	3418.88	1.07686	0.0517002	20.829	2.36515e-96	2.94356e-95	up
FLNA	115042	1.17819	0.0565743	20.8256	2.5393e-96	3.15788e-95	up
LOC100513133	30204.1	1.13197	0.0543655	20.8215	2.76405e-96	3.43475e-95	up
VNN2	224.975	-2.35856	0.113342	-20.8091	3.57835e-96	4.44324e-95	down
ENHO	250.672	-1.76711	0.0849439	-20.8032	4.04831e-96	5.02294e-95	down
RPH3AL	748.736	-1.61962	0.0778783	-20.7968	4.62648e-96	5.73592e-95	down
PSMB10	456.2	-1.53404	0.0737823	-20.7915	5.17058e-96	6.4056e-95	down
PLOD1	2663.75	-1.12933	0.0543216	-20.7897	5.36157e-96	6.63714e-95	down
DNMT3B	166.162	-2.24089	0.107847	-20.7784	6.78137e-96	8.38833e-95	down
FILIP1L	230.274	2.81344	0.135527	20.7592	1.0123e-95	1.25123e-94	up
STARD8	391.29	-1.48179	0.071409	-20.7507	1.20869e-95	1.49284e-94	down
FCGBP	380.142	-1.49963	0.072343	-20.7295	1.87783e-95	2.31751e-94	down
NIM1K	123.75	-3.13862	0.151448	-20.7241	2.10198e-95	2.59218e-94	down
TMF1	1771.1	1.25902	0.060755	20.7229	2.15372e-95	2.65195e-94	up
LOC100154081	373.832	-2.00501	0.0967816	-20.7168	2.444e-95	3.00711e-94	down
PIK3R2	1693.6	-1.32816	0.0641473	-20.7049	3.13149e-95	3.85008e-94	down
SYTL1	320.617	-2.25061	0.108758	-20.6939	3.93425e-95	4.83337e-94	down
RUFY1	1034.38	1.15188	0.0556769	20.6886	4.38492e-95	5.38297e-94	up
KIAA1671	2953.85	-1.22734	0.0593357	-20.6847	4.75826e-95	5.83687e-94	down
TRIM11	794.775	1.10834	0.053589	20.6822	5.01213e-95	6.14364e-94	up
SPON1	118.863	3.73601	0.180664	20.6794	5.31384e-95	6.50856e-94	up
SLC23A1	290.933	-2.00299	0.0968779	-20.6754	5.7633e-95	7.05374e-94	down
RAC3	1198.14	-1.3297	0.0643154	-20.6746	5.86431e-95	7.17195e-94	down
SLC26A1	309.478	-1.96837	0.0953051	-20.6533	9.11333e-95	1.11371e-93	down
EFNA1	1423.37	-1.18079	0.057223	-20.6348	1.33624e-94	1.63052e-93	down
MACROD1	278.796	-2.62095	0.127041	-20.6307	1.45515e-94	1.77427e-93	down
MRPL10	829.213	1.25571	0.0608768	20.627	1.57042e-94	1.91338e-93	up
PRPF40B	487.865	-1.27264	0.0617537	-20.6083	2.31092e-94	2.81139e-93	down
CLPP	525.622	-1.53729	0.0746343	-20.5977	2.87998e-94	3.49844e-93	down
SH3D21	571.246	1.26082	0.0612299	20.5916	3.26527e-94	3.9635e-93	up
EFCAB12	126.813	-6.09427	0.296207	-20.5744	4.65789e-94	5.64127e-93	down
PSME4	3123.91	1.12365	0.0546719	20.5526	7.28759e-94	8.81298e-93	up
ABT1	1123.64	1.04107	0.0506561	20.5517	7.42752e-94	8.97552e-93	up
INPP5A	763.188	1.33116	0.0647733	20.551	7.53528e-94	9.09897e-93	up
CAPSL	105.796	-4.21461	0.205244	-20.5346	1.05623e-93	1.27352e-92	down
CCR7	213.451	3.11774	0.151972	20.5152	1.57427e-93	1.89672e-92	up
TSTD2	866.288	1.0514	0.051275	20.5052	1.93514e-93	2.32804e-92	up
C3H16orf54	862.539	-1.35625	0.0661492	-20.5029	2.03006e-93	2.44043e-92	down
UNC13A	112.754	3.78669	0.18472	20.4997	2.16812e-93	2.60447e-92	up
ARTN	656.572	-1.29308	0.0630992	-20.4928	2.49692e-93	2.99723e-92	down
C2H11orf68	1977.25	1.30524	0.0636987	20.4908	2.60135e-93	3.12027e-92	up
PIK3CD	274.704	-2.036	0.0994132	-20.4802	3.23353e-93	3.87569e-92	down
ITGA4	175.378	-3.42407	0.167365	-20.4588	5.01963e-93	6.01208e-92	down
CTSH	1281.55	-1.165	0.0569669	-20.4505	5.94967e-93	7.12074e-92	down
C12H17orf62	2122.25	1.09886	0.0537381	20.4484	6.20966e-93	7.42643e-92	up
LOC110256024	237.131	-1.86526	0.0912211	-20.4477	6.30335e-93	7.53292e-92	down
E2F2	309.672	-1.75889	0.0861832	-20.4087	1.40023e-92	1.67091e-91	down
ADORA1	332.986	-1.67863	0.0822622	-20.4059	1.48303e-92	1.76841e-91	down
ENO4	100.725	-2.97396	0.14577	-20.4017	1.61606e-92	1.92563e-91	down
PGS1	2967.54	1.14568	0.0562298	20.3749	2.79132e-92	3.32358e-91	up
PFKM	865.01	-1.4507	0.0712837	-20.3511	4.54182e-92	5.39994e-91	down
DLG2	167.76	-3.32248	0.163322	-20.3431	5.34169e-92	6.34628e-91	down
SCAP	1889.51	-1.10631	0.0543882	-20.341	5.58118e-92	6.62597e-91	down
SPATS2L	1451.41	1.10331	0.0543051	20.3169	9.10937e-92	1.07988e-90	up
CARS2	1171.06	-1.50498	0.0741104	-20.3073	1.10941e-91	1.31421e-90	down
HCFC1R1	963.871	1.19952	0.0591154	20.2911	1.54061e-91	1.82368e-90	up
TMEM243	544.693	-1.72085	0.0848317	-20.2854	1.72928e-91	2.04552e-90	down
FAM53B	1088.39	-1.43438	0.0707387	-20.2772	2.04477e-91	2.41693e-90	down
CYLD	1272.83	1.00069	0.0493543	20.2757	2.10848e-91	2.49043e-90	up
MAPK12	586.424	-1.43442	0.0707676	-20.2695	2.39146e-91	2.82261e-90	down
PCCA	625.015	-1.27452	0.0628946	-20.2645	2.64845e-91	3.12367e-90	down
WNT7A	321.846	-1.82505	0.0900891	-20.2583	3.0006e-91	3.53387e-90	down
ATP13A3	2583.45	1.32004	0.0651727	20.2545	3.24254e-91	3.81604e-90	up
MDH1	2711.61	-1.02022	0.0503853	-20.2484	3.67041e-91	4.31333e-90	down
RPUSD2	427.809	1.39432	0.0688873	20.2406	4.29821e-91	5.04744e-90	up
TRIM21	534.016	1.48479	0.0733692	20.2373	4.59782e-91	5.39537e-90	up
TBC1D17	900.857	1.32699	0.0655767	20.2357	4.74938e-91	5.56919e-90	up
PINK1	501.878	-1.57488	0.0778316	-20.2345	4.86861e-91	5.70488e-90	down
TMEM87A	704.16	1.11324	0.0550256	20.2314	5.18586e-91	6.07224e-90	up
CELSR2	1217.16	-1.25813	0.0622539	-20.2097	8.03854e-91	9.39895e-90	down
SNRNP40	1469.19	1.0072	0.0498812	20.1919	1.15272e-90	1.34587e-89	up
LOC100739791	561.653	1.47985	0.0732983	20.1894	1.21296e-90	1.41517e-89	up
TRAPPC6A	735.118	-1.18127	0.058515	-20.1874	1.26245e-90	1.47186e-89	down
CFAP74	380.055	-1.62814	0.0806527	-20.1871	1.27122e-90	1.48103e-89	down
ARHGEF10L	1293.68	-1.61659	0.0801045	-20.1809	1.43957e-90	1.67595e-89	down
KIF24	290.275	-1.71276	0.0848842	-20.1776	1.54173e-90	1.79361e-89	down
EP300	3198.66	1.24839	0.0619028	20.1669	1.91093e-90	2.22152e-89	up
ASB6	817.969	1.15387	0.0572336	20.1607	2.16951e-90	2.52033e-89	up
CNTROB	650.254	-1.32126	0.0655503	-20.1565	2.36059e-90	2.74035e-89	down
SFI1	555.254	-1.24026	0.0615419	-20.1531	2.52819e-90	2.93281e-89	down
FAM53C	795.768	1.13827	0.0565063	20.1441	3.03253e-90	3.51285e-89	up
REEP2	322.933	-1.79462	0.0891987	-20.1194	4.99071e-90	5.77293e-89	down
CDH23	87.2056	-3.10747	0.154521	-20.1104	5.98548e-90	6.91869e-89	down
ZC3H13	2902.63	1.00015	0.0497364	20.1091	6.13886e-90	7.09093e-89	up
USP54	471.383	-1.62548	0.0808408	-20.1072	6.38824e-90	7.37374e-89	down
PIGK	514.768	-1.35876	0.0675896	-20.1031	6.93336e-90	7.99726e-89	down
ESRP1	332.765	-1.65545	0.0823485	-20.103	6.94617e-90	8.00635e-89	down
ZC3HC1	834.902	1.0605	0.0527848	20.0909	8.86178e-90	1.01999e-88	up
ZMYM5	912.03	1.05746	0.052639	20.0889	9.23203e-90	1.06185e-88	up
BRPF1	952.934	1.02824	0.0512732	20.0541	1.8592e-89	2.13237e-88	up
ANAPC15	493.568	-1.31299	0.0654763	-20.0529	1.90283e-89	2.18087e-88	down
FASTKD5	570.63	1.317	0.0657137	20.0416	2.39192e-89	2.73948e-88	up
BMF	238.471	-3.08204	0.153937	-20.0214	3.58312e-89	4.09511e-88	down
HTRA1	2127.21	-1.07599	0.0537528	-20.0174	3.88242e-89	4.43093e-88	down
TCTEX1D4	108.772	-5.31975	0.26612	-19.99	6.72631e-89	7.67121e-88	down
TCTN1	610.238	-1.29363	0.0647412	-19.9816	7.96708e-89	9.07989e-88	down
ABI2	584.614	-1.30358	0.0652403	-19.9812	8.02048e-89	9.13434e-88	down
NYAP1	169.565	-2.04212	0.10222	-19.9777	8.60275e-89	9.7906e-88	down
ACOT11	1594.88	1.01919	0.0510202	19.9762	8.87434e-89	1.00926e-87	up
TECR	1610.54	-1.23727	0.0619547	-19.9706	9.92011e-89	1.1274e-87	down
SUGCT	196.711	-1.96134	0.0982225	-19.9684	1.03769e-88	1.17849e-87	down
ZNF407	661.759	1.17949	0.0590714	19.9671	1.06375e-88	1.20724e-87	up
LOC110255214	811.015	-1.15233	0.057713	-19.9665	1.07779e-88	1.22232e-87	down
TMEM27	527.499	-2.15523	0.10796	-19.9633	1.14937e-88	1.30168e-87	down
NEK10	83.9818	-4.20127	0.210774	-19.9326	2.12308e-88	2.40275e-87	down
EPB41L5	696.844	-1.35326	0.067944	-19.9173	2.88303e-88	3.256e-87	down
RNF146	952.492	1.08151	0.0543068	19.9148	3.02902e-88	3.4185e-87	up
CD82	372.982	-2.17318	0.109162	-19.9078	3.48305e-88	3.92818e-87	down
AMN1	513.036	-2.08735	0.104892	-19.9	4.06839e-88	4.58513e-87	down
TOP2A	4515.5	-1.29063	0.0648646	-19.8972	4.30141e-88	4.84438e-87	down
AREG	716.092	-2.04983	0.103059	-19.89	4.97238e-88	5.59617e-87	down
CHFR	1495.03	1.11664	0.056146	19.8882	5.14999e-88	5.79204e-87	up
MRPS18A	869.345	1.28051	0.0644073	19.8814	5.89071e-88	6.61594e-87	up
CUNH9orf116	98.1932	-3.41215	0.171692	-19.8737	6.88091e-88	7.71737e-87	down
EXOSC2	1276.47	1.33975	0.0674353	19.8671	7.83464e-88	8.78097e-87	up
CIITA	128.16	-4.70717	0.236938	-19.8667	7.9101e-88	8.85943e-87	down
ANKRD33B	1716.82	1.2645	0.063686	19.8553	9.92166e-88	1.11047e-86	up
DDR2	1303.09	-1.56174	0.0786574	-19.855	9.97036e-88	1.11516e-86	down
CCDC97	1870.37	1.02822	0.051838	19.8352	1.4784e-87	1.65127e-86	up
LOC100524737	347.864	-2.26244	0.114071	-19.8337	1.5255e-87	1.70271e-86	down
RAD54L	631.126	-1.33466	0.0673052	-19.8299	1.64302e-87	1.83261e-86	down
WDR60	169.427	-2.21647	0.111942	-19.8003	2.96184e-87	3.30135e-86	down
SSH3	923.661	-1.25037	0.0632837	-19.7581	6.83086e-87	7.59822e-86	down
FRMD8	1472.12	1.31942	0.0667904	19.7546	7.31677e-87	8.13314e-86	up
SPEF1	316.134	-1.99706	0.101097	-19.7538	7.4343e-87	8.25813e-86	down
TTC1	593.607	1.16572	0.0590164	19.7525	7.63731e-87	8.47783e-86	up
CFAP52	92.1474	-4.59987	0.232985	-19.7432	9.17293e-87	1.01755e-85	down
FMO5	375.811	-1.79697	0.0910195	-19.7427	9.26958e-87	1.02757e-85	down
TAF13	1476.6	1.10643	0.05607	19.7329	1.12472e-86	1.24594e-85	up
SMNDC1	1039.22	1.17407	0.0595124	19.7282	1.23466e-86	1.36587e-85	up
SLC4A4	2428.11	-1.56361	0.07926	-19.7276	1.24848e-86	1.38021e-85	down
BBS1	260.301	-1.71695	0.0870372	-19.7266	1.27525e-86	1.40886e-85	down
NUDT4	741.162	-1.28058	0.064934	-19.7212	1.41807e-86	1.5645e-85	down
NUSAP1	1611.79	-1.0716	0.054342	-19.7196	1.46461e-86	1.61475e-85	down
MCCC1	237.986	-1.62381	0.0824012	-19.7062	1.90779e-86	2.10051e-85	down
FECH	693.032	-1.06867	0.0542802	-19.6881	2.72902e-86	3.00266e-85	down
ZNHIT1	940.683	-1.31937	0.0670189	-19.6865	2.81572e-86	3.09596e-85	down
LOC106509841	312.908	-1.73197	0.0879805	-19.6858	2.85269e-86	3.13449e-85	down
TRIM4	1321.49	1.06935	0.05436	19.6717	3.76773e-86	4.13711e-85	up
ARHGEF16	990.779	-1.17882	0.0599303	-19.6699	3.90555e-86	4.28554e-85	down
POLR3C	857.605	1.031	0.0524344	19.6627	4.49991e-86	4.93106e-85	up
CCDC138	413.708	-1.69976	0.086568	-19.635	7.76969e-86	8.49693e-85	down
CFAP61	95.9978	-2.8754	0.146624	-19.6106	1.25449e-85	1.37098e-84	down
SON	7780.93	1.0178	0.0519043	19.6093	1.28888e-85	1.40667e-84	up
BHLHE41	4507.07	1.01415	0.0517387	19.6014	1.50447e-85	1.63976e-84	up
LOC100739163	9153.49	-1.05731	0.0539655	-19.5922	1.80081e-85	1.96012e-84	down
MPZL2	1324.13	-1.28836	0.0657679	-19.5894	1.90322e-85	2.0702e-84	down
SYF2	975.618	1.16906	0.0596863	19.5868	2.00347e-85	2.17778e-84	up
LOC102158679	84.4727	-3.64203	0.186074	-19.573	2.62504e-85	2.85152e-84	down
WDR54	1061.01	-1.2034	0.0615093	-19.5645	3.1063e-85	3.37205e-84	down
PALM	3263.54	-1.13019	0.057802	-19.5528	3.90781e-85	4.2393e-84	down
ACSF2	1001.09	-1.36518	0.0698384	-19.5477	4.31577e-85	4.67561e-84	down
SNIP1	464.309	1.18909	0.060842	19.544	4.64376e-85	5.02759e-84	up
C18H7orf57	152.631	-5.61229	0.287196	-19.5417	4.85315e-85	5.25078e-84	down
CEACAM1	1132.13	-1.36009	0.0696036	-19.5406	4.96314e-85	5.36621e-84	down
LRP8	963.432	-1.11702	0.0571959	-19.5297	6.14118e-85	6.62228e-84	down
LOC106505545	736.886	1.47088	0.075319	19.5287	6.26433e-85	6.75058e-84	up
HUNK	871.729	-1.22681	0.0628532	-19.5186	7.63248e-85	8.20315e-84	down
TRMT13	807.142	1.17495	0.0602005	19.5174	7.81649e-85	8.39536e-84	up
PWWP2B	1306.19	1.25112	0.0641774	19.4947	1.21788e-84	1.30721e-83	up
KNSTRN	390.554	-1.49772	0.0768306	-19.4937	1.24052e-84	1.33062e-83	down
SOGA1	1420.62	1.24194	0.063765	19.4768	1.72747e-84	1.84928e-83	up
TLX3	1062.82	1.40634	0.0722117	19.4752	1.78272e-84	1.90717e-83	up
MSI2	818.109	-1.16697	0.0599315	-19.4717	1.91006e-84	2.0407e-83	down
PDE12	977.616	1.037	0.0532684	19.4675	2.07288e-84	2.2132e-83	up
SNX11	563.342	1.28221	0.0658831	19.462	2.30806e-84	2.46107e-83	up
CREBBP	2858.55	1.29096	0.0663815	19.4476	3.05395e-84	3.25e-83	up
MPND	140.7	-2.45346	0.126199	-19.4411	3.46597e-84	3.68364e-83	down
VSNL1	106.891	-3.67916	0.189308	-19.4348	3.92302e-84	4.16667e-83	down
TCTN3	316.533	-1.47052	0.075703	-19.4248	4.7623e-84	5.05477e-83	down
MMP28	188.099	-3.81478	0.196395	-19.424	4.83561e-84	5.12923e-83	down
SAT2	239.517	-2.34267	0.120638	-19.419	5.32767e-84	5.64378e-83	down
KIAA0319	117.932	-2.68926	0.138495	-19.4177	5.46777e-84	5.78842e-83	down
PRDM15	835.959	1.0484	0.0540071	19.4122	6.08523e-84	6.43789e-83	up
LOC100738642	862.125	1.18868	0.0612601	19.4038	7.16892e-84	7.57944e-83	up
RBP1	257.572	-1.97721	0.1019	-19.4034	7.228e-84	7.63693e-83	down
LOC100736638	146.825	-2.17036	0.112007	-19.3771	1.20548e-83	1.27203e-82	down
DRD1	66.7223	3.70469	0.191218	19.3742	1.27496e-83	1.34447e-82	up
NADK2	289.168	-1.96768	0.1016	-19.3668	1.47036e-83	1.54951e-82	down
C7H14orf1	673.413	-1.33767	0.0691613	-19.3413	2.41137e-83	2.53953e-82	down
SNAPC2	431.14	1.19343	0.0617325	19.3323	2.87224e-83	3.02293e-82	up
ST3GAL5	246.82	-1.86697	0.0966142	-19.324	3.37692e-83	3.54948e-82	down
MCM10	565.083	1.10449	0.0572312	19.2988	5.4963e-83	5.77343e-82	up
SLC19A1	588.663	-1.82803	0.0948304	-19.2768	8.41198e-83	8.83041e-82	down
CREB3	2206.55	1.4038	0.0728288	19.2754	8.65102e-83	9.07546e-82	up
TMEM45A	633.862	-1.78163	0.092437	-19.274	8.87935e-83	9.30898e-82	down
ALKBH1	376.556	1.28687	0.0667871	19.2683	9.91432e-83	1.03873e-81	up
PXDC1	1635.87	1.08814	0.0564907	19.2623	1.11363e-82	1.16526e-81	up
SCEL	1268.29	-1.79585	0.0932822	-19.2518	1.36325e-82	1.42553e-81	down
SOX13	406.221	-1.69296	0.0879399	-19.2514	1.3749e-82	1.43679e-81	down
SEMA3D	1049.77	-1.70175	0.0884354	-19.2428	1.6213e-82	1.69209e-81	down
YIF1A	1107.86	1.18895	0.0618089	19.2359	1.8537e-82	1.93216e-81	up
PHF20L1	1477.52	1.03988	0.0540778	19.2293	2.10545e-82	2.19315e-81	up
LOC110256041	299.348	-1.90618	0.0992064	-19.2142	2.8132e-82	2.92663e-81	down
MAP4K5	1581.43	1.11768	0.0582049	19.2024	3.5315e-82	3.67154e-81	up
TRIM56	2830.47	1.06162	0.0552891	19.2013	3.60684e-82	3.74747e-81	up
FIZ1	355.573	1.48936	0.0777318	19.1603	7.94207e-82	8.24644e-81	up
ITGB4	27839.8	-1.0303	0.0537741	-19.1598	8.01679e-82	8.3187e-81	down
PDZK1	162.436	-3.09744	0.1617	-19.1554	8.71798e-82	9.04052e-81	down
NOS3	151.699	-2.23281	0.116641	-19.1426	1.11652e-81	1.15709e-80	down
GCHFR	880.852	-1.53165	0.0800317	-19.138	1.21828e-81	1.26174e-80	down
ZNF296	214.818	1.91038	0.0998235	19.1375	1.22958e-81	1.27263e-80	up
BBS9	232.932	-1.95139	0.101985	-19.1341	1.3142e-81	1.35934e-80	down
NXPE3	205.223	-1.76096	0.0920546	-19.1295	1.43491e-81	1.48326e-80	down
TGFBR3	962.435	-1.18419	0.0619558	-19.1135	1.94802e-81	2.00981e-80	down
GCH1	611.072	1.22686	0.0642159	19.1053	2.28232e-81	2.35323e-80	up
OPLAH	2918.52	-1.12988	0.0591528	-19.101	2.47789e-81	2.55001e-80	down
PTPRU	680.203	-1.49126	0.0780844	-19.098	2.62139e-81	2.69598e-80	down
SMG6	1219.72	1.08412	0.0567698	19.0968	2.68414e-81	2.75876e-80	up
PIGS	777.912	-1.15025	0.0602497	-19.0914	2.97543e-81	3.05429e-80	down
GGCT	683.796	-1.18825	0.0622648	-19.0838	3.44607e-81	3.53516e-80	down
IMPA2	118.841	-2.72721	0.143101	-19.058	5.6381e-81	5.76928e-80	down
MORN5	82.0119	-4.50101	0.236209	-19.0552	5.94601e-81	6.08051e-80	down
HIBADH	728.834	-1.08713	0.0570702	-19.049	6.69335e-81	6.83185e-80	down
PPP1R16A	2911.94	-1.29005	0.0677869	-19.031	9.43958e-81	9.61072e-80	down
ZBTB49	363.691	1.29227	0.0679208	19.0261	1.03762e-80	1.05511e-79	up
SYDE1	524.745	1.37885	0.072487	19.022	1.12085e-80	1.13903e-79	up
MRPL46	566.653	1.27134	0.0668942	19.0053	1.54249e-80	1.56457e-79	up
RANGRF	280.758	-1.8575	0.0977423	-19.004	1.58033e-80	1.60195e-79	down
LOC100628140	380.381	-1.75581	0.0924073	-19.0008	1.67879e-80	1.70069e-79	down
FAM126A	601.696	1.59966	0.0842102	18.996	1.83891e-80	1.86058e-79	up
ZRANB2	2760.61	1.00638	0.0529816	18.995	1.87647e-80	1.89739e-79	up
NLRP3	324.682	2.52246	0.132801	18.9944	1.89885e-80	1.91883e-79	up
GABPB1	538.903	1.45954	0.0768556	18.9907	2.03514e-80	2.054e-79	up
GDPGP1	572.791	-1.2288	0.0647881	-18.9664	3.2319e-80	3.25982e-79	down
BEND5	98.7715	-3.7484	0.1977	-18.96	3.65227e-80	3.67925e-79	down
AXDND1	101.536	-2.54757	0.134377	-18.9583	3.76842e-80	3.7939e-79	down
BTAF1	2677.71	1.25572	0.0662599	18.9514	4.30215e-80	4.32856e-79	up
BANP	836.184	1.37223	0.0724527	18.9397	5.36736e-80	5.39695e-79	up
DENND2A	344.069	-1.53473	0.0810556	-18.9343	5.95036e-80	5.97947e-79	down
NFE2L3	183.183	-2.05603	0.108588	-18.9342	5.96451e-80	5.98997e-79	down
BIRC5	1228.69	-1.13014	0.0597628	-18.9105	9.34523e-80	9.37353e-79	down
CDK18	1629.53	-1.06523	0.0563321	-18.9099	9.45568e-80	9.47845e-79	down
TAX1BP3	2503.2	1.22325	0.0647378	18.8955	1.2429e-79	1.24513e-78	up
SCARA3	688.455	-1.39791	0.0739844	-18.8946	1.26267e-79	1.26415e-78	down
JRK	2242.31	1.53211	0.0811183	18.8874	1.44893e-79	1.44974e-78	up
LOC100156167	97.1733	-4.62551	0.24499	-18.8804	1.65235e-79	1.65225e-78	down
KDM4B	2142.41	-1.24983	0.0662048	-18.8783	1.72155e-79	1.72038e-78	down
LOC110255234	357.531	-2.5438	0.134845	-18.8646	2.23112e-79	2.22686e-78	down
TCP11L1	259.056	-1.60623	0.0852048	-18.8514	2.86262e-79	2.8519e-78	down
KDM6B	2688.29	1.04235	0.0553148	18.844	3.2904e-79	3.27406e-78	up
ZMYND11	1239.86	1.02056	0.0541704	18.8398	3.56198e-79	3.54212e-78	up
TRIQK	381.355	-1.91406	0.101699	-18.8208	5.10397e-79	5.0724e-78	down
SHF	1838.34	1.61358	0.0858498	18.7955	8.22788e-79	8.15702e-78	up
EBP	664.14	-1.24201	0.0661222	-18.7835	1.03043e-78	1.02093e-77	down
DIRAS3	127.398	-2.10538	0.112218	-18.7615	1.55877e-78	1.54158e-77	down
C1H14orf105	134.064	-3.01771	0.160932	-18.7515	1.88372e-78	1.86181e-77	down
ADAM10	1604.67	-1.37577	0.0733778	-18.7491	1.96959e-78	1.9455e-77	down
RASL10B	890.543	-1.03066	0.0549813	-18.7457	2.09821e-78	2.07128e-77	down
ERBB2	1051.1	-1.04213	0.0556025	-18.7424	2.23242e-78	2.20243e-77	down
DNAL4	411.284	-1.26255	0.0673634	-18.7424	2.23393e-78	2.20258e-77	down
CBX4	975.724	1.02678	0.0547944	18.7388	2.39098e-78	2.35457e-77	up
CCDC85B	1230.21	1.43808	0.0767614	18.7344	2.59607e-78	2.55498e-77	up
DPP7	694.292	-1.4399	0.0769204	-18.7194	3.44004e-78	3.38149e-77	down
LSR	3098.1	1.06499	0.056924	18.709	4.18485e-78	4.11114e-77	up
CX3CL1	276.949	-1.63464	0.0873869	-18.7058	4.44104e-78	4.35753e-77	down
RIOK1	575.595	1.18189	0.0632003	18.7007	4.88185e-78	4.78716e-77	up
CTNS	598.741	1.26207	0.0675019	18.6968	5.25748e-78	5.14928e-77	up
ACVR2B	681.046	-1.17309	0.0627473	-18.6954	5.3925e-78	5.27834e-77	down
LIPA	1022.37	-1.13985	0.0609792	-18.6924	5.70519e-78	5.57768e-77	down
SDC2	558.514	1.51381	0.0809956	18.69	5.97235e-78	5.83535e-77	up
RNF111	1133.61	1.22838	0.0658198	18.6628	9.93238e-78	9.69288e-77	up
VPS50	1002.34	1.11983	0.0600169	18.6586	1.07608e-77	1.04887e-76	up
TSPAN33	1527.19	-1.06643	0.0571612	-18.6565	1.11818e-77	1.08795e-76	down
RIOK2	295.289	1.56421	0.0838423	18.6565	1.11765e-77	1.08795e-76	up
OTUD3	745.509	1.0053	0.0539137	18.6464	1.35062e-77	1.31331e-76	up
NKAIN1	707.814	-1.13389	0.0608179	-18.644	1.41151e-77	1.3717e-76	down
SH3PXD2A	2080.75	-1.04832	0.0562306	-18.6432	1.435e-77	1.39369e-76	down
YTHDF1	2076.05	1.28207	0.0687773	18.6409	1.49624e-77	1.4523e-76	up
ABCA3	261.21	-1.47875	0.0793475	-18.6363	1.62998e-77	1.58117e-76	down
KLF15	108.894	-2.16715	0.116355	-18.6253	2.00465e-77	1.94229e-76	down
KBTBD11	280.353	-1.73113	0.0929561	-18.6231	2.0888e-77	2.02262e-76	down
PIMREG	72.496	-2.86579	0.154112	-18.5954	3.49969e-77	3.38275e-76	down
CCDC153	190.044	-3.24243	0.17439	-18.5929	3.66522e-77	3.54065e-76	down
LZTS3	1206.3	-1.06745	0.0574126	-18.5926	3.68783e-77	3.56037e-76	down
CDK5R1	208.766	2.04884	0.110248	18.584	4.33285e-77	4.17812e-76	up
SSSCA1	1041.06	1.16784	0.0628646	18.5771	4.92333e-77	4.7447e-76	up
FRMD6	4325.23	1.06689	0.0574547	18.5692	5.69973e-77	5.48967e-76	up
SERTAD3	793.869	1.01265	0.0545594	18.5604	6.71718e-77	6.46195e-76	up
GRINA	4325.54	1.01069	0.0544698	18.555	7.42407e-77	7.13775e-76	up
DBR1	391.957	1.30152	0.0702457	18.5281	1.22564e-76	1.17628e-75	up
GGPS1	1053.4	1.20772	0.0651988	18.5236	1.33168e-76	1.27654e-75	up
SLC25A1	2061.96	-1.31319	0.0709494	-18.5088	1.75507e-76	1.6814e-75	down
ADAMTS9	119.252	-3.22788	0.174401	-18.5084	1.76566e-76	1.69055e-75	down
PPM1J	199.046	-2.0945	0.113281	-18.4895	2.51097e-76	2.39992e-75	down
CGRRF1	414.077	1.42942	0.0773217	18.4867	2.64204e-76	2.5237e-75	up
NCOA1	962.778	1.5	0.0812187	18.4687	3.68841e-76	3.51906e-75	up
ARG2	275.3	-1.55158	0.0840223	-18.4663	3.85512e-76	3.6738e-75	down
STBD1	349.381	1.60762	0.0870661	18.4643	3.99832e-76	3.80802e-75	up
DDX28	305.083	1.3657	0.0740197	18.4505	5.16437e-76	4.91569e-75	up
DNAL1	546.271	-1.34141	0.0727159	-18.4473	5.48583e-76	5.21861e-75	down
YPEL2	336.638	-2.0253	0.109865	-18.4345	6.94853e-76	6.60232e-75	down
KCNIP2	93.4261	-2.81274	0.152581	-18.4344	6.96062e-76	6.60995e-75	down
MTHFD2L	303.748	-1.92993	0.104695	-18.4339	7.02475e-76	6.66694e-75	down
IFFO1	454.44	1.28271	0.0696404	18.419	9.25e-76	8.76347e-75	up
HEATR6	921.534	1.08204	0.0587506	18.4176	9.49299e-76	8.98843e-75	up
NAPA	1951.13	1.00881	0.0547861	18.4136	1.02222e-75	9.67328e-75	up
FAM117B	324.512	-1.56453	0.0849773	-18.4111	1.06961e-75	1.01158e-74	down
SLCO4A1	1868.29	1.30703	0.0710053	18.4075	1.14371e-75	1.08103e-74	up
INCENP	2294.42	-1.11137	0.0603766	-18.4073	1.14808e-75	1.08453e-74	down
DERL3	98.8104	-3.1056	0.168721	-18.4067	1.16039e-75	1.09552e-74	down
NENF	604.011	-1.39537	0.0758731	-18.3908	1.55647e-75	1.46605e-74	down
TCF12	2125.98	1.06064	0.0577172	18.3766	2.02332e-75	1.90136e-74	up
TTC21A	110.727	-2.56591	0.139637	-18.3756	2.06048e-75	1.93515e-74	down
ETV5	446.47	-1.22742	0.0668268	-18.3672	2.40716e-75	2.25814e-74	down
CNDP2	2964.72	-1.18897	0.0647396	-18.3654	2.48787e-75	2.33251e-74	down
LOC110256770	116.71	-3.17524	0.173002	-18.3538	3.08072e-75	2.88499e-74	down
SKIL	1773.55	1.57777	0.0859665	18.3533	3.10919e-75	2.90998e-74	up
TMEM208	1196.96	1.02749	0.0559912	18.351	3.24382e-75	3.03423e-74	up
RMND5A	1024.61	-1.16541	0.0635193	-18.3473	3.46646e-75	3.24063e-74	down
MMP19	646.944	-1.09197	0.059532	-18.3426	3.7816e-75	3.53116e-74	down
ADSSL1	344.502	-1.81951	0.0992153	-18.339	4.04456e-75	3.77453e-74	down
ABTB1	568.699	-1.03217	0.0563026	-18.3325	4.55759e-75	4.24843e-74	down
ME3	343.511	-1.31691	0.071914	-18.3122	6.60984e-75	6.1544e-74	down
TMUB2	951.79	1.08648	0.0593643	18.302	7.98259e-75	7.4283e-74	up
PRPF6	5118.69	1.08491	0.0592794	18.3017	8.0191e-75	7.45799e-74	up
ST6GALNAC6	1477.33	-1.0928	0.0597143	-18.3004	8.20983e-75	7.63101e-74	down
CRABP2	194.699	1.75121	0.0956946	18.3	8.27712e-75	7.68914e-74	up
DCP1A	1196.04	1.03711	0.0567081	18.2885	1.02208e-74	9.48931e-74	up
ANKRD1	70.1071	4.17179	0.228131	18.2868	1.05348e-74	9.77521e-74	up
FDXR	707.35	-1.07846	0.0590685	-18.2578	1.79376e-74	1.66063e-73	down
RAPH1	2662.4	1.70191	0.0932246	18.256	1.85301e-74	1.71353e-73	up
ATF5	237.151	1.87095	0.102526	18.2486	2.1231e-74	1.96106e-73	up
NBEAL2	753.538	-1.37419	0.0753451	-18.2387	2.54613e-74	2.35047e-73	down
DOK4	928.362	-1.2748	0.0699008	-18.2373	2.61236e-74	2.41023e-73	down
PGAM2	478.125	1.46983	0.0805956	18.2371	2.6191e-74	2.41507e-73	up
FRG1	753.053	1.04764	0.0574574	18.2334	2.80209e-74	2.58235e-73	up
ST3GAL3	222.191	-2.15551	0.118291	-18.2221	3.44566e-74	3.17185e-73	down
ELMOD1	1003.24	-1.14011	0.0625886	-18.2159	3.86252e-74	3.55155e-73	down
HELZ	965.111	1.17054	0.0642661	18.214	3.997e-74	3.67312e-73	up
ACKR3	4198.66	1.1982	0.065786	18.2137	4.01971e-74	3.6919e-73	up
CWC22	1050.74	1.0758	0.0590814	18.2088	4.39859e-74	4.03532e-73	up
EDN1	85.6255	6.64415	0.365006	18.2029	4.89867e-74	4.49155e-73	up
MAB21L3	652.348	-1.16957	0.064262	-18.2	5.16211e-74	4.73043e-73	down
KMT5B	797.748	1.14169	0.062833	18.1703	8.87653e-74	8.12047e-73	up
LOC110256066	109.26	-2.15259	0.11848	-18.1684	9.18563e-74	8.39852e-73	down
MEX3B	92.8128	2.52219	0.139169	18.1232	2.092e-73	1.90736e-72	up
HMCES	409.907	-1.25407	0.0692012	-18.1221	2.13125e-73	1.94206e-72	down
FBXL16	252.484	-1.82153	0.100612	-18.1045	2.93793e-73	2.67412e-72	down
CD109	10405.7	-1.21487	0.0671406	-18.0945	3.52291e-73	3.20478e-72	down
TLR3	1120.51	-1.60396	0.088664	-18.0903	3.79824e-73	3.45332e-72	down
TXNRD2	479.926	-1.5758	0.0871682	-18.0777	4.77606e-73	4.3399e-72	down
DNAJB9	516.323	1.50484	0.083257	18.0746	5.05147e-73	4.58759e-72	up
DNAI2	70.512	-5.28256	0.292307	-18.072	5.29891e-73	4.80962e-72	down
FBXL6	897.434	-1.49498	0.0828116	-18.0528	7.49328e-73	6.79376e-72	down
PCTP	325.435	-1.33675	0.074185	-18.0192	1.37782e-72	1.24572e-71	down
PAQR5	801.178	-1.1169	0.0620163	-18.0098	1.63119e-72	1.47397e-71	down
LOC100624894	76.7054	-5.2223	0.290213	-17.9948	2.14168e-72	1.93311e-71	down
ITGB5	1098.16	-1.21564	0.0675747	-17.9896	2.34948e-72	2.11949e-71	down
CCDC181	402.342	-1.42786	0.0794014	-17.9828	2.65587e-72	2.39323e-71	down
FOXC1	202.019	1.7811	0.0990809	17.9762	2.99145e-72	2.68965e-71	up
USPL1	708.6	1.43161	0.0796658	17.9702	3.33404e-72	2.99602e-71	up
AGRN	13501.2	-1.08239	0.0602365	-17.969	3.40805e-72	3.06084e-71	down
TRIO	10340.7	1.05456	0.0587264	17.9572	4.21918e-72	3.78723e-71	up
SLC2A3	361.457	-1.3492	0.0753048	-17.9165	8.76019e-72	7.83732e-71	down
RPA3	487.627	-1.31488	0.0734017	-17.9135	9.25559e-72	8.27142e-71	down
TMEM8B	265.208	-1.54708	0.0863807	-17.91	9.84716e-72	8.79524e-71	down
TRAF6	378.881	1.39779	0.0780488	17.9092	9.9898e-72	8.91774e-71	up
FAM69B	392.341	-1.77928	0.099437	-17.8935	1.32542e-71	1.18188e-70	down
CYP27B1	324.287	1.50714	0.0843042	17.8775	1.76692e-71	1.57297e-70	up
CHRDL1	157.555	-2.46777	0.138042	-17.877	1.78285e-71	1.58629e-70	down
ULK1	1198.49	-1.141	0.0638546	-17.8687	2.0688e-71	1.8397e-70	down
RGL2	1276.04	-1.23897	0.0693416	-17.8676	2.10751e-71	1.8731e-70	down
CDYL2	1031.65	1.06589	0.0596753	17.8615	2.3525e-71	2.08855e-70	up
ZBTB17	898.822	1.00254	0.0561367	17.8589	2.46616e-71	2.18827e-70	up
LOC106505815	175.296	2.54619	0.142578	17.8582	2.49637e-71	2.21385e-70	up
ZNF263	617.578	1.20079	0.0672494	17.8558	2.60441e-71	2.30841e-70	up
ZNF35	265.942	1.79261	0.10056	17.8263	4.41448e-71	3.90423e-70	up
LRP2	154.83	-2.84085	0.159385	-17.8238	4.61664e-71	4.0808e-70	down
PCOLCE2	392.274	1.4461	0.0811361	17.8231	4.6755e-71	4.13057e-70	up
TRIM26	527.558	1.28898	0.0723209	17.823	4.68305e-71	4.13499e-70	up
ECM1	2764.8	-1.48615	0.0833847	-17.8229	4.69711e-71	4.14515e-70	down
CDH18	124.033	-3.38698	0.190039	-17.8226	4.72084e-71	4.16383e-70	down
CCDC69	255.156	-1.59139	0.0893745	-17.8059	6.36215e-71	5.60235e-70	down
EIF2B4	2105.85	1.14929	0.0646036	17.7898	8.47332e-71	7.44926e-70	up
C14H10orf107	177.5	-1.88243	0.105843	-17.7852	9.20558e-71	8.08865e-70	down
ZNF282	1641.42	1.15963	0.0652181	17.7808	9.95062e-71	8.73856e-70	up
DNAJC11	2194.33	1.08715	0.0611455	17.7797	1.0146e-70	8.90529e-70	up
F2RL2	92.3504	2.90683	0.163582	17.7699	1.20906e-70	1.06007e-69	up
STEAP2	1863.6	1.16825	0.0657577	17.766	1.29518e-70	1.13496e-69	up
RSPH14	90.4129	-5.84607	0.329849	-17.7234	2.76489e-70	2.41634e-69	down
PTMA	20367.1	-1.08449	0.0611966	-17.7215	2.86242e-70	2.50023e-69	down
MISP	806.63	-1.24407	0.0702029	-17.7211	2.88413e-70	2.51784e-69	down
JMJD4	616.118	1.07712	0.0608106	17.7127	3.34576e-70	2.91769e-69	up
MXD3	322.821	-1.59789	0.0902859	-17.6981	4.33555e-70	3.77882e-69	down
LOC110259862	120.83	-2.34668	0.132691	-17.6853	5.44716e-70	4.74514e-69	down
UBQLN2	1256.26	1.03912	0.058771	17.6809	5.88638e-70	5.12096e-69	up
HCFC2	387.068	1.39112	0.0786913	17.6782	6.17737e-70	5.36684e-69	up
PLXND1	959.441	-1.19255	0.0674746	-17.6741	6.63682e-70	5.75984e-69	down
TOP1MT	157.834	2.00623	0.113655	17.6519	9.83567e-70	8.52687e-69	up
ABHD11	1239.88	-1.07128	0.0606969	-17.6497	1.02264e-69	8.86091e-69	down
RAB15	133.353	-1.8885	0.107002	-17.6491	1.03392e-69	8.95382e-69	down
ADAM8	227.39	-1.44744	0.0820297	-17.6454	1.10487e-69	9.55807e-69	down
EFNA3	450.536	-2.18021	0.123572	-17.6433	1.1454e-69	9.9034e-69	down
ZDHHC2	1600.89	1.10895	0.0629141	17.6263	1.54643e-69	1.33424e-68	up
DOCK8	712.76	-1.49941	0.0851199	-17.6152	1.88214e-69	1.62302e-68	down
OSBPL3	644.614	1.01819	0.0578155	17.611	2.02724e-69	1.74629e-68	up
VTI1B	630.358	-1.00355	0.0569912	-17.6088	2.10731e-69	1.8143e-68	down
PDK1	1950.88	-1.61739	0.0919462	-17.5906	2.9056e-69	2.49629e-68	down
LLGL2	5146.58	-1.12204	0.063793	-17.5887	3.00683e-69	2.58053e-68	down
VWA7	659.165	-1.60175	0.0911193	-17.5786	3.5942e-69	3.08299e-68	down
TACC3	3492.42	-1.08044	0.0614818	-17.5733	3.944e-69	3.37947e-68	down
LOC110260671	55.4911	-4.12342	0.23471	-17.5681	4.32129e-69	3.6969e-68	down
LOC100514494	726.792	1.10066	0.0626772	17.5607	4.92356e-69	4.2055e-68	up
CLCN6	432.804	1.14813	0.0654217	17.5498	5.97415e-69	5.10018e-68	up
ZNHIT3	490.211	1.12482	0.0640994	17.5481	6.1547e-69	5.25156e-68	up
UCP2	192.418	-2.12081	0.120878	-17.5451	6.48402e-69	5.52674e-68	down
ATG3	1622.02	1.00129	0.0570949	17.5373	7.43422e-69	6.33001e-68	up
DHX40	1393.76	-1.00116	0.057165	-17.5134	1.13133e-68	9.62285e-68	down
LOC110257345	73.7876	5.52394	0.315448	17.5114	1.17283e-68	9.97055e-68	up
ZNF7	497.011	1.26126	0.072036	17.5088	1.22837e-68	1.04318e-67	up
TMPRSS2	188.794	-2.08294	0.119096	-17.4896	1.71858e-68	1.4572e-67	down
LOC100524016	347.828	-4.85598	0.277669	-17.4884	1.75678e-68	1.48881e-67	down
MESDC1	1830.25	1.18511	0.0678135	17.476	2.18437e-68	1.84829e-67	up
ITPKA	224.719	-2.7753	0.158919	-17.4636	2.71389e-68	2.29395e-67	down
CCDC24	863.149	-1.30189	0.0745503	-17.4632	2.73267e-68	2.30861e-67	down
SLC25A32	609.621	1.08968	0.0624459	17.4499	3.4462e-68	2.90839e-67	up
IPPK	507.36	1.13399	0.0650364	17.4362	4.38065e-68	3.69317e-67	up
BRCA1	1353.48	-1.13442	0.0651177	-17.4211	5.70784e-68	4.8021e-67	down
PLOD2	1247.3	-1.30283	0.0747888	-17.4201	5.81054e-68	4.88597e-67	down
LOC100151816	986.838	1.06744	0.0612781	17.4197	5.85243e-68	4.91865e-67	up
LRRC71	58.6422	-5.26406	0.302418	-17.4066	7.35525e-68	6.17848e-67	down
TMEM126A	679.609	1.00673	0.0578643	17.3981	8.52672e-68	7.15513e-67	up
COL18A1	3809.85	-1.24132	0.0713523	-17.3971	8.68288e-68	7.2824e-67	down
LOC110256155	162.571	-2.11445	0.121551	-17.3956	8.91372e-68	7.47215e-67	down
NEDD9	778.264	1.58808	0.0913251	17.3894	9.9344e-68	8.31916e-67	up
OXSM	366.183	-1.19879	0.0690286	-17.3666	1.47679e-67	1.23413e-66	down
PLA2G6	312.76	-1.48661	0.0856338	-17.3601	1.65323e-67	1.38016e-66	down
WIPF1	479.185	1.10209	0.0635422	17.3442	2.18036e-67	1.81741e-66	up
HS3ST1	148.08	-3.92765	0.22649	-17.3414	2.29088e-67	1.90758e-66	down
C15H2orf54	1169.86	1.36502	0.0787511	17.3334	2.63477e-67	2.19281e-66	up
ING3	282.006	1.41482	0.0816446	17.3291	2.83975e-67	2.36098e-66	up
PPT2	491.431	-1.21866	0.0703491	-17.3231	3.14957e-67	2.61722e-66	down
CDK14	606.108	1.51338	0.0873681	17.3219	3.21813e-67	2.67283e-66	up
SLC16A12	79.7481	-3.78328	0.218605	-17.3065	4.2007e-67	3.48177e-66	down
ATP6V1B1	132.697	-3.42127	0.197765	-17.2997	4.73246e-67	3.92053e-66	down
RNASEL	522.939	-1.19153	0.0689008	-17.2935	5.26992e-67	4.36133e-66	down
GTSE1	1063.02	-1.14132	0.0660033	-17.2918	5.41907e-67	4.48247e-66	down
LOC106504991	320.402	-1.64546	0.0951768	-17.2885	5.74159e-67	4.74683e-66	down
FBXO15	125.263	-2.53646	0.146835	-17.2742	7.35435e-67	6.07398e-66	down
EGFL7	358.782	-1.54073	0.0892454	-17.2639	8.78882e-67	7.25503e-66	down
SUSD2	165.262	-4.46266	0.258567	-17.2592	9.54174e-67	7.86854e-66	down
TANC2	212.558	1.83273	0.106263	17.2471	1.17572e-66	9.69059e-66	up
LOC102159820	5314.02	-1.0422	0.0604399	-17.2436	1.24949e-66	1.02881e-65	down
LOC102159768	251.929	1.89036	0.109656	17.2391	1.35218e-66	1.11281e-65	up
TP53RK	590.851	1.21497	0.0704835	17.2377	1.38393e-66	1.13836e-65	up
TIMP4	213.763	-2.1941	0.127305	-17.235	1.45082e-66	1.19217e-65	down
QSOX1	816.788	-1.10056	0.0638854	-17.2271	1.66243e-66	1.36467e-65	down
PPP1R11	1266.01	1.05329	0.0611641	17.2207	1.85861e-66	1.52494e-65	up
RBL2	1491.47	-1.04456	0.060664	-17.2187	1.92281e-66	1.57682e-65	down
PHLDA2	7837.26	1.28101	0.0744262	17.2118	2.16549e-66	1.77404e-65	up
INAFM2	837.531	1.13409	0.0658912	17.2116	2.17362e-66	1.77981e-65	up
PKDCC	2616.92	-1.34586	0.0782145	-17.2072	2.34323e-66	1.91771e-65	down
SMO	1716.68	-1.01332	0.0588982	-17.2046	2.4517e-66	2.00548e-65	down
ARV1	594.415	1.32252	0.0769114	17.1953	2.87909e-66	2.3527e-65	up
ADGRG6	3820.54	1.26493	0.0735933	17.1881	3.26278e-66	2.66222e-65	up
SUGP1	581.548	1.03262	0.0600967	17.1827	3.57968e-66	2.91933e-65	up
FGD6	863.007	1.12389	0.0654178	17.1801	3.74135e-66	3.04811e-65	up
TTC24	113.328	-2.14064	0.12464	-17.1745	4.11978e-66	3.35474e-65	down
SEMA6A	114.272	-4.06332	0.236707	-17.166	4.76869e-66	3.8812e-65	down
GPD1L	710.323	-1.06507	0.0620491	-17.1649	4.8616e-66	3.95285e-65	down
CERS4	882.613	-1.06512	0.0620997	-17.1518	6.09272e-66	4.94889e-65	down
COMMD3	337.809	1.65355	0.0964291	17.1478	6.5232e-66	5.29325e-65	up
ZHX2	368.051	1.14495	0.0667957	17.141	7.33477e-66	5.94585e-65	up
EMC9	506.258	-1.143	0.0667274	-17.1295	8.94948e-66	7.24394e-65	down
S100A2	17464.1	-2.2484	0.131299	-17.1242	9.7973e-66	7.92624e-65	down
TMEM11	2963.7	1.28738	0.075197	17.1201	1.05044e-65	8.4856e-65	up
SORL1	1100.44	-1.02089	0.0597673	-17.081	2.0556e-65	1.65642e-64	down
TTK	785.815	-1.17495	0.0687952	-17.079	2.12821e-65	1.71408e-64	down
SUOX	362.829	-1.60497	0.0939825	-17.0774	2.18724e-65	1.76075e-64	down
FOXD2	237.359	1.77625	0.104032	17.074	2.31668e-65	1.86403e-64	up
NBL1	3663.77	1.32264	0.0774827	17.0702	2.47391e-65	1.98856e-64	up
KIF15	687.107	-1.07582	0.0630778	-17.0555	3.18384e-65	2.55795e-64	down
HAUS4	387.527	-1.3818	0.0810555	-17.0476	3.64384e-65	2.92607e-64	down
AEBP2	1092.92	1.03401	0.0606959	17.0359	4.4519e-65	3.57143e-64	up
CIDEB	115.619	-2.10939	0.123947	-17.0185	5.99357e-65	4.7987e-64	down
STK36	378.62	-1.31172	0.077106	-17.0118	6.71013e-65	5.36976e-64	down
LOC106505099	89.6653	-2.70066	0.15877	-17.0099	6.937e-65	5.54858e-64	down
COL27A1	495.817	2.02914	0.119431	16.99	9.74315e-65	7.7854e-64	up
UBR4	16318.9	1.336	0.0786609	16.9842	1.07456e-64	8.58223e-64	up
FAN1	369.469	-1.29642	0.0763423	-16.9817	1.12204e-64	8.95699e-64	down
SNX18	547.7	1.22611	0.0722864	16.9618	1.57353e-64	1.25488e-63	up
GARNL3	254.121	-1.61871	0.0954643	-16.9562	1.7332e-64	1.38018e-63	down
STRA6	53.5316	-4.90518	0.28947	-16.9454	2.08144e-64	1.65668e-63	down
THY1	66.4957	-3.69879	0.21844	-16.9327	2.58243e-64	2.05443e-63	down
CTSD	5405.84	-1.04845	0.0619684	-16.9191	3.2554e-64	2.58726e-63	down
GTF2F1	2163.26	1.00118	0.0591904	16.9146	3.5125e-64	2.78886e-63	up
AGXT	68.9323	3.23653	0.191382	16.9114	3.70901e-64	2.94345e-63	up
MEF2A	1071.91	1.16949	0.0692059	16.8988	4.59301e-64	3.63965e-63	up
DRC3	552.484	-1.54443	0.0914105	-16.8955	4.85493e-64	3.84532e-63	down
ORAI3	911.478	1.04412	0.0618013	16.8947	4.92144e-64	3.8961e-63	up
YPEL3	331.349	-1.69161	0.100138	-16.8928	5.08497e-64	4.02164e-63	down
SMC5	1563.18	1.2859	0.0761228	16.8925	5.11184e-64	4.03895e-63	up
CHEK2	438.335	-1.35633	0.0803071	-16.8893	5.39131e-64	4.25769e-63	down
CPNE9	107.24	2.22361	0.13166	16.889	5.42481e-64	4.28206e-63	up
ZDHHC1	256.983	-1.50012	0.0889243	-16.8696	7.53072e-64	5.93858e-63	down
MED6	483.191	1.09601	0.0650103	16.859	9.01553e-64	7.10602e-63	up
ANAPC10	323.14	1.22022	0.0723794	16.8586	9.06745e-64	7.14348e-63	up
RAB37	268.194	-1.46189	0.0867163	-16.8583	9.1111e-64	7.17438e-63	down
GNA15	105.933	-2.15622	0.127946	-16.8526	1.0038e-63	7.90042e-63	down
SIPA1	2903.46	-1.24013	0.0735989	-16.8498	1.0523e-63	8.27811e-63	down
ENKD1	94.8427	-2.09532	0.124367	-16.8479	1.08646e-63	8.5427e-63	down
FAM20A	1031.72	1.19563	0.0709718	16.8465	1.11286e-63	8.74605e-63	up
CPT1B	173.21	2.14046	0.127133	16.8363	1.32235e-63	1.03824e-62	up
CCDC78	90.4747	2.46442	0.146384	16.8354	1.34365e-63	1.05445e-62	up
CCDC28A	218.316	-1.69317	0.100583	-16.8336	1.38348e-63	1.08518e-62	down
SNX32	138.181	-2.62669	0.156063	-16.8309	1.44877e-63	1.13585e-62	down
PODXL2	229.768	-1.55462	0.0924113	-16.8228	1.66137e-63	1.3019e-62	down
GCNT1	284.312	-1.61084	0.0957886	-16.8166	1.84526e-63	1.44391e-62	down
ALKBH4	799.556	1.1826	0.0703482	16.8107	2.03795e-63	1.59393e-62	up
COQ3	286.912	-1.33955	0.0797334	-16.8004	2.42377e-63	1.89386e-62	down
BLVRB	1009.83	-1.14447	0.068184	-16.7851	3.13817e-63	2.44852e-62	down
ANKRD65	114.955	-2.8158	0.16814	-16.7467	5.98071e-63	4.6552e-62	down
PRR18	76.8162	2.94935	0.176295	16.7296	7.97903e-63	6.19577e-62	up
HECTD3	2057.04	-1.11369	0.0665722	-16.729	8.05795e-63	6.25406e-62	down
TIPARP	2708.66	1.20205	0.0719757	16.7008	1.29324e-62	1.00038e-61	up
ROGDI	887.001	-1.64685	0.0986669	-16.691	1.52276e-62	1.17737e-61	down
ZNF703	382.33	1.22848	0.0736048	16.6902	1.54394e-62	1.19317e-61	up
KLHL11	469.388	1.02614	0.0614994	16.6854	1.67487e-62	1.29312e-61	up
SRF	2015.86	1.00545	0.0602962	16.6751	1.98726e-62	1.53285e-61	up
KLHL23	165.675	1.79555	0.107703	16.6714	2.11716e-62	1.6315e-61	up
TMEM102	436.628	-1.28222	0.0769423	-16.6647	2.36718e-62	1.8233e-61	down
IVD	225.693	-1.43896	0.0863824	-16.658	2.6459e-62	2.03605e-61	down
GCK	266.201	-2.20004	0.132072	-16.6578	2.65532e-62	2.04233e-61	down
PBK	816.328	-1.02935	0.0617942	-16.6578	2.65685e-62	2.04254e-61	down
GOLGA5	615.888	1.06204	0.0638121	16.6432	3.38727e-62	2.60161e-61	up
KCNN4	148.216	-2.54584	0.152994	-16.6402	3.56672e-62	2.73685e-61	down
SGF29	332.099	1.30001	0.0781314	16.6388	3.64776e-62	2.79639e-61	up
PTPMT1	442.742	-1.26162	0.0758364	-16.6361	3.81586e-62	2.92387e-61	down
TRMT10A	759.603	1.03458	0.0622275	16.6257	4.54112e-62	3.47468e-61	up
FRRS1	738.821	-1.09728	0.0660344	-16.6169	5.26201e-62	4.02437e-61	down
SIRT6	603.603	1.50145	0.0904741	16.5953	7.53601e-62	5.7581e-61	up
MTUS1	424.921	-1.93021	0.116323	-16.5935	7.76895e-62	5.93329e-61	down
CASC1	86.5598	-2.74645	0.165517	-16.5932	7.80984e-62	5.9617e-61	down
MED26	484.346	1.13118	0.0681954	16.5873	8.61332e-62	6.57196e-61	up
WBP1	1012.57	-1.4569	0.0878919	-16.576	1.03842e-61	7.9157e-61	down
ACE2	77.1329	-3.65263	0.220467	-16.5677	1.19269e-61	9.08743e-61	down
CSGALNACT1	364.668	1.57254	0.0950258	16.5486	1.63985e-61	1.24885e-60	up
MDFI	108.512	-2.25503	0.136332	-16.5407	1.86751e-61	1.42157e-60	down
MATK	107.931	-2.26476	0.136984	-16.5331	2.12117e-61	1.6139e-60	down
VCAM1	437.28	3.2529	0.19688	16.5223	2.53674e-61	1.92738e-60	up
H2AFZ	4555.6	-1.16262	0.0703844	-16.5181	2.71606e-61	2.06265e-60	down
GATA2	106.283	2.26359	0.137148	16.5047	3.39179e-61	2.57342e-60	up
PDK3	1555.72	-1.09339	0.0663263	-16.485	4.70458e-61	3.56446e-60	down
BID	748.883	1.05265	0.0638765	16.4794	5.16132e-61	3.90686e-60	up
PBX1	226.371	-1.89915	0.115256	-16.4777	5.31037e-61	4.01781e-60	down
DCAKD	577.255	-1.38199	0.083879	-16.476	5.46124e-61	4.13003e-60	down
ANKRD13D	385.895	-1.12157	0.0680738	-16.4758	5.47514e-61	4.13861e-60	down
HEBP1	974.477	-1.05149	0.0638206	-16.4757	5.4837e-61	4.14316e-60	down
EHMT2	735.05	-1.05745	0.0642147	-16.4675	6.28258e-61	4.74012e-60	down
DLEC1	70.1829	-2.4755	0.15034	-16.466	6.4337e-61	4.85189e-60	down
FNIP1	778.354	1.17656	0.0714626	16.464	6.65515e-61	5.01656e-60	up
ZNF496	587.064	1.03445	0.0628327	16.4635	6.71081e-61	5.05616e-60	up
BNC1	385.637	1.25393	0.0761979	16.4562	7.57416e-61	5.70135e-60	up
BCL2L11	340.063	1.18228	0.0718637	16.4517	8.15355e-61	6.13179e-60	up
METTL27	196.877	-1.74166	0.105919	-16.4433	9.37305e-61	7.04563e-60	down
EPOR	53.0753	-3.25015	0.197679	-16.4416	9.63673e-61	7.24048e-60	down
LOC100519366	145.93	-2.14715	0.130616	-16.4386	1.01296e-60	7.60374e-60	down
ZNF189	257.105	1.48878	0.0906033	16.4318	1.13239e-60	8.49633e-60	up
LCA5	172.015	-1.99361	0.121365	-16.4266	1.23308e-60	9.24323e-60	down
MANEAL	267.847	1.32471	0.0806607	16.4232	1.30438e-60	9.77322e-60	up
TP53INP1	761.642	-1.24381	0.0757446	-16.4212	1.34939e-60	1.01058e-59	down
TMEM134	363.602	-1.13009	0.0688235	-16.4202	1.37184e-60	1.02692e-59	down
CCDC88B	116.923	-3.13395	0.190882	-16.4183	1.41591e-60	1.05942e-59	down
FITM2	520.703	1.26493	0.0770703	16.4127	1.55093e-60	1.15938e-59	up
SOX9	1226.71	1.31484	0.0801404	16.4067	1.71387e-60	1.28e-59	up
FAM81A	786.544	-1.19978	0.0731386	-16.4041	1.78633e-60	1.3335e-59	down
LOC110261227	61.7841	3.82465	0.233532	16.3774	2.77225e-60	2.06664e-59	up
TDG	375.527	1.1999	0.073283	16.3735	2.95494e-60	2.20081e-59	up
NEK8	361.545	1.17444	0.0717583	16.3667	3.30872e-60	2.46092e-59	up
SPC25	364.267	-1.35092	0.0826167	-16.3516	4.23668e-60	3.14678e-59	down
SYT5	75.7272	-2.63608	0.16125	-16.3477	4.51466e-60	3.35171e-59	down
ENPP5	303.621	-1.20879	0.0739678	-16.3421	4.95303e-60	3.6738e-59	down
CDK17	659.074	1.06573	0.0652587	16.3309	5.94919e-60	4.41067e-59	up
WDR74	1032.04	1.24203	0.0760668	16.3281	6.22582e-60	4.61154e-59	up
BCAT2	1061.15	-1.01477	0.062149	-16.328	6.24201e-60	4.62142e-59	down
LOC106510645	131.736	-1.73	0.105955	-16.3278	6.26385e-60	4.63547e-59	down
BAIAP3	178.105	-1.79609	0.110105	-16.3126	8.03326e-60	5.93679e-59	down
KRBA1	459.515	1.06273	0.0651797	16.3047	9.14492e-60	6.75218e-59	up
TMEM185B	712.401	1.07911	0.0662002	16.3007	9.76139e-60	7.2008e-59	up
ROBO1	2322.07	1.30211	0.0798917	16.2984	1.01295e-59	7.46898e-59	up
ZRSR2	457.649	1.1448	0.0702673	16.2921	1.12392e-59	8.27968e-59	up
MPDU1	969.016	1.0431	0.0640489	16.286	1.24153e-59	9.1378e-59	up
ATP8B3	148.774	-2.12758	0.130707	-16.2775	1.42593e-59	1.04902e-58	down
ENOX2	429.582	-1.27492	0.0783254	-16.2772	1.43247e-59	1.05336e-58	down
SIDT2	788.612	-1.06519	0.0654624	-16.2718	1.5638e-59	1.14733e-58	down
LOC100525309	1435.47	1.09276	0.0671625	16.2705	1.59946e-59	1.17296e-58	up
CDC45	824.401	-1.21875	0.0749397	-16.263	1.80539e-59	1.32338e-58	down
FANK1	64.9704	-5.28263	0.324859	-16.2613	1.85727e-59	1.3608e-58	down
TIMP2	3083.44	-1.02876	0.063276	-16.2583	1.95071e-59	1.42861e-58	down
GDAP1	152.636	2.68275	0.165034	16.2557	2.03509e-59	1.48974e-58	up
CCDC92	289.279	-1.45772	0.0897456	-16.2428	2.51331e-59	1.83898e-58	down
ADCY4	152.718	-2.32763	0.143327	-16.24	2.62949e-59	1.92312e-58	down
TASP1	351.468	-1.14835	0.0708059	-16.2183	3.74448e-59	2.73489e-58	down
RNASEH2A	676.56	-1.12087	0.0691128	-16.218	3.76268e-59	2.74694e-58	down
BORA	584.279	-1.02103	0.0629629	-16.2163	3.86524e-59	2.82055e-58	down
PMEL	92.0456	-2.83654	0.174945	-16.2139	4.01891e-59	2.93005e-58	down
MTMR1	1324.62	1.03755	0.0639908	16.214	4.01812e-59	2.93005e-58	up
HMMR	1082.79	-1.21565	0.0749894	-16.211	4.21872e-59	3.07296e-58	down
SH3YL1	167.897	-1.96681	0.121369	-16.2052	4.63535e-59	3.37341e-58	down
DCAF10	1394.54	1.0605	0.0654627	16.2001	5.0366e-59	3.66378e-58	up
DNAH12	311.449	-1.819	0.112312	-16.1959	5.38675e-59	3.91498e-58	down
EGLN3	1937.5	-1.74552	0.1078	-16.1922	5.72721e-59	4.16056e-58	down
BNIP3L	1829.4	-1.18083	0.0729926	-16.1774	7.27484e-59	5.2754e-58	down
MTFMT	303.631	-1.31969	0.0815869	-16.1753	7.53322e-59	5.46033e-58	down
IFT140	685.435	-1.34677	0.0832764	-16.1723	7.90996e-59	5.72828e-58	down
ZC3H18	3962.85	1.06672	0.0659844	16.1662	8.72503e-59	6.30167e-58	up
ZBTB8A	186.499	1.92347	0.118991	16.1648	8.93483e-59	6.45033e-58	up
HOPX	639.531	1.45047	0.0897556	16.1603	9.61587e-59	6.9389e-58	up
MSMB	498.18	-1.17033	0.0724866	-16.1455	1.22242e-58	8.79375e-58	down
ZNF800	693.818	1.36299	0.0844269	16.144	1.25073e-58	8.99338e-58	up
GLRX	1009.39	1.25484	0.0777357	16.1425	1.28334e-58	9.22378e-58	up
ANKRD37	447.51	-3.22347	0.1997	-16.1415	1.30233e-58	9.35611e-58	down
ALDH5A1	232.891	-1.54768	0.0959196	-16.1352	1.44321e-58	1.0359e-57	down
C13H21orf2	473.452	-1.37515	0.0852325	-16.134	1.47059e-58	1.05509e-57	down
FRMPD4	201.136	-1.70359	0.105612	-16.1307	1.55309e-58	1.1133e-57	down
GCA	432.033	-1.58769	0.0985242	-16.1148	2.00971e-58	1.43808e-57	down
KMT2A	4403.3	1.47387	0.0914767	16.112	2.10237e-58	1.50372e-57	up
RNFT2	486.963	-1.04415	0.064829	-16.1062	2.30644e-58	1.64895e-57	down
GDF15	103.185	-3.29183	0.204432	-16.1024	2.45566e-58	1.75486e-57	down
NFKBIB	2199.08	1.12753	0.0700363	16.0993	2.581e-58	1.84281e-57	up
STAC2	511.856	-1.25266	0.0778171	-16.0975	2.65527e-58	1.89417e-57	down
CDH6	17931.6	1.34401	0.0835064	16.0947	2.78007e-58	1.98233e-57	up
CCDC18	312.263	-1.31287	0.0816179	-16.0856	3.21992e-58	2.29294e-57	down
TAF3	462.948	1.25042	0.0777884	16.0746	3.84235e-58	2.73498e-57	up
C1H9orf135	69.3108	-3.57153	0.222255	-16.0695	4.17277e-58	2.96757e-57	down
RNF138	749.515	1.01059	0.0628947	16.068	4.27948e-58	3.04212e-57	up
GADD45G	106.729	2.18358	0.13607	16.0475	5.95324e-58	4.22453e-57	up
SALL2	441.495	-1.08303	0.0675331	-16.037	7.04869e-58	4.9997e-57	down
GLB1L	267.599	-1.33614	0.083323	-16.0356	7.20533e-58	5.10858e-57	down
LOC110257453	330.193	-1.23556	0.0770533	-16.0351	7.26306e-58	5.14726e-57	down
DUSP8	751.691	1.30849	0.0816032	16.0347	7.30829e-58	5.17705e-57	up
FSIP1	70.1217	-3.25924	0.203345	-16.0281	8.13112e-58	5.7549e-57	down
NUDCD3	4090.05	1.00925	0.0630061	16.0182	9.53086e-58	6.73971e-57	up
MT-2B	9368.31	1.16808	0.0729297	16.0165	9.80504e-58	6.93058e-57	up
LOC106504205	242.595	-1.5874	0.0991412	-16.0115	1.0628e-57	7.50576e-57	down
NRIP1	3252.63	1.07847	0.067396	16.0019	1.23879e-57	8.73721e-57	up
HNMT	415.038	-1.54302	0.0964367	-16.0003	1.27086e-57	8.95562e-57	down
SIX4	610.6	1.38335	0.086535	15.986	1.59949e-57	1.1247e-56	up
LOC110256505	689.809	-1.22048	0.0763609	-15.983	1.67852e-57	1.17976e-56	down
KIF1B	4959.23	1.05151	0.0657964	15.9812	1.72674e-57	1.21313e-56	up
GPATCH4	350.104	1.35911	0.085049	15.9803	1.75335e-57	1.23129e-56	up
ZNF541	48.5977	-3.77784	0.236542	-15.9711	2.03037e-57	1.42521e-56	down
ZNF395	2001.55	-1.15356	0.0722514	-15.966	2.20654e-57	1.54821e-56	down
SMKR1	58.9762	-3.30063	0.206733	-15.9657	2.21641e-57	1.55445e-56	down
AUH	385.204	-1.15151	0.0721446	-15.9612	2.38298e-57	1.66983e-56	down
PHF21A	467.641	1.17414	0.0735767	15.958	2.50642e-57	1.75557e-56	up
AGO3	416.768	1.13324	0.071034	15.9534	2.69607e-57	1.88679e-56	up
LOC106508574	178.919	-2.00805	0.12594	-15.9445	3.10952e-57	2.17519e-56	down
PRKAR2B	1144.46	-1.06156	0.0666023	-15.9389	3.40459e-57	2.37852e-56	down
ZNF503	69.5953	2.70565	0.169776	15.9366	3.53191e-57	2.46429e-56	up
TRAF2	2835.16	1.18032	0.0740653	15.9362	3.5558e-57	2.47989e-56	up
ATP8A1	209.655	-1.78794	0.112266	-15.9259	4.1881e-57	2.91836e-56	down
EPHA4	712.397	1.99696	0.125442	15.9194	4.64448e-57	3.2336e-56	up
SERPINE1	16679.2	2.27296	0.142788	15.9184	4.72585e-57	3.28885e-56	up
JAK3	82.4609	-3.77094	0.236933	-15.9156	4.93813e-57	3.4351e-56	down
GPR157	402.615	-1.11138	0.069839	-15.9135	5.11097e-57	3.55381e-56	down
DCLRE1C	123.436	2.23995	0.140818	15.9067	5.69565e-57	3.95866e-56	up
MBOAT2	357.523	-1.41324	0.0888599	-15.9042	5.92713e-57	4.11778e-56	down
CCDC112	368.208	1.26527	0.0795724	15.9009	6.24413e-57	4.33616e-56	up
RMDN3	875.927	1.02882	0.0647569	15.8874	7.75316e-57	5.37488e-56	up
MED21	440.597	-1.02872	0.0647632	-15.8844	8.1268e-57	5.6291e-56	down
ANO9	146.89	-1.83481	0.115597	-15.8724	9.83944e-57	6.81247e-56	down
DPP4	657.512	-2.24905	0.141731	-15.8684	1.04818e-56	7.25102e-56	down
TMEM139	283.903	-1.6247	0.102499	-15.8509	1.38516e-56	9.57806e-56	down
KCTD11	3113.75	-1.32294	0.0834632	-15.8505	1.39402e-56	9.63527e-56	down
SHC3	71.1832	-3.13133	0.19762	-15.8452	1.51818e-56	1.04845e-55	down
LHPP	894.88	-1.33087	0.0840011	-15.8435	1.55901e-56	1.07528e-55	down
ATP2A3	548.038	-1.01485	0.0640683	-15.8402	1.64372e-56	1.13274e-55	down
MTSS1	734.179	-1.21759	0.0768853	-15.8365	1.74255e-56	1.20033e-55	down
IFI30	561.25	-1.07078	0.0676857	-15.8199	2.27019e-56	1.56313e-55	down
MAIP1	383.958	1.35191	0.0855531	15.802	3.01467e-56	2.0731e-55	up
KCNMB4	218.819	-1.51577	0.0959889	-15.7911	3.58545e-56	2.46352e-55	down
WNT10B	517.674	1.35329	0.0857072	15.7897	3.66154e-56	2.51473e-55	up
EPB41L1	634.957	-1.20356	0.0762376	-15.787	3.82366e-56	2.62385e-55	down
DDAH2	309.811	1.73513	0.109927	15.7845	3.97911e-56	2.72937e-55	up
DST	8491.21	1.23621	0.0783565	15.7767	4.50123e-56	3.08186e-55	up
DYRK1B	187.943	-2.03767	0.129249	-15.7655	5.37631e-56	3.67842e-55	down
PDZD7	74.9813	-2.42711	0.154018	-15.7586	5.99186e-56	4.09267e-55	down
CD74	132.908	-2.42348	0.153832	-15.754	6.44596e-56	4.40098e-55	down
DACH1	83.5737	-3.23916	0.205688	-15.7479	7.09482e-56	4.84196e-55	down
TTC13	208.354	-1.70563	0.108349	-15.742	7.79706e-56	5.31675e-55	down
HLCS	512.599	-1.07842	0.0685162	-15.7396	8.09465e-56	5.51504e-55	down
ONECUT2	308.94	1.52749	0.0971753	15.719	1.12161e-55	7.63211e-55	up
DLGAP1	773.999	-1.48414	0.0944202	-15.7184	1.13058e-55	7.68996e-55	down
PRTG	73.0738	-2.71432	0.172712	-15.7159	1.17705e-55	7.99594e-55	down
PLEKHG4B	76.3989	-2.59975	0.165647	-15.6945	1.64877e-55	1.11817e-54	down
ZSWIM6	688.138	1.09234	0.0696584	15.6813	2.02951e-55	1.37409e-54	up
PPP1R3C	1659.25	-1.1716	0.0747459	-15.6745	2.26111e-55	1.52962e-54	down
TMEM106A	131.521	-1.99003	0.127069	-15.661	2.79532e-55	1.88943e-54	down
ARL6	312.04	-1.4546	0.0930923	-15.6254	4.89226e-55	3.29446e-54	down
ZBTB39	511.218	1.01088	0.06475	15.6121	6.0254e-55	4.05248e-54	up
XXYLT1	267.896	-1.29763	0.0831244	-15.6107	6.15126e-55	4.13541e-54	down
BCDIN3D	228.206	1.38	0.0884812	15.5965	7.68854e-55	5.16249e-54	up
CKMT1A	58.4004	-3.20357	0.205504	-15.5888	8.67243e-55	5.8159e-54	down
MIF4GD	702.606	-1.39947	0.0897932	-15.5855	9.1339e-55	6.12285e-54	down
LRRC47	3442.46	1.27552	0.0818411	15.5853	9.16072e-55	6.13828e-54	up
STX10	378.567	-1.52902	0.0981365	-15.5805	9.87753e-55	6.61314e-54	down
KAT6B	285.225	1.41943	0.0911138	15.5787	1.01625e-54	6.80113e-54	up
PCK1	180.793	-1.55515	0.099851	-15.5747	1.08156e-54	7.23524e-54	down
CC2D2A	277.745	-2.03409	0.13063	-15.5714	1.13934e-54	7.61861e-54	down
PLA2G7	172.943	-1.56198	0.100373	-15.5617	1.32451e-54	8.85315e-54	down
PITPNM3	50.9099	-3.69587	0.237625	-15.5533	1.51038e-54	1.00913e-53	down
SCRN2	1059.99	-1.01567	0.0653336	-15.5459	1.69668e-54	1.13314e-53	down
HOOK2	415.923	-1.10163	0.0708687	-15.5447	1.72866e-54	1.15403e-53	down
DNALI1	69.7304	-3.35539	0.215907	-15.5409	1.83478e-54	1.22387e-53	down
PIKFYVE	1043.94	-1.11715	0.0719184	-15.5336	2.05409e-54	1.36903e-53	down
SPATA17	73.7934	-2.86651	0.184725	-15.5177	2.63227e-54	1.75078e-53	down
FAM98C	589.81	1.31615	0.0848307	15.5151	2.74266e-54	1.82346e-53	up
CENPL	368.283	-1.25417	0.0808624	-15.5099	2.97145e-54	1.97395e-53	down
GAS6	3586.71	-1.00423	0.0647546	-15.5082	3.05525e-54	2.02879e-53	down
TRMO	169.925	1.50308	0.0969758	15.4995	3.49416e-54	2.31929e-53	up
AIMP2	206.837	1.60395	0.103541	15.491	3.98993e-54	2.64729e-53	up
FAM237A	434.154	-1.19957	0.0774376	-15.4908	4.00124e-54	2.6537e-53	down
LOC110255927	252.801	-2.05992	0.132981	-15.4904	4.02956e-54	2.67139e-53	down
LOC106505478	152.387	-2.42159	0.156366	-15.4867	4.2686e-54	2.82871e-53	down
NUF2	1009.16	-1.01438	0.0655181	-15.4824	4.5607e-54	3.01858e-53	down
RUNDC3B	90.0096	-2.3912	0.154447	-15.4823	4.56584e-54	3.02075e-53	down
EFNB3	108.053	2.13074	0.137626	15.4821	4.5814e-54	3.02981e-53	up
ZNF488	67.5227	2.8634	0.184962	15.4811	4.65657e-54	3.07827e-53	up
PRSS8	113.417	-2.69246	0.173932	-15.4799	4.7403e-54	3.13234e-53	down
SLC9A3R1	3385.63	-1.04429	0.0674675	-15.4784	4.85422e-54	3.20632e-53	down
VIL1	58.3421	-3.59749	0.232522	-15.4716	5.39337e-54	3.55954e-53	down
EVPL	312.95	-1.50278	0.0971463	-15.4692	5.59654e-54	3.69212e-53	down
TMEM209	1339.3	1.00836	0.0652083	15.4637	6.09687e-54	4.02057e-53	up
CASP6	343.373	-1.06436	0.0688388	-15.4616	6.29856e-54	4.15188e-53	down
ARRDC4	1076.75	1.05632	0.0683249	15.4603	6.42995e-54	4.23677e-53	up
GRB7	547.401	-1.15263	0.0745562	-15.4599	6.46843e-54	4.2604e-53	down
BCAS3	145.701	-2.01869	0.130785	-15.4352	9.49468e-54	6.24096e-53	down
JUND	9317.46	1.13067	0.0733403	15.4168	1.26295e-53	8.28805e-53	up
TTLL10	78.4441	-2.21751	0.144022	-15.3971	1.71248e-53	1.12291e-52	down
INVS	474.147	-1.25251	0.0813572	-15.3952	1.76377e-53	1.15607e-52	down
INO80D	483.948	1.18987	0.0773051	15.3919	1.85602e-53	1.21604e-52	up
CPEB4	1041.47	1.33231	0.0866253	15.3802	2.22408e-53	1.45543e-52	up
BST1	664.733	-1.41728	0.0921528	-15.3797	2.24097e-53	1.46589e-52	down
HIVEP1	507.493	1.7459	0.113593	15.3697	2.61216e-53	1.70594e-52	up
ZDHHC23	324.277	-1.19197	0.0775886	-15.3627	2.91311e-53	1.90172e-52	down
FBXO24	171.231	-1.65107	0.107582	-15.3471	3.70398e-53	2.4151e-52	down
SIRPA	439.28	1.10478	0.0719875	15.3468	3.72295e-53	2.42649e-52	up
SIAE	283.128	-1.35709	0.0884538	-15.3423	3.98621e-53	2.59599e-52	down
ZNF280C	451.544	1.04791	0.0683213	15.338	4.25848e-53	2.77109e-52	up
CYP26A1	55.9344	2.48192	0.162011	15.3194	5.67511e-53	3.687e-52	up
TTC25	235.432	-1.30151	0.0849961	-15.3126	6.29679e-53	4.08926e-52	down
MYCBP2	4763.01	1.0412	0.0680444	15.3018	7.44039e-53	4.83e-52	up
NEK3	278.285	-1.32851	0.0868397	-15.2985	7.82621e-53	5.07843e-52	down
GIPR	140.911	-2.03366	0.132983	-15.2926	8.56123e-53	5.54873e-52	down
AHNAK	40493.1	1.35353	0.0885459	15.2862	9.44888e-53	6.12159e-52	up
LRRC73	198.268	-1.66784	0.109126	-15.2837	9.82525e-53	6.36289e-52	down
NEK11	93.1968	-2.3151	0.151575	-15.2736	1.1466e-52	7.41953e-52	down
MYCBPAP	55.4581	-2.7719	0.181516	-15.2708	1.19674e-52	7.74088e-52	down
MFSD7	1982.1	-1.1476	0.0751999	-15.2606	1.39937e-52	9.04436e-52	down
TRIM54	57.0812	5.95315	0.390226	15.2556	1.51011e-52	9.74459e-52	up
PIGH	231.156	1.22609	0.0803783	15.254	1.54789e-52	9.98039e-52	up
EFR3B	50.0866	-3.78083	0.248077	-15.2406	1.90177e-52	1.22427e-51	down
DNAH3	65.2799	-3.35952	0.220626	-15.2272	2.33203e-52	1.49947e-51	down
SEMA3F	417.225	-1.21635	0.0799152	-15.2205	2.58488e-52	1.65941e-51	down
BPHL	466.6	-1.22937	0.0807795	-15.2188	2.65294e-52	1.70243e-51	down
GEMIN2	780.843	1.13182	0.0744065	15.2113	2.97398e-52	1.90619e-51	up
PKP1	52.2262	-3.08889	0.203154	-15.2047	3.29148e-52	2.10719e-51	down
CCDC187	194.054	-1.84794	0.121612	-15.1954	3.79363e-52	2.42485e-51	down
TRMT44	974.069	1.11704	0.0735139	15.1949	3.82272e-52	2.44248e-51	up
CCDC65	94.2396	-2.42501	0.159616	-15.1928	3.94644e-52	2.52054e-51	down
ITFG2	168.326	1.52691	0.100594	15.1789	4.87922e-52	3.11139e-51	up
ST3GAL1	185.671	2.17396	0.143268	15.1742	5.24445e-52	3.34298e-51	up
NOTCH2	7879.57	1.01782	0.0670788	15.1735	5.30048e-52	3.37737e-51	up
SMIM1	309.247	-1.60905	0.106067	-15.1701	5.58279e-52	3.55446e-51	down
RSPRY1	716.862	1.05581	0.0697109	15.1456	8.1035e-52	5.14522e-51	up
KIAA0556	424.085	-1.12619	0.0743923	-15.1386	9.01394e-52	5.71658e-51	down
UTP3	1305.07	1.14515	0.0756605	15.1354	9.4641e-52	5.99504e-51	up
BARX2	819.314	-1.10691	0.0731443	-15.1333	9.7743e-52	6.18912e-51	down
PIGW	346.398	1.13337	0.074934	15.1249	1.10904e-51	7.01975e-51	up
ZNF570	202.05	1.97424	0.130546	15.1229	1.14425e-51	7.23979e-51	up
SLC38A3	74.2341	-6.45607	0.427526	-15.101	1.59531e-51	1.00662e-50	down
RBM41	995.533	1.19722	0.079287	15.0998	1.62377e-51	1.02378e-50	up
ZER1	642.037	-1.04413	0.0692055	-15.0874	1.96018e-51	1.23493e-50	down
VPS28	3119.26	-1.10441	0.0732268	-15.082	2.1279e-51	1.33955e-50	down
KCNJ5	1544.5	-1.08797	0.0721642	-15.0762	2.3209e-51	1.45935e-50	down
ZBTB46	283.765	1.41348	0.0937623	15.0751	2.36055e-51	1.48371e-50	up
LOC110256766	188.938	-1.99948	0.132674	-15.0707	2.52448e-51	1.58552e-50	down
APOO	385.882	-1.19376	0.0792164	-15.0696	2.56491e-51	1.61028e-50	down
TCTEX1D1	55.776	-3.91108	0.259567	-15.0677	2.64072e-51	1.65724e-50	down
ARRB2	812.63	-1.11073	0.0737557	-15.0595	2.98886e-51	1.87283e-50	down
SCOC	848.907	-1.20849	0.0802612	-15.0569	3.10812e-51	1.9468e-50	down
LENG1	363.714	1.07961	0.0717917	15.0381	4.13399e-51	2.58638e-50	up
D2HGDH	1286.93	-1.4485	0.0963845	-15.0284	4.78457e-51	2.99109e-50	down
C2H19orf66	124.886	-1.89794	0.126347	-15.0216	5.30155e-51	3.31046e-50	down
IER5	6590.98	1.08161	0.0720079	15.0208	5.36952e-51	3.35161e-50	up
CLCN5	578.17	-1.07094	0.0713303	-15.0138	5.96071e-51	3.71777e-50	down
LOC102160517	218.217	1.55085	0.103366	15.0034	6.97017e-51	4.33904e-50	up
TRPM4	230.991	-1.6947	0.112957	-15.003	7.01357e-51	4.36439e-50	down
HFE	100.869	-2.3431	0.156301	-14.991	8.41107e-51	5.22401e-50	down
ELP5	1334.57	1.02567	0.0684653	14.9809	9.79262e-51	6.07742e-50	up
DKC1	3376.94	1.089	0.0727146	14.9764	1.04694e-50	6.49496e-50	up
DSC3	383.992	2.38193	0.159152	14.9664	1.21668e-50	7.53647e-50	up
BCHE	280.21	-3.98808	0.266488	-14.9654	1.23648e-50	7.65619e-50	down
PLCH2	194.184	-1.69292	0.113137	-14.9634	1.27284e-50	7.87832e-50	down
TMCC3	445.076	1.37469	0.0918726	14.963	1.28137e-50	7.92805e-50	up
LTBP4	2445.46	-1.05335	0.070423	-14.9574	1.393e-50	8.61548e-50	down
SERPINF1	67.3884	-5.79507	0.387503	-14.9549	1.44673e-50	8.94436e-50	down
CCPG1	749.762	-1.1502	0.0769345	-14.9504	1.54868e-50	9.57102e-50	down
RHOF	432.764	-1.08714	0.0727197	-14.9497	1.56345e-50	9.65863e-50	down
SEMA3E	628.113	-1.09544	0.0733359	-14.9373	1.88522e-50	1.16376e-49	down
FAM126B	503.518	1.11215	0.0744614	14.9359	1.92391e-50	1.18719e-49	up
LOC110257580	50.4624	3.34174	0.223822	14.9304	2.09164e-50	1.28922e-49	up
TMEM91	67.584	-2.7527	0.184426	-14.9258	2.23995e-50	1.38011e-49	down
TIRAP	515.581	1.00065	0.0670435	14.9254	2.25181e-50	1.38689e-49	up
LOC100738744	167.964	-1.52448	0.102172	-14.9207	2.41641e-50	1.48658e-49	down
[truncated: 2,667 more rows]

## Sheet: Table S2
Table S2 Differentially expressed genes (si-RIOK2+DON VS J2+DON)
GeneID	baseMean	log2FoldChange	lfcSE	stat	pvalue	padj	change
ZYX	5528.67	-1.66795	0.043282	-38.5368	0	0	down
ZSWIM8	3661.07	-1.99555	0.0456816	-43.6838	0	0	down
ZNF777	1497.58	-2.79983	0.0595563	-47.0115	0	0	down
ZNF687	5164.13	-1.56085	0.038405	-40.6419	0	0	down
ZNF598	3379.43	-2.19115	0.0537731	-40.7481	0	0	down
ZNF395	2001.55	3.37592	0.0706247	47.8008	0	0	up
ZFP36L1	9939.14	-2.52737	0.0353259	-71.5444	0	0	down
ZBTB4	2266.64	-1.73463	0.0442633	-39.1889	0	0	down
YWHAH	6438.28	-1.98916	0.0445321	-44.6681	0	0	down
WSB1	6806.61	2.24751	0.041559	54.0801	0	0	up
WDR20	962.149	-2.37977	0.0584003	-40.7493	0	0	down
VLDLR	2307.45	2.1405	0.045481	47.0635	0	0	up
VIM	82108.7	-2.06783	0.0345342	-59.8777	0	0	down
VGF	16548.7	-3.59939	0.0742574	-48.4717	0	0	down
VAV3	1689.97	4.57595	0.0699061	65.4585	0	0	up
UPP1	5242.15	1.99273	0.0525451	37.9242	0	0	up
UGT1A6	6792.26	2.85784	0.0405189	70.5311	0	0	up
UBA1	25238.5	-1.67172	0.0338275	-49.4192	0	0	down
TXNIP	8946.43	-2.36529	0.044836	-52.7543	0	0	down
TUBB6	2563.07	-2.77231	0.0625856	-44.2963	0	0	down
TSC22D2	1920.57	-2.2334	0.0561032	-39.8088	0	0	down
TRIB3	1709.14	-2.82946	0.0549516	-51.4899	0	0	down
TMEM45A	633.862	3.42836	0.0904176	37.917	0	0	up
TMEM27	527.499	4.35605	0.104625	41.6347	0	0	up
TMEM11	2963.7	-3.29628	0.0807152	-40.8384	0	0	down
TIMP1	1715.09	1.87771	0.0425965	44.0814	0	0	up
THBS1	14268	-2.86555	0.0677797	-42.2773	0	0	down
TCN2	1110.87	2.80494	0.0580063	48.3559	0	0	up
TBC1D16	1156.02	2.30641	0.0611827	37.697	0	0	up
TAGLN	1375.42	-7.15456	0.145564	-49.1505	0	0	down
TACSTD2	6171.83	3.7629	0.0574103	65.544	0	0	up
SYTL2	1448.17	3.07733	0.0714573	43.0653	0	0	up
SYNPO	2406.33	-2.93829	0.078034	-37.654	0	0	down
SUPT6H	4710.91	-1.6868	0.0357239	-47.2177	0	0	down
SUPT5H	5565.95	-1.57464	0.040477	-38.9022	0	0	down
SRP68	5055.24	-1.65596	0.038851	-42.6233	0	0	down
SQSTM1	6699.79	-2.3559	0.0589327	-39.9761	0	0	down
SPPL2A	1637.56	2.23844	0.0498465	44.9067	0	0	up
SPP1	7241.74	3.20311	0.0452868	70.7295	0	0	up
SPARC	5756.44	1.70444	0.0371426	45.8891	0	0	up
SOD3	12924.5	4.50307	0.0821697	54.802	0	0	up
SMS	16044.4	3.50852	0.0355179	98.7818	0	0	up
SLC6A17	1768.52	-4.44734	0.0738351	-60.2333	0	0	down
SLC3A1	1501.64	3.55198	0.0599869	59.2126	0	0	up
SLC19A3	1123.07	2.11376	0.0543949	38.8595	0	0	up
SH3BGRL2	1903.14	1.89063	0.0498094	37.9573	0	0	up
SGSM1	3965.11	2.30131	0.0582884	39.4814	0	0	up
SGPP2	1385.16	2.32721	0.0592079	39.3057	0	0	up
SF1	9889.52	-2.44474	0.054954	-44.4871	0	0	down
SERPING1	625.143	4.56472	0.104799	43.557	0	0	up
SERPINB1	1378.75	1.76932	0.0438708	40.3303	0	0	up
SELENOP	3154.92	4.55794	0.0696185	65.4702	0	0	up
SCEL	1268.29	3.82062	0.0918894	41.5784	0	0	up
SCARB1	3364.07	2.21535	0.0324734	68.2206	0	0	up
SAT1	3002.24	1.70776	0.0452744	37.7201	0	0	up
RRM2	8050.29	1.67975	0.0340363	49.3518	0	0	up
RRAS2	4847.28	-1.28148	0.0294871	-43.459	0	0	down
RPLP0	48301.9	1.20917	0.0299887	40.3209	0	0	up
RPL7L1	2685.16	-1.86329	0.0483407	-38.5449	0	0	down
RBM15B	2663.71	-2.38793	0.0447498	-53.3619	0	0	down
QPCT	2436.64	2.88045	0.0414444	69.5017	0	0	up
PTGES	3973.1	2.05903	0.0499496	41.2221	0	0	up
PSAT1	1239.7	7.28509	0.188546	38.6381	0	0	up
PRSS23	1311.89	3.95187	0.0718927	54.969	0	0	up
PROS1	1785.4	3.51639	0.0558053	63.0118	0	0	up
PRELID2	631.437	2.74368	0.0724678	37.8607	0	0	up
PRDX6	4458.01	2.17889	0.031588	68.9784	0	0	up
PPRC1	2794.35	-2.0912	0.0438358	-47.7052	0	0	down
PPP1R3C	1659.25	2.96038	0.0734567	40.301	0	0	up
PLXNA2	609.08	4.88726	0.110533	44.2153	0	0	up
PLTP	1174.13	4.79445	0.0822207	58.312	0	0	up
PLOD1	2663.75	2.66439	0.0536283	49.6825	0	0	up
PLK2	7378.58	-1.76507	0.0442611	-39.8785	0	0	down
PLAT	10833.1	2.09446	0.0396619	52.8078	0	0	up
PKIB	1881.32	2.10111	0.0460809	45.5961	0	0	up
PHLDA1	4663.77	-1.81579	0.0414186	-43.84	0	0	down
PHGDH	2177.36	4.13942	0.0945978	43.7581	0	0	up
PGK1	23702.9	1.80647	0.0354983	50.8889	0	0	up
PGAM1	21794.8	1.1946	0.0287058	41.6155	0	0	up
PER1	5087.25	-2.64112	0.0582075	-45.3743	0	0	down
PEBP1	5937.99	1.45199	0.030709	47.2824	0	0	up
PDK1	1950.88	3.71364	0.0908188	40.8907	0	0	up
PDIA3	12300.5	1.22624	0.0261388	46.9126	0	0	up
PCLAF	1637.36	2.04662	0.0518155	39.4983	0	0	up
PCDH7	649.85	3.20571	0.0791157	40.5193	0	0	up
PC	554.105	4.07231	0.0956332	42.5826	0	0	up
PARVA	704.172	2.65287	0.06141	43.1993	0	0	up
PAQR5	801.178	2.32703	0.0609639	38.1705	0	0	up
PAFAH1B1	5763.9	-1.35459	0.0339601	-39.8878	0	0	down
P4HA3	881.588	2.73515	0.0648823	42.1555	0	0	up
OTUD1	1150.19	-3.29417	0.0795224	-41.4245	0	0	down
OSGIN1	1810.18	-4.87389	0.0771482	-63.1757	0	0	down
OLFML2A	2089.35	2.0507	0.04444	46.1454	0	0	up
OAS2	1014.62	2.62262	0.066062	39.6994	0	0	up
OAS1	602.629	5.67496	0.133538	42.4969	0	0	up
NREP	832.802	6.01739	0.131709	45.6868	0	0	up
NPNT	4818.85	2.52326	0.0493153	51.1659	0	0	up
NOV	969.295	4.46935	0.114265	39.1139	0	0	up
NNT	2763.71	2.20895	0.043884	50.3363	0	0	up
NGDN	758.75	-3.24279	0.0785274	-41.295	0	0	down
NFKB2	9048.89	-2.44294	0.0632108	-38.6475	0	0	down
NEK6	1051.02	3.58104	0.0646341	55.4048	0	0	up
MYH9	37273.9	-2.319	0.0434213	-53.4071	0	0	down
MX1	955.526	3.47798	0.0769163	45.2177	0	0	up
MUC4	3602.34	2.52226	0.0527379	47.8264	0	0	up
MUC1	692.89	6.13648	0.13807	44.4446	0	0	up
MTSS1	734.179	2.98015	0.0744328	40.0381	0	0	up
MTMR11	1428.77	2.24059	0.0504236	44.4354	0	0	up
MSRB3	1882.78	1.94499	0.0496626	39.164	0	0	up
MRPS10	1439.19	-2.12627	0.0551929	-38.5244	0	0	down
MLF1	1085.38	2.6136	0.0670213	38.9965	0	0	up
MLEC	6912.66	1.38799	0.0338733	40.9758	0	0	up
MEST	5653.89	3.72777	0.0396743	93.9593	0	0	up
MED10	1453.42	-2.92379	0.0595259	-49.1179	0	0	down
MARVELD2	1137.11	2.13282	0.0538107	39.6356	0	0	up
MALL	1781.5	2.13754	0.049969	42.7773	0	0	up
MAL2	3496.2	1.70223	0.04119	41.3262	0	0	up
LTBP1	3906.92	2.42352	0.0625242	38.7614	0	0	up
LRRC59	5362.21	-2.16801	0.0501878	-43.198	0	0	down
LRRC47	3442.46	-3.31022	0.0864387	-38.2956	0	0	down
LOC110256025	6523.63	2.91151	0.0654246	44.5017	0	0	up
LOC102162336	4238.56	5.72802	0.100308	57.1042	0	0	up
LOC102161353	2318.45	-4.22969	0.107269	-39.4305	0	0	down
LOC100621388	4434.91	-1.5985	0.0395663	-40.4005	0	0	down
LOC100521659	950.867	-5.5617	0.12789	-43.4882	0	0	down
LOC100521600	1778.94	5.43524	0.114469	47.4822	0	0	up
LOC100518097	1438.75	2.15013	0.0537396	40.0102	0	0	up
LGALS9	3949.88	4.43771	0.0690403	64.2771	0	0	up
LGALS3BP	924.592	3.57399	0.0934268	38.2544	0	0	up
LDHD	1159.65	3.74887	0.0923745	40.5833	0	0	up
LDHB	4090.8	-6.88876	0.122496	-56.2365	0	0	down
LDHA	24508.2	2.724	0.0369837	73.6541	0	0	up
LAP3	5733.53	1.67976	0.0412991	40.6731	0	0	up
LAMB1	5126.39	-1.5786	0.0385184	-40.9829	0	0	down
KREMEN1	2177.88	2.28647	0.0515775	44.3308	0	0	up
KLC1	3121.86	-1.37423	0.0340967	-40.304	0	0	down
KIF13A	1791.18	-2.12957	0.0468511	-45.454	0	0	down
KCNK5	8276.73	-2.60059	0.0558804	-46.5384	0	0	down
JUN	7810.72	-2.90467	0.0642717	-45.1936	0	0	down
JMJD6	1485.28	-2.30248	0.0565348	-40.7269	0	0	down
ITM2B	19911.6	2.31381	0.0347659	66.554	0	0	up
ITGA5	6874.4	1.95293	0.0394653	49.4847	0	0	up
IRS2	2347.77	-2.93229	0.0772914	-37.9381	0	0	down
IRF6	5037.85	2.31446	0.0376526	61.4687	0	0	up
IGSF3	925.083	2.83562	0.0742391	38.1958	0	0	up
IGFBP3	9170.58	2.96331	0.0771152	38.4271	0	0	up
IGFBP2	1728.47	3.92858	0.0893087	43.9887	0	0	up
IFRD1	3138.16	-3.54195	0.056976	-62.1657	0	0	down
IFITM3	648.999	4.73778	0.101453	46.6992	0	0	up
IFFO2	2629.05	-2.21845	0.0484311	-45.8062	0	0	down
IDH1	1651.01	2.0053	0.0418818	47.88	0	0	up
HSPD1	12450.7	1.47299	0.0321812	45.7719	0	0	up
HSPB8	4374.35	-2.54442	0.0404089	-62.9668	0	0	down
HSPA6	1979.83	-5.21913	0.0816473	-63.9229	0	0	down
HMGN3	1123.11	2.71219	0.0611324	44.3659	0	0	up
HK2	3802.9	3.35198	0.0518854	64.6035	0	0	up
HIC1	814.55	-4.51037	0.108354	-41.6262	0	0	down
HCFC1	9550.29	-2.66735	0.04872	-54.7487	0	0	down
GUSB	3787.3	1.51615	0.0402306	37.6866	0	0	up
GUCY1B3	2152.44	1.94964	0.0430922	45.2433	0	0	up
GPX1	5668.43	-1.61148	0.0398434	-40.4453	0	0	down
GPNMB	3098.51	2.2646	0.0438115	51.6898	0	0	up
GPD2	2554.83	2.97549	0.073666	40.3917	0	0	up
GOLM1	3311.75	1.64353	0.0389215	42.2268	0	0	up
GNG2	578.9	3.50694	0.0874512	40.1017	0	0	up
GNAI1	1426.95	2.44992	0.0632563	38.73	0	0	up
GM2A	810.859	2.89156	0.0668729	43.2396	0	0	up
GALNT3	881.314	5.30635	0.112244	47.2753	0	0	up
FTSJ3	2916.69	-1.8455	0.0432724	-42.6483	0	0	down
FOXK2	3449.53	-2.10742	0.0539946	-39.0302	0	0	down
FOXD1	835.326	-2.98137	0.0747837	-39.8666	0	0	down
FOSL1	3598.14	-2.47898	0.0505963	-48.9953	0	0	down
FOS	749.362	3.84553	0.0831096	46.2706	0	0	up
FLNC	4259.11	-3.81573	0.0531382	-71.8077	0	0	down
FKBP9	2880.83	2.41183	0.0376791	64.0098	0	0	up
FIP1L1	3021.43	-1.56635	0.0367756	-42.5921	0	0	down
FGFR1	1157.36	-3.87589	0.0785668	-49.3324	0	0	down
FEM1A	1945.02	-2.08903	0.0511648	-40.8295	0	0	down
FAM3C	2868.11	1.32279	0.0333439	39.6712	0	0	up
FAM155B	1012.89	-3.015	0.0801069	-37.6372	0	0	down
FAM107B	617.786	3.82798	0.0950426	40.2765	0	0	up
F3	4123.8	2.86371	0.0558479	51.277	0	0	up
ERN1	2692.07	-2.0981	0.0421503	-49.7767	0	0	down
ERGIC1	3343.65	1.45835	0.0375783	38.8083	0	0	up
EREG	3386.1	4.00626	0.0689786	58.0798	0	0	up
ERBB3	2019.2	4.16979	0.0609549	68.4079	0	0	up
EPCAM	5672.83	2.8256	0.0397713	71.0461	0	0	up
ENPP6	620.275	6.39664	0.155387	41.1658	0	0	up
ENC1	2291.99	-1.95658	0.0461695	-42.3783	0	0	down
ENAH	10208.8	-2.34868	0.0441742	-53.1685	0	0	down
EMP3	2286.42	-2.05537	0.0483435	-42.5161	0	0	down
EHD3	5958.91	-1.31626	0.0339095	-38.8169	0	0	down
EGR1	1325.58	2.40057	0.0600047	40.0064	0	0	up
EGLN3	1937.5	4.46927	0.105745	42.2647	0	0	up
EFNA1	1423.37	2.69508	0.0559486	48.1707	0	0	up
ECM1	2764.8	4.9079	0.0808837	60.6785	0	0	up
ECE1	2225.21	2.07032	0.0438459	47.218	0	0	up
DZIP1	10977.5	2.13488	0.0504138	42.3471	0	0	up
DSEL	737.569	3.61123	0.0859654	42.008	0	0	up
DPP4	657.512	5.65874	0.136285	41.5214	0	0	up
DPF2	3629.21	-1.66088	0.0436669	-38.0353	0	0	down
DNAJC10	3494.14	2.28076	0.0593461	38.4316	0	0	up
DIEXF	2844.06	-1.65701	0.0417655	-39.674	0	0	down
DIDO1	4628.47	-3.23154	0.0603404	-53.5553	0	0	down
DHCR24	864.334	3.86099	0.0896211	43.0812	0	0	up
DDIT4	9237.64	6.06256	0.0826718	73.3329	0	0	up
DCK	1774.7	2.44826	0.0472282	51.839	0	0	up
DAG1	9888.01	1.72048	0.0403819	42.6052	0	0	up
CYB5A	1177.81	2.52978	0.0568086	44.5316	0	0	up
CXCL2	1568.96	4.14007	0.076278	54.2761	0	0	up
CTSF	1338.7	3.43055	0.0766765	44.7406	0	0	up
CSF1	6890.34	-2.24115	0.0379338	-59.0807	0	0	down
CRY2	750.142	-3.10198	0.0749793	-41.3712	0	0	down
CREG1	1023.64	2.28929	0.0561278	40.7872	0	0	up
CPQ	849.105	2.82413	0.0728491	38.7668	0	0	up
COL5A1	2065.44	-3.03865	0.0559797	-54.2813	0	0	down
CLDN1	5278.5	1.94294	0.0476905	40.7406	0	0	up
CFAP45	1268.26	3.92507	0.0958257	40.9605	0	0	up
CETN2	1130.02	2.49874	0.0583161	42.8481	0	0	up
CEP170B	6435.19	-2.50043	0.0662134	-37.7632	0	0	down
CEP104	1703.58	-1.93679	0.0505285	-38.3306	0	0	down
CEACAM1	1132.13	2.61664	0.0689088	37.9725	0	0	up
CDH2	1108.23	4.27553	0.110138	38.8199	0	0	up
CDC42EP3	1416.87	-2.44004	0.0606222	-40.25	0	0	down
CDC25B	5673.06	2.18339	0.0336687	64.8492	0	0	up
CD9	4645.04	2.33829	0.0465108	50.2741	0	0	up
CD151	14838.9	-2.28759	0.0598882	-38.1977	0	0	down
CCNG2	546.434	3.7288	0.0886842	42.0458	0	0	up
CCNB1	2928.68	1.58933	0.036698	43.3083	0	0	up
CASKIN2	2319.13	-2.32055	0.0515382	-45.0258	0	0	down
C6H1orf210	472.255	4.16257	0.108943	38.2085	0	0	up
C3	464.845	5.02664	0.120396	41.7509	0	0	up
C12H17orf62	2122.25	-2.38708	0.0591762	-40.3386	0	0	down
BUB1B	1308.33	2.21989	0.0577753	38.4228	0	0	up
BNIP3	7320.67	4.04132	0.0717011	56.3634	0	0	up
BCAM	12479.4	3.02666	0.0591114	51.2027	0	0	up
AXL	5153.9	-1.51001	0.039397	-38.3281	0	0	down
ATP1B1	5992.34	1.77895	0.0348394	51.0615	0	0	up
ATF3	2718.56	-2.51488	0.0489723	-51.3531	0	0	down
ASPH	1538.88	2.9897	0.0573759	52.1072	0	0	up
ASAH1	3140.49	1.94583	0.0406092	47.9159	0	0	up
ARMC6	636.924	-3.42424	0.0865426	-39.5671	0	0	down
ARL6IP1	3353.47	1.65833	0.0369048	44.9353	0	0	up
ARID1A	4717.45	-1.70789	0.0451024	-37.867	0	0	down
ARG1	1208.9	-3.4798	0.0878449	-39.613	0	0	down
AREG	716.092	4.73358	0.0988159	47.903	0	0	up
ANXA4	4436.07	1.9786	0.0309155	64.0004	0	0	up
ANXA13	21140.8	5.20142	0.0481464	108.033	0	0	up
ALDH1A1	29378.6	1.62534	0.0420256	38.6751	0	0	up
AEN	3511.46	-2.5337	0.0593377	-42.6997	0	0	down
ADO	1849.53	-1.97364	0.0523167	-37.7248	0	0	down
ADAMTSL4	1759.94	3.90921	0.066604	58.6934	0	0	up
ADAMTS1	4141.65	3.48633	0.0433515	80.42	0	0	up
ACTN1	12308.4	-1.53049	0.0390736	-39.1693	0	0	down
ACO1	2945.7	2.54795	0.0484425	52.5975	0	0	up
ACAT1	1020.83	2.39552	0.0581702	41.1813	0	0	up
ABHD2	4625.41	-1.94231	0.0493455	-39.3615	0	0	down
LEMD2	2465.97	-2.45748	0.0655895	-37.4677	3.09816e-307	1.94884e-305	down
EIF3A	13620.1	-1.16998	0.0312285	-37.465	3.42738e-307	2.1476e-305	down
PWWP2B	1306.19	-2.76559	0.0738261	-37.4609	3.99457e-307	2.49338e-305	down
PTPRZ1	2745.15	2.53093	0.067576	37.4532	5.33555e-307	3.31765e-305	up
KLHL21	1707.18	-2.24598	0.0600828	-37.3815	7.80832e-306	4.83669e-304	down
GALNT18	1506.18	2.02746	0.0542574	37.3673	1.32638e-305	8.1847e-304	up
MPZL1	3793.99	1.28746	0.0345015	37.3162	8.97423e-305	5.51677e-303	up
CDK1	2482.27	1.86226	0.049941	37.2891	2.46362e-304	1.50876e-302	up
GGT1	455.828	3.28116	0.0880097	37.2818	3.24265e-304	1.97838e-302	up
CCDC114	1202.66	2.61718	0.0702099	37.2765	3.94216e-304	2.39615e-302	up
LOC100524475	3352.87	-1.85929	0.0499055	-37.2561	8.42599e-304	5.10244e-302	down
MED20	650.24	-3.04478	0.0818956	-37.1787	1.50491e-302	9.07926e-301	down
BRD1	979.549	-2.18976	0.0589394	-37.1527	3.96406e-302	2.38269e-300	down
ADGRL2	2591.59	2.03218	0.0547662	37.1064	2.21718e-301	1.32777e-299	up
TPT1	34918.8	1.03929	0.0280186	37.0929	3.65922e-301	2.18329e-299	up
ABCB6	749.274	3.13215	0.0845463	37.0465	2.04505e-300	1.21572e-298	up
ASNS	2121.2	2.1219	0.0572787	37.0452	2.14869e-300	1.27267e-298	up
PERP	6803.16	1.69293	0.0457197	37.0284	3.99196e-300	2.35584e-298	up
ANXA8	48256.7	-1.38693	0.0374735	-37.0111	7.60387e-300	4.47113e-298	down
LOC100517188	728.54	3.22605	0.0874054	36.909	3.30935e-298	1.9389e-296	up
ELF3	3850.48	2.33544	0.0632912	36.8999	4.63961e-298	2.7085e-296	up
DEGS2	558.41	3.92787	0.106471	36.8916	6.29642e-298	3.66253e-296	up
EIF2B5	2323.72	-1.39836	0.0379236	-36.8731	1.24707e-297	7.22808e-296	down
SYCP2	620.9	6.06876	0.164669	36.8544	2.48691e-297	1.4363e-295	up
TRMT61A	1493.68	-3.02971	0.0822606	-36.8306	5.98396e-297	3.44375e-295	down
PAICS	1782.57	2.12263	0.0576932	36.7917	2.50635e-296	1.4373e-294	up
PRMT5	3082.32	-2.21493	0.0602273	-36.7762	4.43241e-296	2.53287e-294	down
LOC100627868	1584.99	-2.12161	0.057691	-36.7754	4.56706e-296	2.60066e-294	down
ICE1	1922.81	-1.66736	0.0453553	-36.7622	7.42658e-296	4.21419e-294	down
PDLIM5	3389.65	-1.4952	0.0407215	-36.7176	3.82105e-295	2.16069e-293	down
LAPTM4B	3842.82	1.38616	0.0377617	36.708	5.44027e-295	3.06563e-293	up
SLC37A4	1604.26	1.58349	0.0432095	36.6467	5.16098e-294	2.89818e-292	up
ME1	1850.12	1.84337	0.0503485	36.6122	1.82799e-293	1.02298e-291	up
INTS6	2463.03	-1.58016	0.0431968	-36.5805	5.84049e-293	3.25723e-291	down
ABL1	3079.05	-1.88064	0.051479	-36.5322	3.41923e-292	1.90037e-290	down
HSP90B1	10393.9	1.57284	0.0430602	36.5266	4.19767e-292	2.32505e-290	up
PLS1	1181.97	2.48206	0.0679579	36.5235	4.69875e-292	2.59374e-290	up
FAM162A	831.92	2.39561	0.065626	36.5039	9.60399e-292	5.2835e-290	up
KCTD11	3113.75	3.01741	0.0829161	36.3911	5.88411e-290	3.22612e-288	up
MGST3	2049.45	1.71704	0.0472306	36.3544	2.23774e-289	1.22277e-287	up
SLC4A4	2428.11	2.866	0.078919	36.3156	9.16336e-289	4.99034e-287	up
GJA1	805.066	2.61131	0.0719567	36.29	2.32734e-288	1.26323e-286	up
DUSP4	4510.02	1.71133	0.0471981	36.2585	7.28816e-288	3.94265e-286	up
UAP1	1778.09	1.71813	0.0474224	36.2304	2.02247e-287	1.09045e-285	up
FTH1	14976.6	1.75038	0.0483213	36.2238	2.57144e-287	1.38185e-285	up
USP28	1300.86	2.00406	0.0553286	36.221	2.84272e-287	1.52259e-285	up
ZNF865	2138.5	-2.12207	0.058814	-36.0811	4.49123e-285	2.39764e-283	down
PPP1R10	2349.88	-1.33972	0.0371416	-36.0706	6.55981e-285	3.49046e-283	down
ANK2	608.668	2.89871	0.0804213	36.0441	1.70842e-284	9.06079e-283	up
MAL	4304.6	1.42322	0.039637	35.9063	2.43944e-282	1.28956e-280	up
PTPRJ	2964.67	1.62822	0.0453511	35.9026	2.78693e-282	1.46848e-280	up
ZNF469	1639.43	-2.428	0.0676449	-35.8934	3.87443e-282	2.03489e-280	down
SLC5A6	13292.5	1.76607	0.0493482	35.7879	1.70392e-280	8.9203e-279	up
TLR3	1120.51	3.13718	0.0876719	35.7832	2.01317e-280	1.05054e-278	up
CCDC97	1870.37	-2.04049	0.0570649	-35.7573	5.09145e-280	2.64837e-278	down
HGS	4962.37	-2.00032	0.0559677	-35.7405	9.2856e-280	4.81457e-278	down
RRM1	3469.87	1.48531	0.0415823	35.7197	1.95638e-279	1.01115e-277	up
PKIA	555.24	3.73539	0.104631	35.7006	3.86953e-279	1.99361e-277	up
TBC1D10B	2268.54	-1.39765	0.0392144	-35.6414	3.20448e-278	1.64574e-276	down
TRAFD1	1749.36	-1.51177	0.0424189	-35.6391	3.47416e-278	1.77862e-276	down
RRP9	1290.83	-2.74308	0.0769878	-35.63	4.80167e-278	2.45051e-276	down
HSP70.2	10336.4	-2.4284	0.0681773	-35.6189	7.13719e-278	3.63102e-276	down
AK4	3427.24	1.82117	0.0511557	35.6006	1.37048e-277	6.95046e-276	up
MTURN	568.829	2.46697	0.0693269	35.5845	2.42975e-277	1.22843e-275	up
ARFGAP2	1475.56	-1.75875	0.0494629	-35.557	6.46886e-277	3.26034e-275	down
TMEM59	1487.1	1.9539	0.0550094	35.5195	2.46098e-276	1.23651e-274	up
LIPA	1022.37	2.14389	0.0605762	35.3917	2.29108e-274	1.14759e-272	up
ZNF787	1206.32	-2.36681	0.0669684	-35.3422	1.32211e-273	6.602e-272	down
LOC100517166	1950.04	1.62556	0.0460691	35.2854	9.84621e-273	4.90166e-271	up
FAM149A	767.87	2.68855	0.0761986	35.2835	1.05225e-272	5.22229e-271	up
ARID5A	489.304	-3.98874	0.113126	-35.2592	2.47647e-272	1.22533e-270	down
NEXN	974.24	-2.50034	0.0709571	-35.2373	5.37397e-272	2.65089e-270	down
RBPMS	3039.88	-1.51329	0.0429836	-35.2062	1.60987e-271	7.91712e-270	down
SERPINF2	577.132	3.82808	0.108812	35.1807	3.94012e-271	1.93185e-269	up
NSUN5	699.089	-2.30951	0.0656549	-35.1766	4.56148e-271	2.22977e-269	down
NRG1	715.257	-2.71864	0.0773855	-35.1311	2.2609e-270	1.10187e-268	down
GABARAPL1	1199.33	2.15811	0.0614616	35.1132	4.23727e-270	2.05888e-268	up
TXNRD1	2590.54	-1.75265	0.0499205	-35.1089	4.93867e-270	2.39253e-268	down
MDH1	2711.61	1.77082	0.0504422	35.106	5.45256e-270	2.63362e-268	up
GMCL1	1139.37	2.15258	0.0613909	35.0635	2.42964e-269	1.17005e-267	up
FAM46A	447.192	3.70208	0.105646	35.0424	5.08703e-269	2.44253e-267	up
TRAPPC12	2793.58	-1.39897	0.0399426	-35.0244	9.57406e-269	4.5834e-267	down
ABCC3	7345.8	1.3779	0.0393606	35.007	1.75768e-268	8.38982e-267	up
IFIT3	413.39	3.38731	0.0968136	34.988	3.428e-268	1.63147e-266	up
SMPDL3B	449.085	2.97478	0.0851117	34.9515	1.23041e-267	5.83871e-266	up
RAI1	4016.65	-2.28934	0.0655103	-34.9463	1.47597e-267	6.98353e-266	down
FAM168B	1868.48	-1.73591	0.0496917	-34.9336	2.29694e-267	1.08364e-265	down
SLC50A1	886.675	2.30354	0.0659779	34.9138	4.59387e-267	2.16098e-265	up
RNF19B	2225.05	-1.79367	0.0514055	-34.8925	9.64969e-267	4.52615e-265	down
TMEM165	4137.28	1.17912	0.0337993	34.8859	1.21824e-266	5.69766e-265	up
TPP1	4832.48	2.17456	0.0623779	34.861	2.90071e-266	1.35275e-264	up
ANXA2	79787.4	-1.17869	0.0338251	-34.8467	4.77501e-266	2.22045e-264	down
RRP8	2587.66	-1.74135	0.0500424	-34.7974	2.65872e-265	1.23281e-263	down
PDLIM2	2367.06	-1.89263	0.0544269	-34.7738	6.05747e-265	2.80076e-263	down
SRSF1	2781.29	1.32504	0.0381096	34.7693	7.08807e-265	3.26796e-263	up
ARHGDIB	381.432	3.75716	0.108094	34.7583	1.04025e-264	4.78249e-263	up
SMCR8	1254.68	-1.93761	0.0558621	-34.6856	1.3004e-263	5.96165e-262	down
DVL2	1420.05	-2.07015	0.0597178	-34.6656	2.60373e-263	1.19031e-261	down
RNF6	1871.4	-1.86854	0.0539831	-34.6134	1.58941e-262	7.24564e-261	down
SPRN	593.345	-3.45185	0.09973	-34.612	1.66994e-262	7.59147e-261	down
SNX5	2698.04	1.1505	0.0332564	34.5948	3.02125e-262	1.36961e-260	up
MBD2	4868.25	1.4523	0.0420013	34.5775	5.50216e-262	2.48731e-260	up
CXH4orf3	962.458	2.19895	0.0636074	34.5707	6.97679e-262	3.14517e-260	up
TNFRSF12A	11441	-2.33828	0.0676847	-34.5467	1.59609e-261	7.17534e-260	down
PAK4	2931.57	-2.1021	0.0608573	-34.5415	1.91034e-261	8.56435e-260	down
RHOC	20855.8	-1.741	0.0504044	-34.5407	1.96678e-261	8.79308e-260	down
GIPC2	1029.45	2.44165	0.0707713	34.5005	7.89003e-261	3.51778e-259	up
SLPI	324.457	4.55528	0.132199	34.4578	3.43774e-260	1.52852e-258	up
COL4A1	2815.15	1.60441	0.0465941	34.4337	7.8861e-260	3.49682e-258	up
GRWD1	3733.22	-3.19338	0.0927429	-34.4326	8.19067e-260	3.62197e-258	down
AKIRIN2	3150.97	-1.6467	0.0478536	-34.4112	1.71336e-259	7.55603e-258	down
GPS2	968.457	-1.87723	0.0545693	-34.4009	2.44661e-259	1.07604e-257	down
BST1	664.733	3.10234	0.0901893	34.3981	2.6918e-259	1.18068e-257	up
PCMTD1	1174.18	2.11855	0.061634	34.373	6.38065e-259	2.79115e-257	up
CRYBG2	805.997	2.51503	0.0732561	34.332	2.61637e-258	1.13837e-256	up
TUSC3	2877.15	1.2283	0.0357939	34.3159	4.54696e-258	1.97307e-256	up
ACSL5	355.58	4.11928	0.120078	34.3051	6.58358e-258	2.8492e-256	up
LAMA3	7731.2	-2.12579	0.0620802	-34.2427	5.6109e-257	2.42179e-255	down
PDIA4	9563.6	1.02496	0.0299331	34.2416	5.80766e-257	2.50007e-255	up
CCL20	510.205	3.31393	0.0969124	34.1952	2.85381e-256	1.22525e-254	up
SH2D3A	561.014	2.69181	0.078727	34.1917	3.2106e-256	1.3748e-254	up
HPRT1	1195.85	1.70256	0.0498098	34.1812	4.59701e-256	1.96329e-254	up
PRDM15	835.959	-2.32603	0.0681178	-34.1472	1.47244e-255	6.27197e-254	down
MPRIP	5271.86	-1.63569	0.0479885	-34.0851	1.22504e-254	5.20449e-253	down
GADD45B	755.109	-2.66118	0.0781543	-34.0504	4.00644e-254	1.69766e-252	down
CES1	1025.77	2.80534	0.0823935	34.048	4.33797e-254	1.83336e-252	up
JAG1	27363.3	-1.30211	0.0382446	-34.0469	4.50723e-254	1.89994e-252	down
MST1R	1534.19	2.26007	0.0664246	34.0246	9.64804e-254	4.05642e-252	up
GSN	3044.29	1.63718	0.0481621	33.9932	2.80561e-253	1.17655e-251	up
P3H3	1050.63	2.28882	0.0673423	33.9878	3.37014e-253	1.40964e-251	up
TMEM125	641.78	3.92741	0.115564	33.9846	3.7594e-253	1.56841e-251	up
MESDC1	1830.25	-2.49371	0.0733955	-33.9763	4.99267e-253	2.07759e-251	down
KDELR1	3901.17	1.15538	0.0340597	33.9222	3.13785e-252	1.30241e-250	up
STEAP1	553.073	-3.82074	0.112644	-33.9187	3.53377e-252	1.463e-250	down
CDA	2301.04	1.59978	0.0471816	33.9069	5.26627e-252	2.17472e-250	up
NECTIN1	1075.82	1.87882	0.0554266	33.8974	7.27371e-252	2.99607e-250	up
RASSF10	992.068	1.83371	0.0541309	33.8754	1.53197e-251	6.29425e-250	up
ATP1A1	37684.1	1.46747	0.0433306	33.8669	2.04861e-251	8.39569e-250	up
MAPK7	12164.8	-2.6793	0.0792126	-33.8241	8.71715e-251	3.56349e-249	down
DAB2	611.858	3.46173	0.102486	33.7777	4.19225e-250	1.70945e-248	up
CCND1	4179.71	-1.1943	0.035358	-33.7774	4.23436e-250	1.72229e-248	down
HERC5	953.915	2.13839	0.0633199	33.7712	5.21694e-250	2.11664e-248	up
KITLG	2130.56	-2.34069	0.0693106	-33.771	5.26303e-250	2.13002e-248	down
NUP62	1970.62	-1.86738	0.0552991	-33.7688	5.66882e-250	2.28854e-248	down
NUCB2	2109.73	1.7274	0.0511698	33.7582	8.11025e-250	3.26603e-248	up
OCLN	2857.75	1.59514	0.0472884	33.7321	1.95729e-249	7.86258e-248	up
COL17A1	53755.1	-1.12553	0.0333836	-33.7151	3.4691e-249	1.39012e-247	down
DUSP1	7603.78	-1.79411	0.0532478	-33.6936	7.16957e-249	2.86588e-247	down
COBL	1602.49	2.70081	0.0802739	33.6449	3.70209e-248	1.4762e-246	up
PDPK1	4813.43	-1.27028	0.0378141	-33.5926	2.14944e-247	8.5498e-246	down
ZNF579	1443.95	-3.24151	0.096505	-33.589	2.42774e-247	9.6332e-246	down
JRK	2242.31	-2.88473	0.085902	-33.5817	3.10684e-247	1.22978e-245	down
FCHSD2	1510.82	1.78796	0.0532578	33.5717	4.33628e-247	1.71225e-245	up
SCP2	476.904	2.46196	0.0733551	33.5622	5.9753e-247	2.35372e-245	up
SFXN1	1241.5	1.744	0.0519818	33.5501	8.96506e-247	3.52285e-245	up
CCNG1	2330.25	1.6156	0.0482152	33.5081	3.67089e-246	1.43901e-244	up
NRBP1	5417.89	-1.12346	0.0335329	-33.5031	4.34e-246	1.6972e-244	down
ANKRD37	447.51	6.5078	0.194287	33.4958	5.55625e-246	2.16761e-244	up
MCU	9055.58	-1.65863	0.0495238	-33.4915	6.40692e-246	2.49347e-244	down
ZC3H18	3962.85	-2.29104	0.0684691	-33.4609	1.78478e-245	6.92945e-244	down
LDLR	5699.24	-1.18835	0.0355157	-33.4597	1.85834e-245	7.19787e-244	down
MGAT4A	1788.59	2.29515	0.0686242	33.4452	3.02685e-245	1.16959e-243	up
HKDC1	339.415	4.08936	0.122273	33.4445	3.09862e-245	1.19448e-243	up
LOC106504299	979.19	2.11021	0.0631005	33.442	3.3671e-245	1.2949e-243	up
MTA1	3851.07	-1.82751	0.0546512	-33.4396	3.64687e-245	1.39917e-243	down
ARMC10	1649.82	1.57754	0.0472236	33.4057	1.13232e-244	4.33405e-243	up
AKAP2	1973.68	-2.09527	0.062739	-33.3966	1.53699e-244	5.86911e-243	down
LPIN2	4145.47	1.77601	0.0531897	33.3901	1.90844e-244	7.27045e-243	up
SRSF10	3187.06	1.77282	0.0531563	33.351	7.03457e-244	2.67363e-242	up
BRPF3	739.728	-2.41405	0.0724362	-33.3265	1.5933e-243	6.04152e-242	down
CCDC149	918.779	2.33427	0.070047	33.3244	1.71394e-243	6.48382e-242	up
LMNA	46618	-1.62759	0.0488473	-33.32	1.97919e-243	7.46983e-242	down
TGFB1I1	1193.36	-2.41328	0.0725193	-33.2777	8.10979e-243	3.05368e-241	down
RALGDS	625.621	2.51203	0.0755716	33.2404	2.81422e-242	1.05722e-240	up
IPO13	2071.26	-1.34484	0.0404808	-33.2217	5.2304e-242	1.96037e-240	down
PAPSS1	5357.32	1.1007	0.0331336	33.22	5.52849e-242	2.06733e-240	up
LOC102166944	713.84	4.07756	0.122817	33.2001	1.07183e-241	3.99879e-240	up
ERO1A	1600.87	3.39275	0.102252	33.1803	2.07467e-241	7.72244e-240	up
THOC6	999.562	-1.95555	0.0589804	-33.156	4.6464e-241	1.72555e-239	down
ZNF316	1927.26	-1.98106	0.0597882	-33.1347	9.42243e-241	3.49125e-239	down
USP36	2797.67	-2.01935	0.0609709	-33.1199	1.53583e-240	5.67769e-239	down
ORAI2	1374.82	1.93441	0.058416	33.1144	1.84471e-240	6.80403e-239	up
MFSD12	3895.26	-1.6299	0.0492566	-33.09	4.14403e-240	1.52502e-238	down
RAB11A	3606.47	1.34095	0.0405612	33.0599	1.12178e-239	4.11886e-238	up
C15H2orf54	1169.86	-2.92005	0.0883675	-33.0444	1.87171e-239	6.85688e-238	down
FHL1	1479.49	-1.95446	0.0591928	-33.0186	4.39836e-239	1.60768e-237	down
EIF6	8864.52	-2.03313	0.0615965	-33.0073	6.38789e-239	2.32964e-237	down
DEPTOR	284.011	4.93678	0.149641	32.9908	1.09945e-238	4.00067e-237	up
NUP62CL	676.123	2.24892	0.0682485	32.9519	3.97505e-238	1.4432e-236	up
LOC100624136	444.551	2.67197	0.0810872	32.9517	3.99453e-238	1.44704e-236	up
MPP2	479.804	-3.07152	0.0932769	-32.929	8.45286e-238	3.05526e-236	down
MDM2	1387.3	1.83401	0.0556965	32.9286	8.56269e-238	3.08809e-236	up
PLEKHG6	1230.1	2.42004	0.0735617	32.898	2.3457e-237	8.44087e-236	up
STK10	2820.15	-1.31281	0.0399227	-32.8838	3.74885e-237	1.34602e-235	down
SNX14	3017.52	1.38217	0.0421303	32.807	4.67811e-236	1.67596e-234	up
LOC100154081	373.832	3.13656	0.0957261	32.766	1.79673e-235	6.42271e-234	up
LAMA1	755.788	2.85389	0.0871043	32.7641	1.91344e-235	6.8249e-234	up
AKAP1	1682.86	-1.74225	0.0531812	-32.7608	2.13423e-235	7.59571e-234	down
BNIP3L	1829.4	2.37653	0.0725881	32.74	4.21377e-235	1.4964e-233	up
RSAD2	423.016	3.39289	0.10365	32.734	5.13574e-235	1.81982e-233	up
MRPS6	890.578	1.81436	0.0554765	32.7051	1.32369e-234	4.6802e-233	up
MRM3	906.727	-2.42954	0.0743338	-32.6842	2.61508e-234	9.2261e-233	down
TAB1	1818.99	-1.94466	0.0595084	-32.6787	3.13307e-234	1.10296e-232	down
MIEF2	915.352	-2.3966	0.0733684	-32.6653	4.85285e-234	1.7047e-232	down
ZNF668	817.163	-2.0165	0.0617816	-32.6391	1.14385e-233	4.0094e-232	down
ADPRHL2	1122.82	-2.29753	0.0704033	-32.6338	1.35982e-233	4.75614e-232	down
RASSF1	1886.25	-1.34831	0.0413318	-32.6216	2.02704e-233	7.07458e-232	down
RNF114	2700.49	-1.54632	0.0474103	-32.6156	2.46739e-233	8.59297e-232	down
ABCC10	842.649	-1.96741	0.0603293	-32.6112	2.8491e-233	9.90108e-232	down
ZDHHC20	4282.7	1.56286	0.0479339	32.6044	3.5473e-233	1.23011e-231	up
OTUD4	1944.53	-1.50846	0.0462872	-32.589	5.86806e-233	2.03055e-231	down
HMGB2	3612.25	1.72064	0.052825	32.5724	1.0096e-232	3.48613e-231	up
MXI1	699.105	3.52117	0.108333	32.5032	9.5933e-232	3.30551e-230	up
MREG	2073.96	1.49133	0.0459307	32.4691	2.91165e-231	1.00113e-229	up
MAGED1	2038.19	1.71917	0.0530006	32.4369	8.29318e-231	2.84545e-229	up
TM9SF2	6414.34	1.23958	0.0382296	32.4246	1.23385e-230	4.22449e-229	up
PIGR	535.14	7.86297	0.242505	32.424	1.2588e-230	4.30086e-229	up
DDX27	2087.99	-1.35964	0.0419373	-32.4207	1.40202e-230	4.78012e-229	down
FOXP4	1594.39	-1.86095	0.0574206	-32.4091	2.04231e-230	6.94857e-229	down
DAPK3	3426.08	-1.95249	0.0602769	-32.392	3.55407e-230	1.20667e-228	down
KIAA1211	848.559	-2.43719	0.0752429	-32.391	3.67305e-230	1.24447e-228	down
MED15	4032.16	-1.42751	0.0440936	-32.3746	6.25714e-230	2.11556e-228	down
SLC44A2	351.398	3.22315	0.0995901	32.3642	8.76773e-230	2.95824e-228	up
PEX14	1181.01	-2.10132	0.0649695	-32.3432	1.72684e-229	5.8143e-228	down
EEF1A2	4286.26	-2.29371	0.0709463	-32.3303	2.62488e-229	8.81972e-228	down
MFGE8	1698.54	-1.46366	0.0452919	-32.3162	4.14341e-229	1.38933e-227	down
CARD6	465.752	2.92194	0.0904456	32.3061	5.74448e-229	1.92221e-227	up
ADAM15	2936.06	1.72366	0.0533559	32.305	5.95489e-229	1.98852e-227	up
SPTLC3	1403.95	2.21227	0.0685208	32.2862	1.09352e-228	3.6441e-227	up
EPS8L2	16073.5	-2.23492	0.0693132	-32.2438	4.29402e-228	1.42802e-226	down
RPS6KL1	1456.55	-1.86785	0.0579648	-32.2239	8.16567e-228	2.71003e-226	down
POLR2A	5485.69	-1.49769	0.0465275	-32.1894	2.48119e-227	8.21781e-226	down
NOP56	6605.91	-1.39097	0.0432141	-32.1878	2.61124e-227	8.63091e-226	down
DCTN4	1845.4	-1.44658	0.0449831	-32.1584	6.74816e-227	2.22593e-225	down
SF3A1	4392.52	-1.2369	0.0384691	-32.153	8.01764e-227	2.63932e-225	down
RMND5A	1024.61	2.03582	0.0633937	32.1139	2.81925e-226	9.26187e-225	up
LOC106506715	553.295	2.10025	0.065568	32.0317	3.95024e-225	1.29512e-223	up
MPZL2	1324.13	2.1038	0.0657564	31.9938	1.33121e-224	4.3557e-223	up
ARHGEF7	2513.33	-1.25149	0.0391475	-31.9686	2.97911e-224	9.72795e-223	down
MYBBP1A	15896.1	-1.90413	0.0595705	-31.9643	3.41492e-224	1.11287e-222	down
TAF1C	796.147	-2.1055	0.0658908	-31.9543	4.70713e-224	1.5309e-222	down
FAM111B	612.693	2.41095	0.0754751	31.9437	6.60705e-224	2.14452e-222	up
CLDN3	428.296	5.7832	0.18108	31.9373	8.1012e-224	2.62424e-222	up
PODXL	3668.66	1.95302	0.0611759	31.9246	1.21679e-223	3.93371e-222	up
ZBTB10	1865.5	-1.79548	0.056293	-31.8953	3.10532e-223	1.00191e-221	down
DHX9	9271.2	1.14801	0.0359982	31.8907	3.59714e-223	1.15829e-221	up
MRPS30	1274.77	-1.67352	0.0524849	-31.8857	4.21019e-223	1.35301e-221	down
IYD	297.838	3.46293	0.108798	31.829	2.57279e-222	8.25174e-221	up
COX10	1078.84	-1.74824	0.0549639	-31.807	5.17481e-222	1.65645e-220	down
ZNF622	2004	-2.07582	0.0653521	-31.7637	2.05595e-221	6.56812e-220	down
SRD5A1	1680.56	1.51527	0.0477188	31.7541	2.78427e-221	8.87738e-220	up
ETV3	4384.26	-1.64037	0.0517208	-31.7158	9.41695e-221	2.99662e-219	down
CKS2	1534.67	1.60876	0.0507437	31.7036	1.38642e-220	4.40316e-219	up
CREBBP	2858.55	-2.19446	0.0692796	-31.6754	3.39029e-220	1.07463e-218	down
SLC3A2	3693.73	-2.02882	0.0640529	-31.6741	3.5328e-220	1.11762e-218	down
FLNA	115042	-1.79272	0.0566429	-31.6495	7.71299e-220	2.43529e-218	down
SPCS3	1425.8	1.6617	0.0525146	31.6427	9.56526e-220	3.01426e-218	up
SLC44A4	251.377	4.35868	0.137764	31.6387	1.0857e-219	3.4147e-218	up
SLC11A2	656.082	1.96838	0.0622717	31.6095	2.73355e-219	8.58081e-218	up
TOLLIP	2287.32	-2.40128	0.0760121	-31.5908	4.94616e-219	1.54964e-217	down
TSPAN1	747.48	8.24394	0.261043	31.5808	6.78587e-219	2.12193e-217	up
HNMT	415.038	2.98166	0.0944644	31.5639	1.15655e-218	3.60956e-217	up
POLR3E	1732.56	-1.47157	0.0466273	-31.5602	1.29768e-218	4.04223e-217	down
PLPP3	1881.71	1.70551	0.0540685	31.5435	2.20326e-218	6.84995e-217	up
VDAC3	3707.91	1.19601	0.0379414	31.5225	4.27427e-218	1.32633e-216	up
ARRDC3	1314.57	2.6158	0.082997	31.5168	5.113e-218	1.58357e-216	up
SLC12A4	2962.74	-1.74236	0.0553154	-31.4986	9.08645e-218	2.80884e-216	down
DMTN	368.263	3.09233	0.0981979	31.4908	1.16217e-217	3.58571e-216	up
ZNF282	1641.42	-2.22102	0.0706454	-31.439	5.93648e-217	1.82814e-215	down
RTL6	1572.44	-1.74802	0.0556657	-31.4021	1.89188e-216	5.81504e-215	down
ABCC4	2868.19	1.41592	0.0450952	31.3986	2.1176e-216	6.49652e-215	up
CSRNP1	1320.3	-1.45053	0.0462134	-31.3876	2.98665e-216	9.14534e-215	down
FAM193A	1674	-1.8276	0.058228	-31.3869	3.04987e-216	9.32134e-215	down
CTSV	2560.61	1.24294	0.0396397	31.3559	8.07547e-216	2.46347e-214	up
IPO7	9266.41	1.27843	0.0407724	31.3553	8.24299e-216	2.50986e-214	up
IQGAP2	1156.43	2.16175	0.0689973	31.331	1.76603e-215	5.36722e-214	up
UCKL1	5386.35	-1.45494	0.0464787	-31.3034	4.19335e-215	1.27204e-213	down
IL22RA1	265.364	4.40336	0.140716	31.2925	5.91037e-215	1.78954e-213	up
WDR13	2272.71	-1.85303	0.0592286	-31.2861	7.2196e-215	2.18188e-213	down
TNFAIP8L1	588.667	2.20828	0.070589	31.2836	7.80293e-215	2.35379e-213	up
PTMA	20367.1	1.91436	0.0611941	31.2835	7.82897e-215	2.35726e-213	up
ALDOC	705.524	2.32346	0.0742717	31.2832	7.90296e-215	2.37513e-213	up
TFEB	805.908	-2.44719	0.0782351	-31.28	8.72664e-215	2.61783e-213	down
EPHA4	712.397	2.67973	0.0858141	31.2272	4.55248e-214	1.36314e-212	up
GAS7	1882.39	-1.36547	0.0437387	-31.2187	5.93931e-214	1.77512e-212	down
RBBP4	2520.09	1.31035	0.0419914	31.2051	9.0881e-214	2.71123e-212	up
PAM	2091.32	1.8816	0.0603006	31.2036	9.51083e-214	2.83213e-212	up
EPHA2	10818.7	-1.21748	0.0390861	-31.1487	5.28189e-213	1.56996e-211	down
LIN37	833.186	-2.14275	0.0688701	-31.113	1.60912e-212	4.77411e-211	down
COL14A1	298.35	4.74885	0.152716	31.0959	2.73642e-212	8.08915e-211	up
STAT1	2242.61	1.98088	0.0637426	31.0762	5.05313e-212	1.49104e-210	up
MELK	879.774	1.70779	0.0549892	31.0569	9.22049e-212	2.71578e-210	up
SLC6A6	639.056	2.15273	0.0694778	30.9844	8.74479e-211	2.571e-209	up
ESM1	400.644	-4.51052	0.145617	-30.9752	1.16182e-210	3.4096e-209	down
PNCK	459.176	3.81158	0.123151	30.9504	2.50958e-210	7.35163e-209	up
PSMD8	8832.38	-1.38175	0.0446661	-30.9351	4.02862e-210	1.17803e-208	down
WDR82	2424.09	-1.13673	0.0367551	-30.927	5.17511e-210	1.51055e-208	down
TMX1	2552.74	1.26902	0.0410414	30.9204	6.34478e-210	1.84864e-208	up
PLEKHM2	5256.75	-1.53006	0.0494926	-30.9149	7.52277e-210	2.18403e-208	down
IER5	6590.98	-2.27143	0.0734736	-30.915	7.51048e-210	2.18403e-208	down
TINAG	391.523	2.83244	0.0916267	30.9128	8.04453e-210	2.33133e-208	up
PLOD2	1247.3	2.30325	0.0745306	30.9034	1.07416e-209	3.1074e-208	up
NUCKS1	5003.3	1.25071	0.0404834	30.8943	1.42421e-209	4.11272e-208	up
TIMP2	3083.44	1.95183	0.0631981	30.8843	1.94235e-209	5.59899e-208	up
STON1	1104.57	2.13636	0.0692063	30.8695	3.07146e-209	8.83808e-208	up
UPF1	4241.02	-1.17774	0.0382092	-30.8234	1.27262e-208	3.65545e-207	down
PLEKHA2	1117.12	1.50729	0.0489765	30.7758	5.52057e-208	1.58292e-206	up
PGS1	2967.54	-1.80885	0.0587766	-30.7749	5.67257e-208	1.62363e-206	down
TRPV4	1984.35	1.5679	0.0509593	30.7676	7.10535e-208	2.03015e-206	up
RREB1	2213.98	-1.68427	0.0547438	-30.7664	7.38454e-208	2.10622e-206	down
TGM2	290.701	2.93131	0.0953217	30.7518	1.15827e-207	3.29781e-206	up
BMF	238.471	4.65452	0.151398	30.7435	1.49173e-207	4.23982e-206	up
CHD3	4229.56	-1.35388	0.0440422	-30.7405	1.63891e-207	4.64997e-206	down
TAX1BP3	2503.2	-2.07999	0.0677856	-30.6848	9.0863e-207	2.5735e-205	down
PRSS16	409.303	4.22783	0.137857	30.6683	1.50812e-206	4.26398e-205	up
TGFBR3	962.435	1.90539	0.0621417	30.6619	1.83192e-206	5.17048e-205	up
PTGS2	332.516	6.15538	0.200951	30.6312	4.7034e-206	1.3229e-204	up
HS6ST1	3928.12	1.19354	0.0389664	30.6299	4.89829e-206	1.37533e-204	up
CLCF1	669.041	-2.47312	0.0808079	-30.605	1.05135e-205	2.94686e-204	down
BMP1	1365.91	1.5963	0.0521756	30.5947	1.43977e-205	4.02862e-204	up
TGFB1	2234.37	1.54667	0.0505808	30.5783	2.38238e-205	6.65466e-204	up
PNRC2	4776.46	1.39428	0.0456344	30.5531	5.1356e-205	1.43206e-203	up
ADCY7	2383.63	-1.39364	0.045615	-30.5523	5.27344e-205	1.46797e-203	down
ZNF592	841.3	-1.83168	0.0599982	-30.529	1.07497e-204	2.98727e-203	down
EFTUD2	6278.92	-1	0.0327816	-30.5051	2.23095e-204	6.18908e-203	down
EZR	33491.6	-1.16394	0.0381689	-30.4943	3.09876e-204	8.58188e-203	down
CRAMP1	2151.77	-2.06391	0.0677335	-30.4711	6.29272e-204	1.73977e-202	down
FAM84A	340.894	3.26306	0.107117	30.4626	8.15938e-204	2.25202e-202	up
ANTXR1	609.377	2.7672	0.0909134	30.4378	1.73967e-203	4.79339e-202	up
SH3BP4	3764.52	-1.3235	0.0435676	-30.378	1.07392e-202	2.954e-201	down
RAP1GAP	1766.07	2.1225	0.069936	30.3492	2.5707e-202	7.05922e-201	up
CENPA	891.399	1.64044	0.0540764	30.3357	3.87775e-202	1.06304e-200	up
ALDH18A1	3541.37	1.00486	0.0331343	30.3269	5.06059e-202	1.38496e-200	up
TEF	905.649	-2.00728	0.0661988	-30.322	5.87608e-202	1.60544e-200	down
PTBP1	13655.2	-1.15768	0.0382197	-30.29	1.55127e-201	4.23118e-200	down
TLE3	1267.6	-1.6534	0.054606	-30.2788	2.1798e-201	5.93556e-200	down
PNPLA8	1194.64	2.42128	0.0801598	30.2056	1.99852e-200	5.43282e-199	up
PRCP	616.712	2.0963	0.0694434	30.1871	3.49786e-200	9.49278e-199	up
FGFR4	605.351	2.36249	0.0782891	30.1766	4.81029e-200	1.30328e-198	up
ROPN1L	469.43	2.50184	0.0829622	30.1564	8.84717e-200	2.39301e-198	up
PLEKHA1	2537.97	1.22005	0.0404685	30.1482	1.13332e-199	3.06035e-198	up
CKS1B	2583.85	2.0073	0.0665825	30.1476	1.15178e-199	3.10502e-198	up
NAP1L1	5163.62	1.26089	0.0418393	30.1364	1.61912e-199	4.35766e-198	up
PNRC1	1209.64	2.71011	0.0899513	30.1286	2.04557e-199	5.49628e-198	up
ZBTB17	898.822	-1.98077	0.0657558	-30.1232	2.40751e-199	6.4581e-198	down
KRT8	21245	1.16813	0.0388254	30.0867	7.22273e-199	1.93428e-197	up
ZFP36	2303.43	1.22321	0.0406578	30.0854	7.52081e-199	2.01079e-197	up
ID4	7064.53	-1.68171	0.055919	-30.0741	1.05828e-198	2.82481e-197	down
GPSM2	1051.61	1.89006	0.0628849	30.0559	1.82963e-198	4.87572e-197	up
SMG5	4030.08	-1.26222	0.0420589	-30.0109	7.07957e-198	1.88043e-196	down
FAM46C	694.514	2.15078	0.0716944	29.9992	1.00411e-197	2.66269e-196	up
AMN1	513.036	3.12908	0.104309	29.9983	1.03261e-197	2.73381e-196	up
TJP3	707.286	1.95136	0.0650661	29.9904	1.30972e-197	3.46179e-196	up
RIOX1	819.12	-2.54146	0.0847849	-29.9753	2.05752e-197	5.42952e-196	down
ACADSB	967.945	1.69887	0.0566962	29.9645	2.85089e-197	7.51089e-196	up
BANP	836.184	-2.48766	0.0830347	-29.9593	3.33198e-197	8.76413e-196	down
ANP32E	3576.76	1.30085	0.0434212	29.959	3.36224e-197	8.82941e-196	up
SPATA6	1210.93	2.38834	0.0797355	29.9533	3.98363e-197	1.04443e-195	up
PARP8	1258.66	-1.49615	0.0499526	-29.9514	4.21529e-197	1.10339e-195	down
GEMIN4	2025.36	-1.75469	0.0586052	-29.9409	5.78621e-197	1.51215e-195	down
KDM4B	2142.41	1.98318	0.0662701	29.9257	9.1128e-197	2.37768e-195	up
SCARA3	688.455	2.21132	0.0739721	29.8939	2.35863e-196	6.14416e-195	up
SOD2	1827.28	1.15372	0.0386024	29.8872	2.8893e-196	7.5145e-195	up
HTRA1	2127.21	1.61441	0.0540607	29.863	5.95743e-196	1.54693e-194	up
ARF6	15379.2	-1.19935	0.0402259	-29.8153	2.47357e-195	6.40247e-194	down
SMAP2	5225.7	-1.04509	0.0350655	-29.8039	3.48114e-195	8.99607e-194	down
ATP13A4	346.861	4.80641	0.161294	29.799	4.02457e-195	1.03839e-193	up
RHPN2	2606.42	1.26871	0.0425916	29.7879	5.60023e-195	1.44264e-193	up
MTHFD2L	303.748	3.0786	0.103379	29.7797	7.16501e-195	1.8428e-193	up
KIAA1671	2953.85	1.77172	0.0595152	29.7691	9.80992e-195	2.51907e-193	up
ZNF142	838.524	-2.19437	0.0737671	-29.7473	1.87763e-194	4.81391e-193	down
NFKBIZ	560.485	2.36701	0.079572	29.7468	1.90921e-194	4.88715e-193	up
LOC102158335	5413.15	9.27082	0.311758	29.7372	2.53708e-194	6.48413e-193	up
ABRACL	922.711	1.95541	0.0657578	29.7365	2.58915e-194	6.60682e-193	up
NDRG1	48032.4	2.02424	0.0680826	29.7321	2.95336e-194	7.52434e-193	up
MICU2	2247.04	1.19005	0.0400288	29.7299	3.15399e-194	8.02289e-193	up
NELFA	4589.15	-2.27483	0.0766269	-29.6871	1.12743e-193	2.86339e-192	down
CNKSR3	898.472	-1.71012	0.0576386	-29.6696	1.89306e-193	4.80039e-192	down
SLC35A3	3412.18	1.68331	0.0567856	29.6433	4.13952e-193	1.04806e-191	up
GALNS	2109.75	1.60643	0.0542331	29.6208	8.06422e-193	2.03854e-191	up
LOC110260073	1885.1	1.58386	0.0534964	29.6068	1.22253e-192	3.08561e-191	up
CASC3	2430.38	-1.07165	0.0362052	-29.5994	1.52231e-192	3.83628e-191	down
NOP2	2631.14	-1.18709	0.0401127	-29.5939	1.78985e-192	4.50348e-191	down
TLCD1	631.468	-2.65178	0.089675	-29.571	3.52447e-192	8.85428e-191	down
ZFAND2A	619.104	-2.17685	0.0737116	-29.532	1.11955e-191	2.80389e-190	down
NDUFA4	1902.52	1.29174	0.0437516	29.5244	1.3998e-191	3.50037e-190	up
DUSP16	881.02	-1.67741	0.0568227	-29.5201	1.58866e-191	3.96652e-190	down
CHL1	277.763	3.33623	0.113091	29.5003	2.85232e-191	7.09975e-190	up
PINK1	501.878	2.30344	0.0780874	29.4983	3.03009e-191	7.53068e-190	up
ZNF319	587.108	-2.17226	0.0736833	-29.4811	5.03577e-191	1.24963e-189	down
SEMA4B	6649.47	1.61561	0.05486	29.4496	1.27356e-190	3.15551e-189	up
WIZ	2440.31	-1.54144	0.0523749	-29.4309	2.21355e-190	5.47618e-189	down
PEG10	1109.1	2.01516	0.068479	29.4274	2.4541e-190	6.06204e-189	up
RPA3	487.627	2.15594	0.0732999	29.4127	3.7831e-190	9.3307e-189	up
RBL2	1491.47	1.78665	0.06076	29.405	4.73932e-190	1.16714e-188	up
BRSK2	420.922	-2.54356	0.0865454	-29.3899	7.3841e-190	1.81571e-188	down
GPX4	2885.56	1.26366	0.0430869	29.3283	4.52211e-189	1.11028e-187	up
LTBP3	3224.39	1.95181	0.066572	29.3187	5.98264e-189	1.46665e-187	up
EVC	1034.94	1.75635	0.0599099	29.3165	6.39247e-189	1.56476e-187	up
KRT6A	695.492	-2.39815	0.0818289	-29.3069	8.4637e-189	2.06863e-187	down
SH3D19	914.14	1.77619	0.0606191	29.3009	1.01012e-188	2.46515e-187	up
RTFDC1	2069.4	-1.4573	0.0498462	-29.236	6.76313e-188	1.64803e-186	down
MYH10	6832.63	-1.33087	0.0455268	-29.2326	7.46558e-188	1.81648e-186	down
SLC25A13	2310.89	1.56599	0.0535869	29.2234	9.76911e-188	2.3734e-186	up
BRPF1	952.934	-1.73528	0.0593806	-29.223	9.90281e-188	2.40228e-186	down
MSH6	3185.77	1.01445	0.0347239	29.2148	1.25851e-187	3.04841e-186	up
MRPL10	829.213	-2.07133	0.0709188	-29.207	1.57897e-187	3.81895e-186	down
PIGK	514.768	1.98939	0.0682568	29.1456	9.48912e-187	2.29165e-185	up
SNAPC4	1523.51	-1.77006	0.0607355	-29.1437	1.00468e-186	2.42274e-185	down
RAB9A	1279.9	1.3592	0.0466814	29.1165	2.2216e-186	5.3493e-185	up
TMEM139	283.903	2.92304	0.100441	29.1021	3.37949e-186	8.12529e-185	up
MIDN	4182.96	-1.11487	0.0383294	-29.0865	5.31273e-186	1.27545e-184	down
TSPAN12	494.997	2.17961	0.0749714	29.0726	7.96734e-186	1.90993e-184	up
LGMN	2017.4	1.41634	0.0487597	29.0474	1.66019e-185	3.97392e-184	up
POLI	523.745	2.84841	0.0980676	29.0453	1.76184e-185	4.21103e-184	up
HID1	1873.77	-1.41937	0.0489225	-29.0127	4.55568e-185	1.08727e-183	down
MBTPS1	2698.02	1.17358	0.0404824	28.99	8.80535e-185	2.09841e-183	up
SPRY1	411.125	2.55296	0.0882311	28.935	4.33784e-184	1.03224e-182	up
ABCF3	1937.63	-1.41141	0.0487926	-28.9267	5.51778e-184	1.3111e-182	down
TBCC	460.575	-2.66074	0.0919839	-28.9261	5.60048e-184	1.3288e-182	down
ADAM10	1604.67	2.1237	0.0734403	28.9174	7.21294e-184	1.70889e-182	up
P4HA1	2297.72	1.66634	0.0576376	28.9106	8.77774e-184	2.07659e-182	up
DHX8	1532.05	-1.40747	0.04869	-28.9068	9.80808e-184	2.31696e-182	down
EXTL3	2926.75	1.14511	0.0396204	28.9021	1.12219e-183	2.64709e-182	up
ZC3HC1	834.902	-1.79675	0.0622322	-28.8717	2.7072e-183	6.37666e-182	down
ARHGDIA	24406.9	-1.78294	0.0617682	-28.865	3.28679e-183	7.73062e-182	down
PCNA	2797.83	1.41999	0.0492504	28.832	8.53114e-183	2.00075e-181	up
KDM5C	5794.48	-1.09346	0.0379484	-28.8143	1.41832e-182	3.32149e-181	down
NAB1	1721.02	1.788	0.0620726	28.8051	1.8536e-182	4.33459e-181	up
DUSP3	1506.86	-1.41408	0.0491129	-28.7925	2.6634e-182	6.21933e-181	down
GPR107	3287.9	-1.02673	0.035662	-28.7906	2.8106e-182	6.55361e-181	down
CXCL8	3884.2	1.9564	0.0679991	28.771	4.95366e-182	1.15341e-180	up
ANKRD54	639.209	-1.89425	0.065887	-28.7499	9.08277e-182	2.11181e-180	down
MSH2	1746.2	1.26657	0.0440625	28.7448	1.05092e-181	2.43996e-180	up
MGEA5	3389.54	-1.25041	0.0435058	-28.7412	1.16612e-181	2.70358e-180	down
TOB2	1951.79	-1.51225	0.0526254	-28.7362	1.34873e-181	3.12248e-180	down
BZW2	1488.68	1.62044	0.0563913	28.7356	1.37225e-181	3.17241e-180	up
NOL9	2559.11	-1.10116	0.0383741	-28.6953	4.36694e-181	1.00812e-179	down
CPM	679.306	-2.22765	0.0776674	-28.682	6.40044e-181	1.47546e-179	down
REEP4	934.602	2.08295	0.0726343	28.6773	7.32272e-181	1.68568e-179	up
INPP5E	1738.94	-2.21531	0.0772646	-28.6717	8.59774e-181	1.97638e-179	down
TNXB	438.239	-2.73343	0.0953396	-28.6704	8.91559e-181	2.04655e-179	down
CTSO	444.953	2.49485	0.0870345	28.665	1.04136e-180	2.38704e-179	up
CSNK1D	7478.74	-1.78014	0.0621345	-28.6498	1.61374e-180	3.69384e-179	down
SCPEP1	1982.99	1.372	0.0479005	28.6427	1.97839e-180	4.52215e-179	up
BOP1	6495.93	-2.02855	0.070856	-28.6291	2.91485e-180	6.64398e-179	down
TNIK	957.685	2.10991	0.0737019	28.6277	3.04195e-180	6.92397e-179	up
IRAK1	6173.86	-1.93359	0.0675482	-28.6254	3.24707e-180	7.38048e-179	down
EMB	824.333	1.95674	0.0683801	28.6157	4.28472e-180	9.72541e-179	up
EIF2S1	3534.29	-1.36187	0.0476046	-28.6079	5.35751e-180	1.21434e-178	down
FADS2	1705.24	1.47415	0.0515361	28.6041	5.96676e-180	1.35055e-178	up
OLA1	1999.99	1.33924	0.0468269	28.5998	6.75844e-180	1.52761e-178	up
MAD1L1	818.473	-2.37508	0.0830555	-28.5963	7.47662e-180	1.68759e-178	down
PPP1R18	1685.45	-1.44832	0.0506509	-28.5942	7.92995e-180	1.78743e-178	down
IRF2BP1	2432.64	-2.30868	0.0807414	-28.5935	8.09221e-180	1.82148e-178	down
ANKRD11	9444.31	-1.97698	0.069151	-28.5893	9.13624e-180	2.05363e-178	down
HES4	434.516	2.51763	0.0881261	28.5685	1.65713e-179	3.71971e-178	up
TNRC6C	751.879	-1.79294	0.0627613	-28.5676	1.69702e-179	3.80399e-178	down
CBX4	975.724	-1.80251	0.0631396	-28.548	2.97634e-179	6.6625e-178	down
LOC110257391	1153.3	-1.43063	0.0502012	-28.4978	1.24665e-178	2.78676e-177	down
GOSR2	1496.96	-1.53413	0.0538478	-28.4902	1.54985e-178	3.45977e-177	down
NUFIP1	1104.99	-1.4836	0.0520787	-28.4877	1.66416e-178	3.70985e-177	down
FOLR2	267.781	3.54111	0.124367	28.473	2.52932e-178	5.63077e-177	up
VARS	6976.33	-1.56193	0.0548761	-28.4629	3.37747e-178	7.50863e-177	down
URM1	3417.66	-2.38213	0.083695	-28.462	3.45848e-178	7.6782e-177	down
NPHP1	659.119	1.97776	0.0695087	28.4535	4.41443e-178	9.78712e-177	up
ANTXR2	3821.43	-1.18515	0.0416524	-28.4534	4.42079e-178	9.78787e-177	down
BACE2	2049.42	1.21839	0.0428266	28.4494	4.95067e-178	1.09461e-176	up
BYSL	2057.12	-2.24749	0.0790366	-28.4361	7.24415e-178	1.59953e-176	down
ARHGEF39	391.742	2.61494	0.0919906	28.4261	9.62063e-178	2.12138e-176	up
TSPAN9	788.988	1.87904	0.0661148	28.4209	1.11717e-177	2.46006e-176	up
PELP1	3166.25	-1.96267	0.0690727	-28.4146	1.3337e-177	2.93287e-176	down
DIXDC1	414.582	2.72261	0.0958571	28.4028	1.86534e-177	4.09642e-176	up
PLA2G4A	338.85	6.29809	0.221828	28.3917	2.55778e-177	5.60948e-176	up
SEMA3D	1049.77	2.51023	0.0884334	28.3856	3.04499e-177	6.66897e-176	up
ARL4C	6664.08	1.13565	0.0400341	28.3671	5.14813e-177	1.126e-175	up
IFT172	1259.11	1.49433	0.052679	28.3666	5.21704e-177	1.13953e-175	up
LENG8	7249.08	-1.37012	0.0483119	-28.36	6.3073e-177	1.37582e-175	down
SAFB2	1689.87	-1.53963	0.0543068	-28.3506	8.22163e-177	1.79099e-175	down
CYR61	6718.4	-1.88905	0.0667181	-28.314	2.32638e-176	5.06097e-175	down
CRYZ	287.697	2.92554	0.103389	28.2963	3.83408e-176	8.32976e-175	up
PPARD	1731.86	1.39474	0.0493093	28.2855	5.20751e-176	1.12985e-174	up
DAP	1952.6	1.30173	0.0460303	28.28	6.09737e-176	1.32115e-174	up
SMG6	1219.72	-1.77889	0.062975	-28.2476	1.5226e-175	3.2947e-174	down
LRPPRC	5898.31	1.52899	0.0541823	28.2194	3.38437e-175	7.31357e-174	up
PDK3	1555.72	1.87239	0.066364	28.214	3.94175e-175	8.50674e-174	up
BPGM	1224.21	-1.48181	0.0525245	-28.2117	4.19895e-175	9.04976e-174	down
BLOC1S3	404.319	-2.69557	0.0956116	-28.1929	7.14543e-175	1.53797e-173	down
NCOR1	6731.33	-1.64775	0.0584669	-28.1826	9.56042e-175	2.05505e-173	down
DNHD1	496.525	-3.49856	0.124292	-28.1479	2.53901e-174	5.45048e-173	down
ENDOD1	2227.84	1.09628	0.0390613	28.0657	2.56774e-173	5.50488e-172	up
FLII	8506.18	-1.65924	0.0591248	-28.0633	2.74693e-173	5.88125e-172	down
GGCT	683.796	1.76588	0.0629329	28.0598	3.03442e-173	6.48823e-172	up
ERMP1	1391.25	2.0123	0.0717751	28.0361	5.89421e-173	1.25865e-171	up
LOC100511352	524.489	-2.44318	0.0871969	-28.0191	9.50233e-173	2.02646e-171	down
EEF2K	1651.43	1.20574	0.0430355	28.0174	9.97726e-173	2.12495e-171	up
NFKBIE	2598.4	-1.58228	0.0564943	-28.0077	1.30917e-172	2.78461e-171	down
MRPL46	566.653	-2.34514	0.0837372	-28.006	1.3743e-172	2.91931e-171	down
DNAJC12	363.696	2.53661	0.0906649	27.9779	3.01814e-172	6.4028e-171	up
NMT1	3351.75	-1.07988	0.0386063	-27.9716	3.59763e-172	7.62218e-171	down
KMT2B	2039.26	-1.47631	0.0528172	-27.9512	6.36866e-172	1.34755e-170	down
RELL1	1803	1.46201	0.0523133	27.9471	7.14395e-172	1.50963e-170	up
FLCN	2064.29	-2.0163	0.0721719	-27.9375	9.36457e-172	1.9763e-170	down
TMEM52	306.838	3.4391	0.123123	27.9321	1.08646e-171	2.2899e-170	up
PLSCR3	2878.03	-1.71674	0.0614688	-27.9286	1.19907e-171	2.52396e-170	down
ETNK1	2287.93	1.76649	0.0632576	27.9253	1.31448e-171	2.76331e-170	up
HERPUD1	1460.33	1.24893	0.0447285	27.9225	1.42421e-171	2.9901e-170	up
BMPR1B	940.866	-1.44363	0.0517453	-27.8989	2.75496e-171	5.77652e-170	down
BAHCC1	2775.05	-1.71093	0.0613315	-27.8964	2.94734e-171	6.17191e-170	down
MICAL1	3206.78	-1.07826	0.038661	-27.89	3.52596e-171	7.37408e-170	down
LOC110255312	252.401	5.34981	0.191845	27.8861	3.93239e-171	8.21348e-170	up
ALKBH4	799.556	-2.24403	0.0804743	-27.885	4.05269e-171	8.45387e-170	down
CHD8	3028.56	-1.24714	0.0447629	-27.861	7.93078e-171	1.65223e-169	down
TMEM2	292.259	2.44492	0.0877651	27.8576	8.71397e-171	1.81306e-169	up
H6PD	2462.37	1.19019	0.0427511	27.84	1.4236e-170	2.9582e-169	up
DDX56	1455.19	-1.39834	0.0503105	-27.7941	5.10562e-170	1.05958e-168	down
CCNI	1968.15	1.4744	0.0530558	27.7897	5.78327e-170	1.19868e-168	up
ALCAM	469.427	2.52808	0.0909817	27.7866	6.28973e-170	1.30199e-168	up
SSBP4	865.088	2.30874	0.0831279	27.7733	9.11185e-170	1.88377e-168	up
L1CAM	3067.95	-1.43217	0.0515717	-27.7706	9.83884e-170	2.03148e-168	down
DDX49	1102.7	-1.52391	0.054903	-27.7563	1.46175e-169	3.01433e-168	down
NPC2	1844.49	-1.30339	0.0469708	-27.7488	1.79991e-169	3.70695e-168	down
SEC11C	1911.98	1.2496	0.0450372	27.746	1.94472e-169	4.00012e-168	up
TSC1	1388.85	-1.38446	0.0499303	-27.7279	3.22357e-169	6.62219e-168	down
LOC110261044	726.132	4.89429	0.176532	27.7247	3.51905e-169	7.22005e-168	up
SCAF1	4399.64	-1.80686	0.0651738	-27.7237	3.61799e-169	7.41368e-168	down
FUCA1	1184.53	1.25605	0.0453099	27.7213	3.86415e-169	7.90811e-168	up
XAB2	1531.79	-1.47468	0.0532342	-27.7018	6.64526e-169	1.35826e-167	down
RPUSD2	427.809	-2.61755	0.0944995	-27.6991	7.15734e-169	1.46109e-167	down
PEA15	4281.37	-1.19258	0.043057	-27.6976	7.45766e-169	1.52048e-167	down
ZZEF1	3197.43	-1.47523	0.0532652	-27.6959	7.83102e-169	1.5946e-167	down
CENPF	3403.29	2.21408	0.0800244	27.6676	1.71643e-168	3.49072e-167	up
SF3A2	2440.6	-1.35293	0.0489138	-27.6595	2.1435e-168	4.35381e-167	down
PIK3R1	601.755	1.89828	0.0686448	27.6537	2.51821e-168	5.1085e-167	up
DTNA	476.765	2.63947	0.0954878	27.642	3.4867e-168	7.06438e-167	up
U2AF2	8305.57	-1.66493	0.0602423	-27.6372	3.97759e-168	8.04891e-167	down
GNL2	2118.72	-1.21178	0.0438509	-27.634	4.34352e-168	8.77846e-167	down
SIAE	283.128	2.40721	0.0871892	27.609	8.67323e-168	1.74855e-166	up
IFI44L	317.723	2.83237	0.102672	27.5866	1.61176e-167	3.24532e-166	up
RBM15	1123.71	-1.38016	0.0500386	-27.5819	1.83494e-167	3.69012e-166	down
AMOTL2	2118.27	-1.16572	0.042266	-27.5805	1.90892e-167	3.83414e-166	down
ALDH9A1	5185.27	1.0052	0.0364562	27.5728	2.35902e-167	4.73233e-166	up
ABLIM1	4257.48	1.42724	0.0517893	27.5585	3.49686e-167	7.00625e-166	up
RASSF6	999.746	1.96947	0.0714756	27.5544	3.92247e-167	7.84929e-166	up
ABTB2	1113.55	-1.67005	0.060611	-27.5536	4.00248e-167	7.99953e-166	down
STPG1	335.289	3.46644	0.125827	27.5492	4.52354e-167	9.02983e-166	up
LOC100153094	686.496	2.10866	0.0766022	27.5274	8.2483e-167	1.64449e-165	up
LOC100524016	347.828	7.55566	0.274866	27.4885	2.41031e-166	4.79962e-165	up
TFPI2	1915.69	2.42153	0.088103	27.4852	2.63683e-166	5.24426e-165	up
PEF1	1723.23	-1.27642	0.0464494	-27.4797	3.07176e-166	6.10178e-165	down
STRN4	4696.54	-1.24935	0.0454889	-27.4649	4.61523e-166	9.15655e-165	down
CREB3L2	3918.03	1.18153	0.0430601	27.4391	9.38295e-166	1.85929e-164	up
NUDCD3	4090.05	-1.77616	0.0647551	-27.4288	1.24261e-165	2.4593e-164	down
ZBTB9	650.125	-1.84671	0.0673467	-27.4209	1.54369e-165	3.05146e-164	down
FAM102B	5559.35	1.49577	0.0545795	27.4053	2.36954e-165	4.67826e-164	up
GOLGA3	5196.78	-1.19799	0.0437519	-27.3814	4.5706e-165	9.01291e-164	down
LURAP1	225.067	3.53393	0.129111	27.3712	6.039e-165	1.1894e-163	up
MMP19	646.944	1.6497	0.0603328	27.3434	1.2941e-164	2.54569e-163	up
DDIT3	380.543	-2.74094	0.100263	-27.3375	1.52056e-164	2.98754e-163	down
MRPL38	3125.51	-1.67559	0.0613205	-27.3252	2.13081e-164	4.1815e-163	down
DOHH	751.806	-1.84854	0.06766	-27.321	2.387e-164	4.67859e-163	down
DAB2IP	2887.21	-1.27733	0.046755	-27.3196	2.48098e-164	4.85692e-163	down
DDIT4L	294.073	6.60198	0.241658	27.3195	2.48905e-164	4.86684e-163	up
LOC100739508	1602.98	2.09722	0.0768701	27.2826	6.81838e-164	1.33159e-162	up
ITGA6	19293.3	1.49845	0.0549788	27.2551	1.44788e-163	2.82424e-162	up
URB2	1428.6	-1.44838	0.0531715	-27.2398	2.19641e-163	4.27917e-162	down
LOC733579	555.417	2.06726	0.0758968	27.2378	2.31893e-163	4.51246e-162	up
TUBA4A	3786.39	1.46218	0.0536821	27.2377	2.32228e-163	4.51356e-162	up
PER3	776.854	-2.03889	0.0748647	-27.2343	2.54852e-163	4.94736e-162	down
MKRN2	797.04	-1.57964	0.0580287	-27.2217	3.59304e-163	6.96672e-162	down
HUNK	871.729	1.73021	0.0635693	27.2177	4.00803e-163	7.7621e-162	up
LOC100510917	265.123	4.56399	0.167685	27.2176	4.02257e-163	7.78097e-162	up
ZBTB40	1410.04	-1.64795	0.0606057	-27.1913	8.23126e-163	1.5903e-161	down
LOC102157658	308.301	3.72416	0.137029	27.1779	1.18553e-162	2.28776e-161	up
NME7	1922.7	2.22763	0.082002	27.1656	1.65783e-162	3.19536e-161	up
LOC110255649	1035.64	5.60059	0.20623	27.1571	2.08791e-162	4.01953e-161	up
TMSB10	31817.4	1.39392	0.051329	27.1566	2.11435e-162	4.06562e-161	up
ZMYND10	534.413	2.79592	0.102982	27.1495	2.56545e-162	4.92718e-161	up
KRBA1	459.515	-2.29311	0.0844963	-27.1385	3.45987e-162	6.63714e-161	down
ALDH1L2	791.515	2.17513	0.0802121	27.1172	6.17451e-162	1.18307e-160	up
DAW1	301.07	3.53053	0.130402	27.0743	1.97796e-161	3.78542e-160	up
NDE1	961.652	1.60721	0.0593666	27.0726	2.0675e-161	3.95211e-160	up
ITGB8	1166.73	2.76238	0.102043	27.0706	2.18285e-161	4.16771e-160	up
MAP1S	1502.16	-2.15089	0.0794639	-27.0675	2.37489e-161	4.52904e-160	down
NUAK2	1454.72	-1.36255	0.0503466	-27.0633	2.66405e-161	5.07451e-160	down
ATRAID	1305.46	1.64412	0.0607706	27.0546	3.37443e-161	6.42011e-160	up
IFI44	349.897	2.97309	0.109902	27.0523	3.58597e-161	6.8146e-160	up
GCC1	632.018	-1.82915	0.0676208	-27.0501	3.81272e-161	7.23703e-160	down
SLX4	589.018	-2.41967	0.0895319	-27.0257	7.36618e-161	1.39656e-159	down
DSC2	937.642	2.33679	0.0864693	27.0245	7.62241e-161	1.44346e-159	up
THG1L	504.924	-2.03401	0.0753029	-27.011	1.09814e-160	2.07713e-159	down
TMTC4	820.965	1.78523	0.0661099	27.0039	1.32859e-160	2.5101e-159	up
SMG9	1111.32	-1.78228	0.0660018	-27.0035	1.34339e-160	2.5351e-159	down
NEK5	287.797	3.32575	0.123162	27.0031	1.36062e-160	2.56463e-159	up
PHACTR2	215.915	3.82449	0.141644	27.0008	1.4451e-160	2.72071e-159	up
GNS	7006.98	1.15148	0.0426732	26.9837	2.29905e-160	4.32343e-159	up
PBK	816.328	1.67778	0.0621899	26.9783	2.65497e-160	4.98699e-159	up
SRF	2015.86	-1.72662	0.0640176	-26.971	3.23426e-160	6.06808e-159	down
FHDC1	1674.89	-2.00818	0.0744731	-26.9651	3.79201e-160	7.10629e-159	down
EMILIN2	11807	1.12574	0.0417589	26.9582	4.57126e-160	8.55675e-159	up
LOC100519934	6352.21	1.52088	0.0564374	26.9481	6.01115e-160	1.12391e-158	up
TRIO	10340.7	-1.59815	0.0593603	-26.9228	1.18743e-159	2.21759e-158	down
DNAH11	461.04	2.8624	0.106324	26.9216	1.22845e-159	2.29156e-158	up
WIPF1	479.185	-2.19873	0.0816724	-26.9213	1.23559e-159	2.30223e-158	down
LOC102166259	1684.59	2.12855	0.0791005	26.9095	1.70226e-159	3.16811e-158	up
ZNF276	1218.63	-2.06823	0.0768612	-26.9087	1.73726e-159	3.22956e-158	down
EPN2	2454.26	-1.50152	0.0558472	-26.8862	3.18245e-159	5.90938e-158	down
LOC100623720	2247.43	1.87184	0.0696312	26.8823	3.54049e-159	6.5667e-158	up
LGALS8	1232.67	1.55484	0.0578508	26.8767	4.11549e-159	7.62446e-158	up
ZNF593	1700.53	-1.85012	0.0688582	-26.8685	5.12229e-159	9.47886e-158	down
DCAF15	1490.84	-1.27242	0.0473677	-26.8627	5.99488e-159	1.1081e-157	down
ATP2A2	8158.46	1.01914	0.037943	26.8596	6.50925e-159	1.2018e-157	up
TRIQK	381.355	2.73022	0.101675	26.8525	7.88882e-159	1.45486e-157	up
TUFT1	2612.16	-1.12527	0.0419135	-26.8473	9.05837e-159	1.66865e-157	down
SPON2	286.214	-5.70555	0.212591	-26.8382	1.15906e-158	2.1327e-157	down
PER2	514.387	-2.26928	0.0845562	-26.8375	1.17996e-158	2.1687e-157	down
NSMCE1	1188.58	1.30151	0.0484976	26.8365	1.21182e-158	2.22472e-157	up
BCHE	280.21	7.00872	0.261416	26.8106	2.43328e-158	4.46211e-157	up
FLRT3	1352.46	2.39903	0.0894845	26.8095	2.50709e-158	4.59227e-157	up
IL11	267.324	-3.64649	0.136016	-26.8092	2.52216e-158	4.61467e-157	down
IKBKG	1850.34	-1.76573	0.0658914	-26.7976	3.44525e-158	6.2965e-157	down
PTPN13	5125.07	1.76495	0.0659106	26.778	5.83665e-158	1.0655e-156	up
SMARCD2	1469.79	-1.22966	0.0459256	-26.7751	6.30902e-158	1.15044e-156	down
PPP1R26	1764.92	-1.46261	0.0546358	-26.7701	7.19828e-158	1.31112e-156	down
ZC3HAV1	949.552	2.0885	0.0780381	26.7625	8.82983e-158	1.60649e-156	up
FITM2	520.703	-2.52116	0.094286	-26.7395	1.63657e-157	2.97424e-156	down
EXOC8	1282.31	-1.49777	0.056129	-26.6844	7.14358e-157	1.29679e-155	down
CNOT11	1378.19	-1.4608	0.0547761	-26.6685	1.09216e-156	1.98042e-155	down
GPI	7868.33	1.20088	0.0450569	26.6526	1.67107e-156	3.02676e-155	up
SNW1	2464.37	-1.1546	0.0433469	-26.6362	2.58711e-156	4.68074e-155	down
EEA1	4121.69	2.83495	0.106506	26.6176	4.24447e-156	7.67078e-155	up
PTPRU	680.203	2.08863	0.0785573	26.5873	9.5135e-156	1.7174e-154	up
LOC102166306	815.777	1.98321	0.0745927	26.5872	9.54834e-156	1.72178e-154	up
DOK5	500.959	2.07438	0.0780371	26.5819	1.09814e-155	1.978e-154	up
TAF4	2143.4	-1.5257	0.0574209	-26.5704	1.49126e-155	2.68311e-154	down
PPP1R3B	297.931	2.97531	0.111995	26.5666	1.65254e-155	2.96999e-154	up
LOC106509841	312.908	2.35837	0.0887853	26.5626	1.83748e-155	3.29872e-154	up
SLC23A1	290.933	2.59416	0.0976921	26.5544	2.28163e-155	4.09156e-154	up
LOC100526209	1496.12	-2.67371	0.100737	-26.5414	3.22772e-155	5.78175e-154	down
G3BP2	5100.2	1.22217	0.0460641	26.5319	4.15525e-155	7.43501e-154	up
PARP16	1055.41	-1.55436	0.0585904	-26.5293	4.45105e-155	7.95551e-154	down
GBF1	3878.31	-1.184	0.0446411	-26.5227	5.31105e-155	9.48219e-154	down
KLHDC10	2990.66	1.1098	0.0418774	26.5011	9.41846e-155	1.67785e-153	up
TNRC18	5700.64	-1.74684	0.0659351	-26.4934	1.15567e-154	2.05651e-153	down
ARHGEF40	989.52	-1.6136	0.0609409	-26.4782	1.73028e-154	3.07565e-153	down
FAM20A	1031.72	-2.03974	0.0770511	-26.4726	2.00655e-154	3.56283e-153	down
CDC42SE1	3774.24	1.05105	0.0397072	26.4699	2.15222e-154	3.81731e-153	up
AKT1S1	1911.94	-1.72304	0.0651238	-26.4579	2.95645e-154	5.23801e-153	down
JADE2	944.867	-1.80067	0.0680633	-26.4558	3.12745e-154	5.53494e-153	down
ELL	3048.59	-1.11932	0.0423215	-26.4481	3.83485e-154	6.7795e-153	down
RBM4	2852.79	-1.34464	0.0508411	-26.4479	3.86105e-154	6.81839e-153	down
YPEL2	336.638	2.89915	0.109664	26.4367	5.19251e-154	9.1597e-153	up
ARHGAP23	2002.38	-1.38051	0.0522269	-26.4328	5.74664e-154	1.01262e-152	down
UTP6	1317.86	-1.31837	0.0498831	-26.4292	6.33507e-154	1.1151e-152	down
CDYL	1151.33	-1.75685	0.0664926	-26.4217	7.71559e-154	1.35662e-152	down
ZBED6CL	974.289	-2.20731	0.0835616	-26.4153	9.13627e-154	1.60468e-152	down
KTI12	686.576	-2.02182	0.0765416	-26.4146	9.30227e-154	1.63207e-152	down
CLUH	4454.27	-1.4364	0.0543971	-26.4058	1.17537e-153	2.05772e-152	down
SPIDR	671.464	1.55945	0.0590621	26.4035	1.24804e-153	2.18259e-152	up
SORD	396.239	2.10616	0.0797937	26.3951	1.55858e-153	2.72273e-152	up
BMT2	317.808	2.35324	0.0891996	26.3818	2.21844e-153	3.87131e-152	up
ABCD3	1750.42	1.15639	0.0438417	26.3766	2.54345e-153	4.43369e-152	up
DSC3	383.992	2.35491	0.0892835	26.3756	2.60882e-153	4.54276e-152	up
LOC110257452	7564.77	1.29654	0.0491672	26.3699	3.03205e-153	5.27407e-152	up
NCOR2	15296.8	-1.38395	0.052483	-26.3695	3.06483e-153	5.32539e-152	down
EPSTI1	280.181	2.57762	0.0977719	26.3636	3.58632e-153	6.21821e-152	up
DCAF5	1408.21	-1.42191	0.0539387	-26.3615	3.78571e-153	6.55691e-152	down
NDUFV2	1549.24	1.24928	0.0474181	26.346	5.70379e-153	9.86853e-152	up
RHBG	193.557	4.81189	0.182775	26.3269	9.44267e-153	1.632e-151	up
RBSN	1063.52	-1.52814	0.0580583	-26.3208	1.10718e-152	1.91153e-151	down
SUMF1	1851	1.18936	0.0452181	26.3028	1.78158e-152	3.07261e-151	up
LOC100517712	279.187	-3.84115	0.146084	-26.2941	2.24116e-152	3.86112e-151	down
RUFY1	1034.38	-1.6345	0.0621642	-26.2933	2.28606e-152	3.9343e-151	down
H3F3A	2696.44	1.15931	0.044102	26.287	2.69831e-152	4.63886e-151	up
SYPL1	4351.74	1.1939	0.0454363	26.2763	3.57635e-152	6.14186e-151	up
FHAD1	536.568	2.1988	0.0837059	26.2682	4.42931e-152	7.59865e-151	up
MAN2B1	1336.92	1.52059	0.057897	26.2638	4.97515e-152	8.52606e-151	up
IFT80	940.45	1.42766	0.0543605	26.2628	5.1056e-152	8.74037e-151	up
RRP12	3295.67	-1.4454	0.0550627	-26.2501	7.13378e-152	1.21996e-150	down
CACTIN	1588.94	-1.62183	0.0617885	-26.2481	7.50676e-152	1.28239e-150	down
SARS	5367.1	-1.02171	0.038939	-26.2387	9.61508e-152	1.64083e-150	down
LOC100525346	3644.6	-1.09505	0.0417433	-26.233	1.11851e-151	1.90676e-150	down
C2H11orf68	1977.25	-1.74849	0.0666724	-26.2251	1.37469e-151	2.34101e-150	down
USP22	6809.68	-1.48244	0.056561	-26.2095	2.06992e-151	3.52126e-150	down
ATP8B1	1977.65	1.81166	0.0691753	26.1894	3.513e-151	5.96989e-150	up
ATG3	1622.02	-1.60273	0.061202	-26.1876	3.68178e-151	6.25017e-150	down
FAM46B	1489.72	-1.38536	0.0529282	-26.1742	5.22241e-151	8.85626e-150	down
NCK2	2944.2	-1.17381	0.0448484	-26.1728	5.41708e-151	9.17681e-150	down
SYTL1	320.617	2.86192	0.109396	26.1612	7.34195e-151	1.24247e-149	up
PGAM5	4059.12	-1.42376	0.0544269	-26.159	7.77807e-151	1.3149e-149	down
ADAMTSL5	1087.13	1.42224	0.0544376	26.1261	1.84208e-150	3.11083e-149	up
ZC3H4	1513.56	-1.46818	0.0562026	-26.123	1.99828e-150	3.37111e-149	down
PPCS	1403.31	-1.29976	0.0497913	-26.1042	3.26843e-150	5.50814e-149	down
PHRF1	4868.69	-2.01412	0.077161	-26.1028	3.39023e-150	5.70748e-149	down
AGRN	13501.2	1.5736	0.060289	26.1009	3.56093e-150	5.98863e-149	up
RCOR1	2253.71	-1.08532	0.0415829	-26.1002	3.62955e-150	6.09771e-149	down
LOC100736962	344.385	3.292	0.126325	26.0597	1.04404e-149	1.7522e-148	up
ZEB1	529.32	-2.13763	0.0820306	-26.059	1.064e-149	1.78385e-148	down
TOX4	1563.64	-1.46484	0.0562646	-26.0348	2.00113e-149	3.35154e-148	down
ERI3	837.452	1.76597	0.0678576	26.0246	2.61005e-149	4.36686e-148	up
GLMP	2092.54	1.19603	0.045988	26.0074	4.08799e-149	6.83254e-148	up
TMUB2	951.79	-1.71596	0.0660164	-25.9929	5.958e-149	9.94777e-148	down
WDR3	2233.05	-1.01075	0.0388918	-25.9887	6.64068e-149	1.10762e-147	down
DLG2	167.76	4.23398	0.162939	25.9851	7.29306e-149	1.21519e-147	up
KCTD2	1745.5	-1.32783	0.0511003	-25.9849	7.33738e-149	1.22132e-147	down
RNF166	1370.04	-1.92114	0.0741798	-25.8984	6.94447e-148	1.15473e-146	down
TMEM19	606.357	1.60759	0.0620994	25.8873	9.25135e-148	1.53675e-146	up
GPATCH3	593.841	-1.86909	0.0722093	-25.8843	1.00019e-147	1.65972e-146	down
GFER	1886.93	-1.88172	0.0727169	-25.8774	1.19789e-147	1.98576e-146	down
PPL	2151.15	1.62741	0.06291	25.8688	1.49638e-147	2.47803e-146	up
ASB6	817.969	-1.68136	0.065074	-25.8377	3.34798e-147	5.53867e-146	down
PLXND1	959.441	1.75639	0.0680344	25.8162	5.83824e-147	9.64856e-146	up
IFFO1	454.44	-2.3414	0.0907648	-25.7964	9.73581e-147	1.60735e-145	down
C1H14orf166	1800.86	1.24084	0.0481137	25.7898	1.15386e-146	1.90111e-145	up
LOC100517731	236.579	2.99406	0.116221	25.7617	2.38398e-146	3.9239e-145	up
ZNF335	1517.57	-1.61299	0.0626269	-25.7556	2.7929e-146	4.5923e-145	down
GATA6	1442.09	-1.76404	0.0685095	-25.7489	3.31658e-146	5.44785e-145	down
GPSM1	2737.03	-2.0806	0.0808625	-25.7301	5.38327e-146	8.83369e-145	down
GPRC5B	3753.61	1.22864	0.0477706	25.7196	7.05819e-146	1.15704e-144	up
HERC3	1319.05	1.4502	0.0564035	25.7112	8.76854e-146	1.43597e-144	up
YTHDF1	2076.05	-1.84715	0.0718576	-25.7057	1.01001e-145	1.65236e-144	down
DNAH5	572.206	2.2715	0.0883711	25.7041	1.05188e-145	1.71913e-144	up
MBOAT1	516.515	1.61434	0.0628143	25.7001	1.16507e-145	1.9022e-144	up
SPHK1	1027.92	-2.39416	0.0931783	-25.6944	1.35147e-145	2.20433e-144	down
DCUN1D4	1183.99	1.37889	0.0536996	25.6779	2.06496e-145	3.36468e-144	up
PBXIP1	1555.57	1.88448	0.0734197	25.6671	2.72152e-145	4.43005e-144	up
GSAP	739.041	2.08983	0.0814389	25.6613	3.1659e-145	5.14823e-144	up
AGT	218.371	4.12415	0.160762	25.6538	3.83331e-145	6.2273e-144	up
UNK	875.921	-1.42566	0.0555762	-25.6524	3.97817e-145	6.45617e-144	down
ZNF746	1058.43	-1.41305	0.0551322	-25.6302	7.02354e-145	1.13871e-143	down
SREBF1	8310.09	-1.74412	0.0680639	-25.6248	8.08367e-145	1.30928e-143	down
EFHC1	1125.11	1.80369	0.0703941	25.6228	8.51068e-145	1.37707e-143	up
TNNI3	827.821	2.09002	0.0816123	25.6091	1.2084e-144	1.9533e-143	up
BCL2L15	298.052	3.33659	0.130416	25.5843	2.28307e-144	3.68676e-143	up
ASPM	1808.96	2.17216	0.0849165	25.5799	2.55374e-144	4.11975e-143	up
CERS4	882.613	1.60344	0.0627168	25.5664	3.60832e-144	5.81524e-143	up
TMEM151A	367.719	-2.50093	0.0979211	-25.5402	7.05108e-144	1.13524e-142	down
ANKRD44	461.81	1.84596	0.0722797	25.5391	7.26091e-144	1.16786e-142	up
DDR2	1303.09	2.01862	0.0790737	25.5283	9.55594e-144	1.53548e-142	up
SMIM1	309.247	2.68356	0.105132	25.5255	1.02764e-143	1.64962e-142	up
SLC44A1	2276.03	1.60519	0.062904	25.5181	1.24209e-143	1.99189e-142	up
LOC110258382	218.567	4.45741	0.174795	25.5008	1.9318e-143	3.09489e-142	up
GOLIM4	1452.62	1.22341	0.0479816	25.4976	2.09644e-143	3.35534e-142	up
PDCD4	194.891	3.75663	0.147346	25.4953	2.22457e-143	3.55689e-142	up
POGK	2340.13	-1.18066	0.046322	-25.488	2.67587e-143	4.27008e-142	down
EDC3	713.776	-1.50167	0.0589424	-25.4769	3.55128e-143	5.66146e-142	down
LOC110255234	357.531	3.42753	0.134667	25.4518	6.74349e-143	1.074e-141	up
TRIM16	973.111	-1.55733	0.0612021	-25.4457	7.8708e-143	1.25231e-141	down
DHX33	1516.53	-1.3112	0.0515375	-25.4416	8.7478e-143	1.39048e-141	down
TACR1	354.759	2.25613	0.0886871	25.4392	9.29539e-143	1.47607e-141	up
KRT18	1678.05	1.21602	0.0478025	25.4384	9.48024e-143	1.50396e-141	up
QTRT1	722.284	-1.97763	0.0777463	-25.437	9.82645e-143	1.55736e-141	down
DHX40	1393.76	1.46872	0.0577415	25.4362	1.00354e-142	1.58893e-141	up
RBM38	903.697	-1.60342	0.0630756	-25.4206	1.4924e-142	2.36064e-141	down
ARAF	1991.98	-1.01851	0.0401032	-25.3972	2.70842e-142	4.27994e-141	down
PSME1	1277.02	1.47682	0.0581606	25.3921	3.08173e-142	4.86512e-141	up
LOC100739791	561.653	-2.18313	0.0859884	-25.3887	3.3634e-142	5.30463e-141	down
CLEC11A	1547.57	1.59314	0.0627575	25.3856	3.63505e-142	5.7275e-141	up
MANSC1	344.491	2.03236	0.0800788	25.3795	4.25075e-142	6.69111e-141	up
MMP28	188.099	4.95652	0.195426	25.3627	6.51125e-142	1.02196e-140	up
FAM98C	589.81	-2.47394	0.0976323	-25.3393	1.17854e-141	1.84797e-140	down
ARFGAP1	3877.18	-1.68246	0.0664184	-25.3312	1.44948e-141	2.27062e-140	down
RBM22	1293.06	-1.27886	0.0504865	-25.3307	1.46825e-141	2.2978e-140	down
GALM	1950.08	1.24744	0.0492502	25.3287	1.54402e-141	2.41406e-140	up
CIC	5859.68	-1.40349	0.0554123	-25.3282	1.56323e-141	2.44174e-140	down
SOX12	600.993	-2.55709	0.100982	-25.3223	1.81675e-141	2.835e-140	down
C1QTNF6	236.425	3.02162	0.119355	25.3162	2.11745e-141	3.30107e-140	up
SPAG5	1276.59	1.34409	0.0530986	25.3132	2.28842e-141	3.56419e-140	up
ASXL1	2074.04	-1.03008	0.0406954	-25.312	2.3547e-141	3.6639e-140	down
SPI1	176.482	4.32968	0.17106	25.3109	2.42529e-141	3.77011e-140	up
P2RX4	544.554	2.04465	0.0807927	25.3074	2.65016e-141	4.11574e-140	up
TBC1D17	900.857	-1.83556	0.0725455	-25.3022	3.01869e-141	4.68358e-140	down
FAM53C	795.768	-1.63443	0.0646269	-25.2902	4.09029e-141	6.3341e-140	down
SMAD7	978.979	-1.91159	0.0756457	-25.2703	6.7836e-141	1.04948e-139	down
ADCY4	152.718	3.56601	0.141142	25.2654	7.68097e-141	1.18719e-139	up
LMTK2	2325.96	-1.10568	0.0437705	-25.2609	8.58936e-141	1.32633e-139	down
AKAP12	2179.27	-1.24127	0.049149	-25.2553	9.90747e-141	1.52841e-139	down
RN18S	2789.74	5.63984	0.223315	25.2551	9.95737e-141	1.53464e-139	up
EXOSC2	1276.47	-1.8192	0.0720415	-25.2521	1.07292e-140	1.65202e-139	down
FAM237A	434.154	1.95905	0.077641	25.2321	1.7795e-140	2.73739e-139	up
LOC106505478	152.387	3.86124	0.153207	25.2027	3.74476e-140	5.75508e-139	up
CREB5	1280.27	-1.85323	0.0735691	-25.1904	5.10757e-140	7.84208e-139	down
CAPN15	4554.59	-2.144	0.0851362	-25.1832	6.12441e-140	9.39442e-139	down
GNE	885.807	1.57201	0.0624528	25.1712	8.27514e-140	1.26696e-138	up
OXCT1	428.606	1.91834	0.0762421	25.1612	1.06508e-139	1.62915e-138	up
CMPK2	168.413	3.53835	0.140662	25.155	1.24647e-139	1.9048e-138	up
DSP	13076.5	-1.28257	0.0509901	-25.1533	1.29953e-139	1.98401e-138	down
MOCS3	741.875	-1.67233	0.0665055	-25.1457	1.57413e-139	2.40099e-138	down
DUT	1351.36	1.30458	0.0518969	25.1379	1.915e-139	2.91817e-138	up
AP1S3	560.402	2.4708	0.0983414	25.1247	2.66943e-139	4.06018e-138	up
ANGPTL2	987.177	1.30418	0.0519213	25.1184	3.12959e-139	4.75563e-138	up
SSSCA1	1041.06	-1.73826	0.0692226	-25.1112	3.75431e-139	5.6996e-138	down
MGAT4B	2495.92	1.03762	0.0413499	25.0937	5.8247e-139	8.82624e-138	up
PPIC	826.529	1.48389	0.059137	25.0924	6.01435e-139	9.10512e-138	up
DNAJB13	365.077	2.99128	0.119226	25.0891	6.5354e-139	9.88472e-138	up
FAM84B	516.605	1.77987	0.0709796	25.0758	9.12494e-139	1.37757e-137	up
PGF	218.449	3.93686	0.157002	25.0752	9.27734e-139	1.39927e-137	up
ELMOD1	1003.24	1.5881	0.0633383	25.0734	9.71447e-139	1.46385e-137	up
KDM6B	2688.29	-1.4488	0.0577826	-25.0733	9.73457e-139	1.46551e-137	down
SLC7A11	667.695	2.00085	0.0798851	25.0466	1.90047e-138	2.85846e-137	up
APIP	909.119	1.64573	0.0657153	25.0434	2.06185e-138	3.09831e-137	up
EPHA1	1104.69	1.51061	0.0603318	25.0383	2.34218e-138	3.5163e-137	up
ZBTB21	818.558	-2.16161	0.0863502	-25.0331	2.6675e-138	4.00101e-137	down
IL1A	197.376	4.45486	0.177986	25.0293	2.9322e-138	4.39397e-137	up
YPEL5	856.798	1.44905	0.0579015	25.0262	3.17366e-138	4.75142e-137	up
PPP1R13B	1035.05	-1.49861	0.05989	-25.0227	3.45821e-138	5.17265e-137	down
HIGD1A	2065.77	1.12051	0.0447957	25.0137	4.34037e-138	6.48021e-137	up
MFSD3	711.338	2.13976	0.0855686	25.0064	5.2145e-138	7.77814e-137	up
ZNF281	2169.63	-1.69353	0.0677401	-25.0005	6.03994e-138	9.00112e-137	down
IARS2	2659.59	1.12157	0.0448698	24.9961	6.74332e-138	1.00401e-136	up
TIMM50	2571.63	-1.72699	0.0690979	-24.9934	7.21581e-138	1.07338e-136	down
LATS2	4445.05	-1.30843	0.0523956	-24.9721	1.22986e-137	1.82778e-136	down
VNN2	224.975	2.86344	0.114679	24.9693	1.31958e-137	1.95933e-136	up
ARMC4	288.393	3.7599	0.150608	24.9647	1.47799e-137	2.19254e-136	up
DGKB	224.835	3.12126	0.125034	24.9634	1.52893e-137	2.26603e-136	up
PPP4R3A	1896.73	-1.32492	0.0530804	-24.9607	1.63523e-137	2.42136e-136	down
SH2B1	1121.2	-1.42794	0.0572198	-24.9554	1.86442e-137	2.75822e-136	down
FOXK1	2836.35	-1.55911	0.0624799	-24.9537	1.94507e-137	2.87491e-136	down
SPATA2	1672.75	-1.20132	0.0481662	-24.941	2.67106e-137	3.94437e-136	down
WNT5A	407.273	2.12459	0.0852064	24.9347	3.12947e-137	4.61711e-136	up
GMEB2	1858.8	-1.95277	0.0783983	-24.9083	6.05305e-137	8.92233e-136	down
PTBP3	5359.5	1.78702	0.0718026	24.888	1.00391e-136	1.47711e-135	up
SESN3	317.906	2.70494	0.108694	24.8858	1.05883e-136	1.5565e-135	up
PDZK1	162.436	4.01244	0.161287	24.8777	1.29686e-136	1.90469e-135	up
ABT1	1123.64	-1.40343	0.056438	-24.8667	1.70653e-136	2.5041e-135	down
HBP1	1279.81	1.43047	0.0575619	24.8509	2.5273e-136	3.7051e-135	up
WT1	403.251	-2.31505	0.0931967	-24.8405	3.27458e-136	4.79631e-135	down
MFSD2A	1641.51	-1.34781	0.0542884	-24.8269	4.59006e-136	6.71705e-135	down
DEPDC1B	495.792	1.79772	0.0724153	24.8252	4.79661e-136	7.01299e-135	up
CCNK	1387.91	-1.49333	0.0601676	-24.8195	5.52175e-136	8.06593e-135	down
B3GNT3	238.94	2.80764	0.113126	24.8187	5.62693e-136	8.21218e-135	up
MCCC2	316.25	2.17694	0.0877407	24.811	6.81708e-136	9.9402e-135	up
GOLPH3L	1697.51	1.4683	0.0591829	24.8095	7.08558e-136	1.03224e-134	up
TRIM46	346.602	2.00179	0.0807034	24.8043	8.06152e-136	1.17232e-134	up
ARMC5	346.256	-2.44868	0.0987298	-24.8019	8.5593e-136	1.24359e-134	down
NUP214	3106.97	-1.43437	0.0578677	-24.7871	1.23374e-135	1.7909e-134	down
STK25	4448.39	-1.80589	0.0728641	-24.7844	1.32108e-135	1.91598e-134	down
TRIM37	1594.89	1.49053	0.0601599	24.7762	1.62058e-135	2.34616e-134	up
ATXN10	848.155	1.55772	0.0629531	24.7441	3.58652e-135	5.18767e-134	up
TECR	1610.54	1.54829	0.0625834	24.7397	4.00643e-135	5.78989e-134	up
PCSK5	672.636	1.64292	0.0664111	24.7386	4.11284e-135	5.93837e-134	up
FUT11	1624.95	1.30399	0.0527172	24.7356	4.42936e-135	6.38969e-134	up
EIF2AK2	1407.55	1.70225	0.0688346	24.7296	5.13456e-135	7.40043e-134	up
KRI1	1014.2	-1.35422	0.0547949	-24.7143	7.5048e-135	1.0807e-133	down
PRSS35	134.072	3.65431	0.147896	24.7086	8.63639e-135	1.24255e-133	up
TRAF7	4716.23	-1.17356	0.0475222	-24.695	1.20897e-134	1.73786e-133	down
NCAPD2	1386.29	1.19893	0.0485727	24.6833	1.6181e-134	2.32391e-133	up
USO1	4950.08	1.36662	0.0553897	24.6728	2.09528e-134	3.00657e-133	up
ATRN	3131.4	1.09333	0.0443242	24.6666	2.44252e-134	3.50173e-133	up
GCLC	923.557	-1.44962	0.0587715	-24.6654	2.51367e-134	3.60056e-133	down
CCDC174	564.692	-1.69395	0.0687121	-24.6529	3.42643e-134	4.90366e-133	down
FLNB	20146.2	-1.57125	0.0637428	-24.6498	3.69931e-134	5.28952e-133	down
CAMSAP1	4474.61	-1.52346	0.0618053	-24.6494	3.73522e-134	5.33616e-133	down
DLGAP5	1517.37	1.4203	0.0576213	24.6488	3.79155e-134	5.41188e-133	up
MRPS18A	869.345	-1.75273	0.0711123	-24.6474	3.92359e-134	5.59543e-133	down
AIG1	402.257	2.13652	0.0866949	24.6441	4.25445e-134	6.06194e-133	up
TRIM27	831.285	-1.43048	0.058086	-24.6269	6.50556e-134	9.26129e-133	down
HNRNPA1	10552.4	1.36607	0.0554719	24.6263	6.60884e-134	9.40008e-133	up
SPAG17	256.971	6.6815	0.271323	24.6256	6.71552e-134	9.54345e-133	up
C2CD2	1727.89	-1.17737	0.0478184	-24.6216	7.40877e-134	1.05194e-132	down
SAP30BP	1279.45	-1.77177	0.0719757	-24.6162	8.47357e-134	1.20208e-132	down
TEPSIN	816.77	-1.69726	0.0689795	-24.6053	1.10947e-133	1.57255e-132	down
GPRC5C	7747.36	-1.30457	0.0530891	-24.5732	2.44115e-133	3.45702e-132	down
P2RX7	184.357	3.96461	0.161448	24.5566	3.67469e-133	5.19935e-132	up
BMP2K	1620.45	-1.55594	0.0633781	-24.5501	4.3182e-133	6.10454e-132	down
SPINT1	5280.95	1.11411	0.0454285	24.5246	8.07908e-133	1.14113e-131	up
SIRT7	1623.19	-2.07181	0.0845041	-24.5172	9.67685e-133	1.36561e-131	down
IQSEC1	821.265	-1.50427	0.0613588	-24.516	9.97697e-133	1.40674e-131	down
MFF	2223.97	1.13678	0.0464638	24.466	3.4046e-132	4.79629e-131	up
IQSEC2	1281.07	1.3111	0.0535888	24.4659	3.40966e-132	4.79925e-131	up
FBXO31	1572.89	-1.51261	0.0618508	-24.4558	4.36512e-132	6.13879e-131	down
PAQR8	256.205	2.48838	0.101787	24.447	5.42151e-132	7.61781e-131	up
LOC110256758	432.541	2.363	0.0966769	24.4422	6.08435e-132	8.54178e-131	up
METTL7A	503.049	2.03047	0.0830869	24.4379	6.76312e-132	9.48649e-131	up
BTG1	3972.05	1.32011	0.0540214	24.4368	6.95873e-132	9.75243e-131	up
ADD3	1765.56	1.30422	0.0534134	24.4175	1.11557e-131	1.56075e-130	up
LOC110256626	314.881	2.41272	0.0988348	24.4117	1.2851e-131	1.79637e-130	up
SHF	1838.34	-2.16517	0.0887017	-24.4096	1.3526e-131	1.8891e-130	down
PDE6C	1132.66	1.50207	0.0615398	24.408	1.40511e-131	1.96075e-130	up
NTMT1	1004.81	-1.98606	0.0813923	-24.401	1.66715e-131	2.32441e-130	down
NAGA	472.646	1.92962	0.0790975	24.3955	1.9112e-131	2.66239e-130	up
RAB27A	898.432	1.30759	0.0536245	24.3842	2.51489e-131	3.50036e-130	up
ENPP2	190.836	3.27265	0.134343	24.3604	4.50261e-131	6.2616e-130	up
WDR74	1032.04	-2.01438	0.0827008	-24.3574	4.83681e-131	6.72059e-130	down
MIF	9952.75	1.69826	0.0697242	24.3568	4.90533e-131	6.80998e-130	up
KCTD12	236.731	4.96553	0.203884	24.3547	5.17446e-131	7.17747e-130	up
BCAS1	396.537	3.31556	0.136176	24.3477	6.13741e-131	8.50589e-130	up
MYCBP	797.062	1.48995	0.061224	24.336	8.15281e-131	1.12894e-129	up
PAIP2	1038.03	1.21205	0.049811	24.333	8.76587e-131	1.2128e-129	up
ARF4	7956.56	-1.18995	0.0489119	-24.3285	9.79818e-131	1.35447e-129	down
MMP25	203.85	-5.5233	0.227142	-24.3165	1.31031e-130	1.80979e-129	down
SPC25	364.267	2.02182	0.0831585	24.3129	1.43281e-130	1.9773e-129	up
MAPK8IP3	1464.74	-1.62842	0.0670161	-24.2989	2.01426e-130	2.77499e-129	down
CCPG1	749.762	1.87425	0.0771364	24.2978	2.06792e-130	2.8465e-129	up
RALGPS2	1005.6	1.89474	0.0779862	24.2958	2.17215e-130	2.98744e-129	up
URB1	1225.53	-1.26348	0.0520775	-24.2615	5.0039e-130	6.87623e-129	down
FAM122A	585.286	-1.77097	0.07301	-24.2566	5.63314e-130	7.73436e-129	down
VPS18	1381.09	-1.30181	0.0536939	-24.2451	7.45452e-130	1.02179e-128	down
LOC100620827	209.494	2.73106	0.112663	24.2409	8.25055e-130	1.12994e-128	up
NTN4	692.507	-1.65198	0.0681656	-24.2348	9.56119e-130	1.30833e-128	down
NLE1	1554.47	-1.57441	0.0649739	-24.2314	1.03752e-129	1.41853e-128	down
ZNF703	382.33	-2.28746	0.0944449	-24.22	1.36876e-129	1.86983e-128	down
DNPH1	406.307	-2.48817	0.10276	-24.2136	1.6016e-129	2.18607e-128	down
DPYSL2	1492.92	1.38556	0.0572424	24.2052	1.96345e-129	2.67771e-128	up
LOC100627892	722.616	-1.71218	0.0708196	-24.1767	3.91621e-129	5.33189e-128	down
ANO5	207.206	5.10062	0.211031	24.17	4.60482e-129	6.26418e-128	up
DDX60	186.066	6.29483	0.260445	24.1695	4.65793e-129	6.33111e-128	up
POLR2C	1483.42	-1.15353	0.0477469	-24.1593	5.9671e-129	8.10377e-128	down
DHRS3	260.799	2.75758	0.114143	24.159	6.00754e-129	8.15187e-128	up
RPA2	714.319	1.37699	0.0570041	24.156	6.46271e-129	8.76219e-128	up
GSK3B	3893.43	-1.39437	0.0577261	-24.155	6.61676e-129	8.96356e-128	down
ABI2	584.614	1.61675	0.0669442	24.1507	7.34795e-129	9.94577e-128	up
PRPF38A	1416.51	-1.16567	0.04828	-24.1439	8.64485e-129	1.16914e-127	down
KIF14	871.731	1.61178	0.0667878	24.1329	1.1301e-128	1.52709e-127	up
FOSB	255.97	2.27709	0.0943742	24.1283	1.2625e-128	1.70458e-127	up
E2F2	309.672	2.1216	0.0879381	24.1261	1.33167e-128	1.795e-127	up
JMJD8	602.774	1.71156	0.0709739	24.1154	1.72501e-128	2.32325e-127	up
PWP2	1177.77	-1.58561	0.0657905	-24.101	2.44227e-128	3.28654e-127	down
C2CD5	795.359	1.44293	0.0598885	24.0936	2.91489e-128	3.91928e-127	up
MEX3C	1371.7	-1.3992	0.0580983	-24.0834	3.72992e-128	5.01099e-127	down
GGA3	1704.55	-1.11306	0.0462177	-24.083	3.76379e-128	5.05232e-127	down
ICOSLG	293.19	-2.67873	0.111273	-24.0736	4.72509e-128	6.33748e-127	down
SH3PXD2A	2080.75	1.36605	0.056758	24.0679	5.41945e-128	7.26277e-127	up
ACBD3	1325.65	-1.25118	0.052007	-24.0578	6.91356e-128	9.25745e-127	down
RASAL2	1586.99	-1.94963	0.0810554	-24.053	7.76751e-128	1.03923e-126	down
DHX34	831.264	-1.6395	0.0681663	-24.0515	8.04389e-128	1.07532e-126	down
LOC100620498	1493.81	-1.47231	0.061223	-24.0482	8.71044e-128	1.16347e-126	down
MAB21L3	652.348	1.57411	0.065459	24.0472	8.92718e-128	1.19144e-126	up
SEC14L1	4169.56	-1.31476	0.0547026	-24.0347	1.20776e-127	1.61058e-126	down
TAF5L	1118.56	-1.2572	0.0523149	-24.0313	1.3088e-127	1.74388e-126	down
FBXL18	1510.84	-1.55993	0.0649225	-24.0277	1.42976e-127	1.9035e-126	down
SERPINB5	8385.85	1.18826	0.0494585	24.0253	1.51279e-127	2.01239e-126	up
SEMA6D	298.963	3.10658	0.129443	23.9996	2.80819e-127	3.73252e-126	up
PTGES3	3818.56	1.08855	0.0453693	23.9932	3.27716e-127	4.35229e-126	up
TUBA1B	19740.9	1.04811	0.0436842	23.9929	3.30193e-127	4.38161e-126	up
GGH	2024.86	1.18428	0.0493742	23.9857	3.92151e-127	5.19952e-126	up
MYC	7103.29	-1.62575	0.0677879	-23.9828	4.201e-127	5.56101e-126	down
TRIM26	527.558	-2.03192	0.084836	-23.9511	8.99313e-127	1.18851e-125	down
ALS2CL	3119.34	1.40599	0.0587296	23.9401	1.17046e-126	1.5456e-125	up
GALNT7	1835.23	1.03811	0.0433681	23.9373	1.25319e-126	1.6535e-125	up
AKAP10	948.395	-1.35619	0.056669	-23.9318	1.43042e-126	1.8858e-125	down
FAM111A	1004.31	1.90939	0.0797861	23.9313	1.44629e-126	1.90519e-125	up
KIDINS220	5775.32	-1.01618	0.0424728	-23.9255	1.66146e-126	2.18684e-125	down
PHF23	1170.2	-1.76598	0.0738429	-23.9153	2.12234e-126	2.79121e-125	down
CDC42BPB	3307.5	-1.14019	0.0476805	-23.9131	2.23765e-126	2.94047e-125	down
TLX3	1062.82	-1.85961	0.077773	-23.9107	2.36858e-126	3.11001e-125	down
TNFAIP8	337.581	2.1986	0.0919779	23.9035	2.81388e-126	3.69171e-125	up
ZXDC	759.433	-1.51033	0.0632003	-23.8975	3.24785e-126	4.25762e-125	down
PAPD7	2613.37	-1.14138	0.0477782	-23.8892	3.97055e-126	5.20081e-125	down
HES7	279.65	-3.2461	0.135922	-23.8821	4.70005e-126	6.14756e-125	down
DGKD	2547.97	-1.49185	0.0624672	-23.8821	4.70092e-126	6.14756e-125	down
ALDOA	16434	1.18171	0.0494871	23.8793	5.03216e-126	6.57544e-125	up
MUM1L1	584.353	1.99432	0.0835988	23.8559	8.7992e-126	1.14885e-124	up
EPB41L1	634.957	1.83054	0.0767401	23.8538	9.25337e-126	1.20718e-124	up
LOC100624785	5642.49	-1.92273	0.0806872	-23.8294	1.65539e-125	2.15786e-124	down
CRK	4987.25	-1.02612	0.043105	-23.8052	2.95051e-125	3.843e-124	down
DUSP6	3555.67	1.04978	0.0441058	23.8013	3.23728e-125	4.21314e-124	up
TPD52L2	8192.37	-1.19716	0.0503022	-23.7993	3.39538e-125	4.41535e-124	down
ARAP2	680.471	1.8645	0.0783708	23.7907	4.16793e-125	5.41564e-124	up
RRS1	2062.1	-1.58009	0.0664436	-23.7809	5.26754e-125	6.83895e-124	down
BNC1	385.637	-2.30703	0.0970134	-23.7806	5.30822e-125	6.88626e-124	down
USP4	723.328	1.31245	0.0552017	23.7755	5.99247e-125	7.76152e-124	up
TMEM106B	1476.27	1.98954	0.0836895	23.7728	6.38027e-125	8.25063e-124	up
CEBPZOS	752.475	1.46428	0.0615969	23.7719	6.52298e-125	8.42845e-124	up
LOC110256366	320.726	2.14911	0.0904143	23.7696	6.89801e-125	8.90595e-124	up
RRP1B	2568.72	-1.68384	0.0708449	-23.768	7.15625e-125	9.23202e-124	down
TOP2A	4515.5	1.54676	0.0650913	23.7629	8.09192e-125	1.04308e-123	up
RAPGEF3	166.058	3.41796	0.143869	23.7575	9.18791e-125	1.18342e-123	up
SART3	2599.7	-1.02223	0.0430362	-23.7528	1.02912e-124	1.32447e-123	down
ATP2A3	548.038	-2.18994	0.0922146	-23.7483	1.14403e-124	1.47119e-123	down
CENPL	368.283	1.93284	0.081407	23.7429	1.30075e-124	1.67141e-123	up
LOC106504562	677.931	4.60559	0.194072	23.7314	1.70955e-124	2.19496e-123	up
HMGN5	231.952	3.08466	0.130041	23.7206	2.21163e-124	2.83736e-123	up
ZHX2	368.051	-2.11914	0.089342	-23.7194	2.27449e-124	2.91569e-123	down
P4HA2	1900.85	1.19998	0.0505932	23.7183	2.33726e-124	2.9938e-123	up
LBR	1085.11	1.28391	0.0541638	23.7041	3.26759e-124	4.18215e-123	up
KLHL15	2079.16	1.47973	0.0624369	23.6996	3.63948e-124	4.65446e-123	up
SPAG6	760.481	1.61429	0.0681367	23.692	4.36351e-124	5.57602e-123	up
EMC8	1321.74	-1.49235	0.0630954	-23.6523	1.11658e-123	1.42573e-122	down
PSME2	1217.9	1.85943	0.0786423	23.6441	1.35631e-123	1.73046e-122	up
MAFG	3331.79	-1.53654	0.0650374	-23.6255	2.10982e-123	2.68973e-122	down
SIN3B	1222.52	-1.36355	0.0577321	-23.6186	2.48168e-123	3.16132e-122	down
TRAF2	2835.16	-1.80196	0.0762995	-23.617	2.57859e-123	3.28219e-122	down
ZNF667	169.275	4.88468	0.206948	23.6034	3.55411e-123	4.52035e-122	up
IL17RA	3598.86	-1.22733	0.052003	-23.601	3.76003e-123	4.77851e-122	down
TRIB2	246.928	3.31202	0.140347	23.5988	3.96235e-123	5.03169e-122	up
BCAT1	2060.76	1.52963	0.0648199	23.5982	4.02447e-123	5.10658e-122	up
GPS1	5157.29	-1.52789	0.06477	-23.5894	4.94935e-123	6.27523e-122	down
ZPR1	2425.11	-1.17583	0.0498587	-23.5833	5.71914e-123	7.24558e-122	down
EBPL	676.796	1.50438	0.0638046	23.5779	6.49801e-123	8.2195e-122	up
TOP3A	2495.79	-1.43397	0.0608245	-23.5755	6.87534e-123	8.69003e-122	down
ACAA2	377.876	2.02736	0.0860011	23.5737	7.17604e-123	9.06303e-122	up
INO80B	1817.36	-2.14523	0.0910624	-23.5578	1.04487e-122	1.3186e-121	down
LOC102158723	793.426	-2.40854	0.102317	-23.54	1.58849e-122	2.00152e-121	down
SNX30	1387.42	-1.18734	0.0504481	-23.5358	1.75405e-122	2.20842e-121	down
DNAJC11	2194.33	-1.49913	0.0637252	-23.5249	2.26957e-122	2.85305e-121	down
BRCA1	1353.48	1.54443	0.0656635	23.5203	2.52826e-122	3.17579e-121	up
PRRT2	275.686	2.48062	0.105479	23.5177	2.68603e-122	3.37135e-121	up
SEMA3C	2069.08	2.06677	0.0878859	23.5165	2.7634e-122	3.46579e-121	up
RPN2	8895.49	1.0322	0.0439338	23.4944	4.65603e-122	5.83495e-121	up
ZNF384	1749.83	-1.01142	0.0430646	-23.486	5.6686e-122	7.09843e-121	down
MAP3K9	1586.9	-1.27947	0.0544809	-23.4848	5.82687e-122	7.291e-121	down
MSL1	2289.58	-1.05783	0.0450714	-23.4702	8.22695e-122	1.02862e-120	down
FXR2	2620.13	-1.69881	0.0723891	-23.4678	8.70225e-122	1.08721e-120	down
EP300	3198.66	-1.49004	0.063494	-23.4674	8.77687e-122	1.09569e-120	down
NID2	4754.96	1.08438	0.0462301	23.4561	1.14656e-121	1.43025e-120	up
UTP4	1894.79	-1.06539	0.0454502	-23.4408	1.64076e-121	2.04515e-120	down
GGNBP2	1906.02	-1.00446	0.0428623	-23.4346	1.89602e-121	2.36151e-120	down
ATP6V1B1	132.697	4.59938	0.196282	23.4325	1.99301e-121	2.48041e-120	up
ZNF512B	2564.83	-1.48197	0.0632573	-23.4277	2.23124e-121	2.77477e-120	down
HAT1	1516.6	1.06161	0.0453174	23.426	2.32055e-121	2.88363e-120	up
JUND	9317.46	-1.73219	0.0739455	-23.4252	2.36573e-121	2.93752e-120	down
ACP5	129.065	4.65631	0.198776	23.4249	2.38261e-121	2.95622e-120	up
RCC1	1372.16	-1.22657	0.0524072	-23.4046	3.84083e-121	4.76187e-120	down
TERT	473.042	-2.03618	0.0870477	-23.3915	5.21341e-121	6.45866e-120	down
SLAIN2	1894.11	-1.0949	0.0468124	-23.389	5.52848e-121	6.84376e-120	down
NASP	2056.18	1.17485	0.0502313	23.3889	5.5424e-121	6.85576e-120	up
SLC2A12	201.564	3.49174	0.149308	23.3862	5.90835e-121	7.2973e-120	up
CALML4	209.85	4.01777	0.171847	23.3799	6.85098e-121	8.44867e-120	up
IQCD	223.106	3.16453	0.135373	23.3763	7.45299e-121	9.1841e-120	up
RPS6KA3	3170.7	1.16464	0.0498254	23.3745	7.77291e-121	9.57106e-120	up
SLC5A3	1673.75	1.61216	0.0689854	23.3695	8.72351e-121	1.07334e-119	up
LOC110259113	187.887	4.10325	0.175697	23.3541	1.25258e-120	1.54001e-119	up
ZNF408	401.022	-2.10727	0.0902441	-23.3508	1.35381e-120	1.66321e-119	down
RALB	1928.58	1.05428	0.0451588	23.3461	1.50937e-120	1.85151e-119	up
CHRDL1	157.555	3.22784	0.138304	23.3387	1.79624e-120	2.20175e-119	up
SAA3	314.241	5.866	0.251379	23.3352	1.94646e-120	2.38409e-119	up
CALR	11882.2	1.27694	0.0547227	23.3348	1.96811e-120	2.40878e-119	up
ZSCAN25	859.708	-1.49104	0.0639137	-23.3289	2.25834e-120	2.76192e-119	down
CC2D2A	277.745	3.03211	0.130004	23.3231	2.58345e-120	3.15713e-119	up
SYT11	1098.74	1.47708	0.0633402	23.3197	2.79773e-120	3.41643e-119	up
DNAH6	407.906	2.22161	0.0953244	23.3058	3.87346e-120	4.7265e-119	up
LOC100158108	202.199	3.65401	0.156821	23.3006	4.37661e-120	5.33644e-119	up
LOC106509999	180.882	2.93269	0.125935	23.2874	5.95096e-120	7.25061e-119	up
PIK3CD	274.704	2.36019	0.101373	23.2821	6.72548e-120	8.18813e-119	up
POMGNT1	2214.19	1.32975	0.0571304	23.2757	7.80958e-120	9.50087e-119	up
SPECC1	2476.33	-1.51107	0.0649577	-23.2623	1.06724e-119	1.2974e-118	down
DYNC2LI1	838.003	1.89172	0.0813575	23.2519	1.35984e-119	1.65063e-118	up
CDH16	220.505	7.2904	0.313593	23.248	1.49168e-119	1.8093e-118	up
AJUBA	1706.37	-1.45633	0.0626538	-23.244	1.63419e-119	1.98068e-118	down
MXD1	2724.27	1.49765	0.0644435	23.2398	1.80394e-119	2.18479e-118	up
METAP1	2454.47	-1.00308	0.0431706	-23.2352	2.01013e-119	2.43269e-118	down
PGBD5	233.045	-3.52801	0.151888	-23.2278	2.38747e-119	2.88721e-118	down
AASS	286.926	1.9851	0.085492	23.2197	2.87795e-119	3.47775e-118	up
MBOAT2	357.523	2.07733	0.089486	23.2141	3.28401e-119	3.9655e-118	up
MSX1	1477.64	-1.96472	0.08466	-23.2072	3.8551e-119	4.65163e-118	down
PES1	4612.76	-1.10315	0.0475391	-23.2051	4.04875e-119	4.88166e-118	down
PDE2A	1263.33	1.56941	0.0676442	23.201	4.44791e-119	5.35896e-118	up
CDC42EP2	1848.05	-1.46362	0.0630959	-23.1968	4.90674e-119	5.90738e-118	down
WWP2	1330	-1.11948	0.0482782	-23.1881	5.99827e-119	7.21615e-118	down
ARHGEF4	436.67	-2.16167	0.0932364	-23.1849	6.47048e-119	7.77847e-118	down
DCBLD2	4167.79	-1.53044	0.0660232	-23.1804	7.17879e-119	8.62358e-118	down
HS3ST1	148.08	5.21566	0.225005	23.1802	7.21515e-119	8.66085e-118	up
NOP53	6582.39	-1.94643	0.0840096	-23.1691	9.32929e-119	1.11903e-117	down
DPY19L1	1581.97	1.34664	0.0581425	23.161	1.12687e-118	1.35066e-117	up
ELL2	623.32	1.95981	0.0846933	23.1401	1.82769e-118	2.18904e-117	up
SIX1	905.068	-1.39809	0.0604231	-23.1384	1.90281e-118	2.27734e-117	down
PCCA	625.015	1.49922	0.0647948	23.138	1.9205e-118	2.29682e-117	up
GBE1	481.226	1.91971	0.0830065	23.1273	2.46234e-118	2.94266e-117	up
IFI6	157.941	4.3245	0.186995	23.1263	2.51668e-118	3.00539e-117	up
PDLIM7	5889.36	-1.23096	0.0532287	-23.1259	2.53911e-118	3.02994e-117	down
RNASEH2B	964.31	1.27659	0.0552027	23.1254	2.56929e-118	3.0637e-117	up
PRRC2B	8069.28	-1.31009	0.0566775	-23.1149	3.28199e-118	3.91068e-117	down
NCDN	1172.12	-1.29461	0.0560949	-23.079	7.52171e-118	8.94941e-117	down
C2H11orf84	1141.17	-1.65363	0.071754	-23.0458	1.62073e-117	1.92554e-116	down
KDELC1	543.676	1.62025	0.0703059	23.0457	1.62386e-117	1.92784e-116	up
TRIM35	1385.16	-1.18553	0.051454	-23.0406	1.82595e-117	2.16617e-116	down
PRKAR2B	1144.46	1.54893	0.0672777	23.0229	2.74858e-117	3.25834e-116	up
AKR1A1	1116.23	1.77249	0.0770263	23.0115	3.57846e-117	4.23595e-116	up
TPRN	3322.77	-2.14543	0.0932382	-23.0102	3.68627e-117	4.36038e-116	down
UGT8	562.829	1.78719	0.0777004	23.0011	4.54913e-117	5.37712e-116	up
AP2M1	7846.52	-1.2066	0.0524881	-22.988	6.14223e-117	7.24962e-116	down
DDX28	305.083	-2.3224	0.101036	-22.9858	6.46889e-117	7.62963e-116	down
CFD	185.873	3.25762	0.141728	22.9849	6.5958e-117	7.77365e-116	up
DPY19L3	525.637	1.91681	0.0834348	22.9737	8.54314e-117	1.00614e-115	up
GSE1	2343.37	-2.07539	0.0903734	-22.9647	1.05169e-116	1.2377e-115	down
GABRP	642.805	2.10227	0.0915473	22.9638	1.07397e-116	1.263e-115	up
TADA2A	822.993	-1.51954	0.0661792	-22.961	1.14323e-116	1.34348e-115	down
ZNF697	2868.87	-1.00627	0.0438382	-22.9541	1.3402e-116	1.57382e-115	down
TFIP11	1154	-1.07707	0.0469297	-22.9506	1.45187e-116	1.70372e-115	down
SHARPIN	2367.04	-1.8541	0.080809	-22.9443	1.68072e-116	1.97084e-115	down
ZCCHC2	994.332	-1.43295	0.0624909	-22.9306	2.30045e-116	2.69559e-115	down
MMP7	145.5	5.87681	0.25637	22.9231	2.73216e-116	3.19916e-115	up
RPLP1	19234.1	1.26699	0.0552722	22.9227	2.75656e-116	3.22539e-115	up
ABHD18	284.624	2.33212	0.101808	22.907	3.95912e-116	4.62915e-115	up
GDPGP1	572.791	1.52309	0.0665011	22.9032	4.316e-116	5.04279e-115	up
CHERP	2298.95	-1.1714	0.0511727	-22.8911	5.69494e-116	6.64915e-115	down
TSPAN4	1866.07	-1.83416	0.0801615	-22.8808	7.21657e-116	8.41968e-115	down
SLC16A5	804.107	1.43729	0.0628319	22.8751	8.22351e-116	9.57776e-115	up
RBM33	2601.35	-1.11889	0.048913	-22.8751	8.22687e-116	9.57776e-115	down
NOB1	1447.14	-1.51767	0.0663461	-22.8751	8.2217e-116	9.57776e-115	down
CDR2L	4648.89	-1.12541	0.0492097	-22.8697	9.30443e-116	1.08245e-114	down
PFKFB3	2319.97	2.36327	0.103369	22.8624	1.09961e-115	1.27833e-114	up
SERTAD1	1076.82	-1.52727	0.0668033	-22.8621	1.10648e-115	1.2854e-114	down
CTNNBIP1	306.972	2.45121	0.107261	22.8527	1.37378e-115	1.59479e-114	up
HTR1B	234.216	-3.47938	0.152312	-22.8437	1.68898e-115	1.95789e-114	down
R3HCC1L	483.493	-1.80692	0.0791059	-22.8418	1.763e-115	2.04223e-114	down
CLSTN3	311.633	-2.85114	0.124874	-22.8321	2.20301e-115	2.55012e-114	down
TMEM45B	552.13	1.58852	0.0695764	22.8313	2.24123e-115	2.59251e-114	up
ADRB2	375.006	-2.02748	0.0888966	-22.8072	3.89043e-115	4.497e-114	down
SMTN	2335.37	-1.56701	0.0687129	-22.8052	4.07503e-115	4.70702e-114	down
MRPL35	1156.52	-1.3018	0.0570987	-22.7992	4.67453e-115	5.39566e-114	down
B4GALT6	214.231	2.73299	0.119914	22.7913	5.59323e-115	6.4515e-114	up
CD300C	227.966	-3.12269	0.137095	-22.7776	7.6464e-115	8.81346e-114	down
HAS3	383.806	-1.80901	0.0794339	-22.7737	8.35117e-115	9.61896e-114	down
EIF2B4	2105.85	-1.53075	0.0672167	-22.7733	8.43587e-115	9.70962e-114	down
SCNN1A	122.434	3.33345	0.146396	22.77	9.09104e-115	1.04563e-113	up
AVIL	840.608	1.43353	0.0629787	22.7621	1.08852e-114	1.25111e-113	up
F2RL1	368.368	1.92726	0.0846742	22.7609	1.11911e-114	1.28535e-113	up
DDAH2	309.811	-3.05248	0.134141	-22.7557	1.25992e-114	1.44605e-113	down
SLA-3	797.186	1.66107	0.0730015	22.7539	1.31231e-114	1.50512e-113	up
IFNAR1	879.142	1.86546	0.0820002	22.7495	1.45221e-114	1.6644e-113	up
SLC39A13	1059.5	1.53647	0.0675517	22.7451	1.60539e-114	1.83867e-113	up
NADK2	289.168	2.34812	0.103283	22.7347	2.03266e-114	2.32638e-113	up
RBM23	1390.17	-1.09198	0.0480444	-22.7286	2.33763e-114	2.67353e-113	down
FGF12	222.018	2.51723	0.110778	22.7233	2.63691e-114	3.01369e-113	up
FAM208B	2684.72	-1.32788	0.0584893	-22.703	4.18026e-114	4.77421e-113	down
ATG16L1	1987.84	-1.36521	0.0601604	-22.6929	5.26914e-114	6.01357e-113	down
POLR1A	3075.62	-1.09382	0.0482284	-22.68	7.05745e-114	8.04887e-113	down
ALDH4A1	1458.21	-1.59536	0.070348	-22.6781	7.37203e-114	8.40173e-113	down
ERLEC1	1535.69	1.22969	0.0542629	22.6618	1.06777e-113	1.21606e-112	up
TBC1D24	1051.69	-1.14438	0.0505071	-22.6578	1.16785e-113	1.3291e-112	down
NXPH3	733.497	1.74808	0.0772012	22.6431	1.6309e-113	1.85479e-112	up
CCNB2	942.704	1.51517	0.0669185	22.642	1.67377e-113	1.90221e-112	up
KCTD7	752.672	-1.30372	0.0575868	-22.6392	1.78359e-113	2.02419e-112	down
YPEL3	331.349	2.28134	0.100873	22.616	3.01538e-113	3.41736e-112	up
GCLM	2879.4	1.30359	0.0576634	22.6069	3.70573e-113	4.19388e-112	up
FAM217B	204.012	2.55735	0.113154	22.6007	4.26955e-113	4.82861e-112	up
NR1D1	1855.23	-1.31976	0.0583997	-22.5987	4.46208e-113	5.04283e-112	down
DECR1	990.836	1.24844	0.0552504	22.5961	4.73863e-113	5.35166e-112	up
OTUB1	3679.37	-1.01741	0.0450374	-22.5903	5.39736e-113	6.09136e-112	down
LHFPL4	228.369	-2.9652	0.131262	-22.5899	5.45282e-113	6.14967e-112	down
SGF29	332.099	-2.22241	0.0984295	-22.5787	7.01055e-113	7.90098e-112	down
ARFIP2	2614.54	-1.12099	0.0496563	-22.575	7.62403e-113	8.58643e-112	down
STX2	709.25	1.42381	0.0631111	22.5603	1.06331e-112	1.1967e-111	up
RABIF	1384.11	-1.17813	0.0522342	-22.5547	1.2078e-112	1.35838e-111	down
LONRF3	367.668	-2.28487	0.101355	-22.5432	1.56497e-112	1.75885e-111	down
PUF60	6672.28	-1.39295	0.0618136	-22.5347	1.89548e-112	2.12884e-111	down
GEMIN5	1505.82	-1.13986	0.0506139	-22.5207	2.60006e-112	2.91814e-111	down
BUB1	1672.39	1.20757	0.0536243	22.5191	2.69926e-112	3.02739e-111	up
ST3GAL5	246.82	2.22341	0.0988212	22.4994	4.21105e-112	4.71969e-111	up
ZNF205	931.863	-1.63971	0.072909	-22.4899	5.21684e-112	5.8389e-111	down
PRCC	2068.09	-1.21228	0.0539173	-22.4841	5.93933e-112	6.64296e-111	down
FAM124A	368.395	-2.07637	0.0923967	-22.4723	7.74958e-112	8.66171e-111	down
DYNLRB1	2832.38	-1.47082	0.0654727	-22.4646	9.20356e-112	1.02797e-110	down
PSMD3	6597.25	-1.06775	0.047548	-22.4562	1.11282e-111	1.24209e-110	down
LSG1	1241.82	-1.11343	0.0495925	-22.4516	1.23336e-111	1.37568e-110	down
PGAP2	1480.6	1.13047	0.0503708	22.443	1.49795e-111	1.66966e-110	up
ZBTB49	363.691	-1.89853	0.0846022	-22.4407	1.57708e-111	1.75665e-110	down
ZNF516	2287.21	-1.12773	0.0502645	-22.4358	1.7599e-111	1.95895e-110	down
MYO5B	1727.27	1.22992	0.0548467	22.4246	2.26304e-111	2.51726e-110	up
FARSA	3386.93	-1.74883	0.0779938	-22.4226	2.36796e-111	2.63216e-110	down
SH3BP1	1419.82	1.60449	0.0715701	22.4185	2.5993e-111	2.88733e-110	up
LOC106505238	855.863	2.22535	0.0993681	22.395	4.40163e-111	4.88605e-110	up
ELMSAN1	2352.01	-1.15999	0.0518219	-22.3841	5.62362e-111	6.23826e-110	down
DYRK2	1505.5	-1.226	0.0547847	-22.3785	6.37501e-111	7.06694e-110	down
DNAAF5	1094.61	-1.58028	0.0706477	-22.3685	7.98454e-111	8.84512e-110	down
SUSD2	165.262	5.75273	0.257326	22.3558	1.0595e-110	1.17289e-109	up
DMWD	976.332	-1.85613	0.0830461	-22.3506	1.19066e-110	1.31719e-109	down
VWA1	675.934	2.50669	0.112161	22.349	1.23514e-110	1.36547e-109	up
NDEL1	1214.29	-1.39994	0.0626537	-22.3441	1.37894e-110	1.5234e-109	down
ETS2	852.761	-1.295	0.057965	-22.341	1.47654e-110	1.63012e-109	down
MFSD6	1147.36	1.27541	0.0570931	22.3391	1.54059e-110	1.69967e-109	up
PPFIA1	2072.32	-1.09012	0.0488594	-22.3113	2.86724e-110	3.16117e-109	down
TMEM243	544.693	1.9278	0.0864468	22.3004	3.66398e-110	4.0341e-109	up
AFDN	6472.87	-1.06496	0.0477723	-22.2924	4.38115e-110	4.82045e-109	down
CXADR	1365.26	1.6999	0.0763975	22.2507	1.11038e-109	1.22006e-108	up
OAZ2	830.753	1.75938	0.0790827	22.2474	1.19502e-109	1.31129e-108	up
CDCA3	501.728	1.77374	0.0797423	22.2434	1.30639e-109	1.43253e-108	up
SORT1	5201.98	1.18392	0.0532296	22.2418	1.35458e-109	1.48337e-108	up
ZNF646	608.837	-1.92443	0.0865238	-22.2416	1.36042e-109	1.48876e-108	down
PSMC5	3486.7	-1.31442	0.0591023	-22.2398	1.41673e-109	1.54933e-108	down
BAIAP2	4410.35	-1.20556	0.0542163	-22.236	1.5393e-109	1.68224e-108	down
CCDC85B	1230.21	-1.79401	0.0807197	-22.2252	1.96008e-109	2.14066e-108	down
MAP3K14	1382.32	-1.15339	0.051897	-22.2247	1.98141e-109	2.16249e-108	down
FSTL1	577.924	1.38575	0.0623537	22.224	2.01207e-109	2.19301e-108	up
SLC35F5	978.295	1.32938	0.059825	22.2211	2.14532e-109	2.33668e-108	up
TMEM123	1489.14	1.22409	0.0550886	22.2204	2.18041e-109	2.3733e-108	up
BAHD1	1952.29	-1.12181	0.0504986	-22.2147	2.47408e-109	2.68934e-108	down
ZC3H7A	2845.41	-1.11924	0.0503855	-22.2136	2.53686e-109	2.75573e-108	down
PGM1	1056.3	1.1248	0.0506821	22.1932	3.9995e-109	4.34166e-108	up
TYMS	938.476	1.30069	0.0586339	22.1832	4.98722e-109	5.41027e-108	up
RFX3	279.887	2.25769	0.101822	22.173	6.25868e-109	6.78051e-108	up
TCOF1	2248.68	-1.40763	0.0634842	-22.173	6.26462e-109	6.78242e-108	down
KCNAB2	1011.81	1.11255	0.050217	22.1549	9.35861e-109	1.01254e-107	up
ZFR	3475.13	-1.13047	0.0510298	-22.1531	9.72916e-109	1.05193e-107	down
EMX2	2583.69	1.01635	0.0458966	22.1444	1.18084e-108	1.27588e-107	up
PGPEP1	1014.07	1.34194	0.0606134	22.1393	1.3227e-108	1.42821e-107	up
LOC100622535	547.945	2.65279	0.119835	22.137	1.39235e-108	1.50242e-107	up
BRF1	2092.38	-1.66539	0.0752494	-22.1317	1.56723e-108	1.69001e-107	down
REPS2	189.898	5.76776	0.260664	22.1272	1.73024e-108	1.86455e-107	up
HOXB6	5140.94	1.20576	0.0545376	22.1089	2.5977e-108	2.79748e-107	up
GNA11	1671.01	-1.4101	0.0637924	-22.1046	2.85471e-108	3.07222e-107	down
GK	646.275	1.57789	0.071391	22.102	3.02173e-108	3.24981e-107	up
DMXL1	1304.04	1.83806	0.0831661	22.101	3.08855e-108	3.31947e-107	up
PSMA7	7518.37	-1.45755	0.0659563	-22.0987	3.25606e-108	3.4972e-107	down
ZBTB11	1018.37	-1.42346	0.0644461	-22.0876	4.15816e-108	4.46315e-107	down
KIF12	135.813	4.03953	0.182922	22.0834	4.56449e-108	4.89604e-107	up
NABP2	1258.75	-1.36795	0.0619492	-22.0817	4.7377e-108	5.07847e-107	down
SLC25A42	287.719	2.24456	0.101665	22.0779	5.15416e-108	5.52125e-107	up
BSG	7034.2	1.02646	0.0465104	22.0696	6.19761e-108	6.63463e-107	up
GNA13	2360.43	-1.13859	0.0516021	-22.0648	6.88255e-108	7.36302e-107	down
SLC30A1	700.879	-1.65682	0.0751074	-22.0593	7.78e-108	8.31763e-107	down
KCNJ16	196.239	5.16072	0.23395	22.059	7.8221e-108	8.35714e-107	up
TBC1D8	1578.72	1.01863	0.0461909	22.0527	9.00903e-108	9.6126e-107	up
DACT1	175.69	-4.06143	0.184242	-22.044	1.0907e-107	1.163e-106	down
CD81	4898	1.30726	0.059304	22.0434	1.10598e-107	1.17853e-106	up
RASA4B	672.562	1.47018	0.0667059	22.0397	1.19846e-107	1.2754e-106	up
FADS1	2489.47	1.03355	0.0469019	22.0364	1.28879e-107	1.37062e-106	up
ACY1	832.907	1.38008	0.0626349	22.0337	1.37038e-107	1.45645e-106	up
PIK3R2	1693.6	1.43092	0.0649565	22.0288	1.52479e-107	1.61949e-106	up
PLLP	611.173	1.62537	0.0738253	22.0164	2.00381e-107	2.12687e-106	up
CD164	6260.98	1.0959	0.0497856	22.0124	2.18992e-107	2.32289e-106	up
ERAP1	515.96	1.83714	0.0834642	22.0112	2.25138e-107	2.38652e-106	up
ARHGAP39	2034.58	-1.22485	0.0556562	-22.0074	2.44712e-107	2.59231e-106	down
PPM1H	1881.03	1.25083	0.0568459	22.0038	2.64646e-107	2.80166e-106	up
ESRP1	332.765	1.86622	0.0848777	21.9872	3.81868e-107	4.03999e-106	up
SNCG	181.567	2.76168	0.125712	21.9683	5.78746e-107	6.11888e-106	up
GAA	1563.54	1.4727	0.0670677	21.9584	7.19725e-107	7.60444e-106	up
CLCN6	432.804	-1.73615	0.0791207	-21.943	1.00931e-106	1.06503e-105	down
SOX6	164.607	3.47882	0.158542	21.9425	1.02144e-106	1.07713e-105	up
SAMHD1	1126.81	1.26751	0.0577695	21.9408	1.06069e-106	1.11779e-105	up
SS18L1	993.998	-1.194	0.0544295	-21.9366	1.16326e-106	1.22508e-105	down
AKAP8L	1234.27	-1.17138	0.053414	-21.9302	1.33852e-106	1.40874e-105	down
PDE4C	379.356	2.08549	0.0951177	21.9254	1.48832e-106	1.56438e-105	up
POLRMT	2335.67	-1.35284	0.0617125	-21.9217	1.61358e-106	1.69494e-105	down
UBTF	1855.94	-1.17146	0.0534392	-21.9214	1.62242e-106	1.70312e-105	down
ZNF574	925.277	-1.52547	0.0696379	-21.9058	2.28906e-106	2.40137e-105	down
ST14	5079.63	1.31572	0.0600644	21.9051	2.32271e-106	2.43509e-105	up
NKRF	1066.23	-1.25978	0.0575525	-21.8892	3.29126e-106	3.44606e-105	down
WDR63	348.733	2.52787	0.115491	21.8881	3.37561e-106	3.53209e-105	up
COL9A3	178.228	4.08277	0.186584	21.8817	3.8779e-106	4.04984e-105	up
HSDL2	841.129	1.35258	0.0618158	21.8809	3.9516e-106	4.12415e-105	up
CAD	10741.2	-1.07389	0.0490882	-21.8768	4.31979e-106	4.50263e-105	down
NPLOC4	4810.78	-1.13188	0.0517541	-21.8703	4.98082e-106	5.1883e-105	down
ARHGAP44	488.534	-1.9045	0.0871027	-21.865	5.59679e-106	5.82619e-105	down
REXO4	1072.49	-1.79785	0.0823125	-21.8417	9.31342e-106	9.68894e-105	down
ZNF710	650.829	-1.4894	0.0682031	-21.8377	1.01861e-105	1.059e-104	down
GLIPR2	1059.28	1.14008	0.052253	21.8184	1.55295e-105	1.61349e-104	up
SEC13	3469.78	-1.03237	0.0473373	-21.8089	1.90973e-105	1.98292e-104	down
ZC3H7B	2377.5	-1.15168	0.0528335	-21.7983	2.40686e-105	2.4975e-104	down
RPGRIP1L	304.744	2.05967	0.0945344	21.7875	3.05085e-105	3.1617e-104	up
CTXN1	716.271	2.18266	0.100232	21.7762	3.89989e-105	4.03644e-104	up
FADS3	946.059	-1.63583	0.0751302	-21.7733	4.15892e-105	4.30179e-104	down
GREM1	1847.85	1.46413	0.0672727	21.7641	5.0763e-105	5.244e-104	up
SARS2	449.454	-1.73644	0.0797918	-21.7622	5.29952e-105	5.47111e-104	down
HIBADH	728.834	1.28258	0.0589532	21.7559	6.07223e-105	6.26486e-104	up
INPP5A	763.188	-1.5397	0.0707837	-21.7522	6.58996e-105	6.79469e-104	down
GCNT1	284.312	2.11248	0.0971185	21.7516	6.67156e-105	6.87446e-104	up
NR1D2	1275.51	-1.23568	0.0568224	-21.7464	7.47841e-105	7.70096e-104	down
PIKFYVE	1043.94	1.57701	0.0725395	21.74	8.58786e-105	8.83782e-104	up
TEC	474.35	1.99344	0.0917147	21.7352	9.5357e-105	9.80702e-104	up
NRARP	288.362	2.59897	0.119574	21.7351	9.54911e-105	9.8146e-104	up
CBX6	2386.22	-1.56593	0.072087	-21.7228	1.25028e-104	1.28422e-103	down
STK17A	1291.1	-1.1667	0.0537163	-21.7196	1.33925e-104	1.37475e-103	down
CHURC1	1267.7	-1.20071	0.0553083	-21.7095	1.67038e-104	1.71356e-103	down
PREB	2309.14	-1.18093	0.0544133	-21.7029	1.92456e-104	1.97307e-103	down
CCDC137	1154.19	-2.10293	0.0969726	-21.6858	2.79467e-104	2.8633e-103	down
GTPBP4	2291.07	-1.34083	0.0618329	-21.6847	2.85845e-104	2.9268e-103	down
AKR1CL1	634.712	1.97618	0.091136	21.6839	2.91092e-104	2.97865e-103	up
BAZ1B	2448.87	-1.11098	0.0512533	-21.6763	3.43315e-104	3.51081e-103	down
PLD1	823.294	2.10812	0.097356	21.6537	5.61008e-104	5.73337e-103	up
NPC1	2557.1	-1.00979	0.0466485	-21.6469	6.50185e-104	6.64056e-103	down
TMEM115	1261.84	-1.02843	0.0475224	-21.6409	7.4024e-104	7.55557e-103	down
TMEM50B	486.108	1.71259	0.0791558	21.6357	8.28435e-104	8.45045e-103	up
DNAJB1	2767.81	-1.16448	0.0538452	-21.6264	1.01424e-103	1.03393e-102	down
KLC2	3680.9	-1.59256	0.0736653	-21.6189	1.19218e-103	1.21456e-102	down
LRRC41	3080.24	-1.02884	0.0476685	-21.5831	2.58705e-103	2.63396e-102	down
FOXD2	237.359	-2.89119	0.13402	-21.5728	3.23753e-103	3.2921e-102	down
PSMB7	3286.33	-1.05873	0.0491129	-21.5571	4.54679e-103	4.62053e-102	down
NCKAP1L	1578.55	1.28357	0.0595474	21.5554	4.70774e-103	4.78109e-102	up
MFAP3L	194.679	4.61676	0.21423	21.5505	5.23817e-103	5.31314e-102	up
ITGA4	175.378	3.65253	0.169684	21.5255	8.98635e-103	9.10927e-102	up
SKA3	1512.37	-1.13102	0.0525461	-21.5244	9.20458e-103	9.32467e-102	down
STX3	1157.8	-1.0493	0.0487714	-21.5147	1.13411e-102	1.14818e-101	down
CHD7	2846.96	-1.20995	0.0562425	-21.5132	1.17262e-102	1.18643e-101	down
BCOR	1432.51	-1.27578	0.059318	-21.5075	1.32447e-102	1.33924e-101	down
DNASE1L1	1628.48	-1.29375	0.0601665	-21.5028	1.46544e-102	1.48086e-101	down
EMP2	1456.11	1.20533	0.0560677	21.4978	1.63389e-102	1.65005e-101	up
BRF2	274.941	-2.28941	0.106517	-21.4933	1.79755e-102	1.81308e-101	down
TRAF3	1418.84	-1.01293	0.04715	-21.4831	2.24269e-102	2.26066e-101	down
NAF1	1056.05	-1.32786	0.0618194	-21.4797	2.40908e-102	2.42688e-101	down
BRAT1	471.015	-1.90401	0.0886658	-21.474	2.72705e-102	2.74549e-101	down
SGO2	710.057	1.65127	0.0769	21.4729	2.79101e-102	2.80814e-101	up
EPAS1	866.563	1.60709	0.0748542	21.4695	2.99937e-102	3.01591e-101	up
PGGHG	616.641	1.91979	0.0894711	21.4571	3.92214e-102	3.93889e-101	up
TRIM32	878.211	-1.27753	0.0595414	-21.4562	3.9949e-102	4.00948e-101	down
MTRR	1038.49	-1.08785	0.0507129	-21.4512	4.44813e-102	4.4616e-101	down
AP5Z1	1506.29	-1.99145	0.0928502	-21.448	4.77129e-102	4.78278e-101	down
KDM7A	1256.26	1.98259	0.0924569	21.4435	5.25658e-102	5.26599e-101	up
SERINC3	1627.58	1.00611	0.0469254	21.4407	5.57247e-102	5.579e-101	up
TMEM248	2370.07	1.00516	0.0468995	21.4322	6.69747e-102	6.69705e-101	up
GID4	1042.72	-1.4374	0.0670859	-21.4262	7.61407e-102	7.60892e-101	down
KIAA0040	242.474	2.29199	0.107027	21.4151	9.67343e-102	9.66093e-101	up
FAM114A1	2010.68	1.49016	0.069591	21.4131	1.00791e-101	1.00599e-100	up
GFPT1	3168.57	1.27015	0.0593212	21.4114	1.04679e-101	1.04415e-100	up
DUSP14	794.257	-1.28582	0.0600651	-21.4071	1.14726e-101	1.14367e-100	down
TMEM201	951.277	-1.67763	0.0783719	-21.406	1.17525e-101	1.17085e-100	down
MRPL39	598.868	1.29546	0.0605207	21.4052	1.19577e-101	1.19056e-100	up
PPP1R37	1325.65	-1.60885	0.0751727	-21.402	1.2792e-101	1.27285e-100	down
BORCS6	595.877	-2.01107	0.0940011	-21.3941	1.51569e-101	1.50632e-100	down
RPS20	32824.1	1.02117	0.0477609	21.3809	2.01388e-101	2.0002e-100	up
FAH	272.494	2.11694	0.09903	21.3767	2.20059e-101	2.18297e-100	up
MINDY2	346.373	1.79429	0.0839957	21.3616	3.03925e-101	3.01123e-100	up
TMEM222	776.054	-1.23263	0.0577155	-21.357	3.35491e-101	3.32196e-100	down
REPIN1	3241.49	-1.2519	0.0586293	-21.3529	3.6655e-101	3.62728e-100	down
RRP15	944.484	-1.08073	0.050617	-21.3512	3.797e-101	3.75512e-100	down
CD109	10405.7	1.43577	0.0672492	21.35	3.90104e-101	3.85566e-100	up
RIN2	908.426	1.1846	0.0555156	21.3382	5.02171e-101	4.96027e-100	up
KLHDC4	720.468	-1.4158	0.0663583	-21.3356	5.30114e-101	5.2331e-100	down
TXNL4B	496.207	-1.58873	0.0744887	-21.3284	6.18577e-101	6.10267e-100	down
LOC110259485	253.407	-2.53336	0.118794	-21.3256	6.56557e-101	6.47343e-100	down
LSM14B	2294.3	-1.14378	0.053635	-21.3252	6.62072e-101	6.52384e-100	down
TCF3	1529.15	-1.30778	0.0613331	-21.3226	7.00735e-101	6.90063e-100	down
SIDT2	788.612	1.4205	0.0666316	21.3188	7.60239e-101	7.48207e-100	up
AKAP17A	2765.86	-1.69028	0.0793124	-21.3117	8.84649e-101	8.70119e-100	down
RPGR	1337.08	1.64443	0.077194	21.3025	1.07588e-100	1.05629e-99	up
SCD	7115.36	1.08416	0.050895	21.3018	1.09159e-100	1.07106e-99	up
ULK3	625.183	-1.35016	0.0633846	-21.301	1.1109e-100	1.08935e-99	down
SMOX	858.842	-1.63784	0.0768941	-21.3	1.13538e-100	1.11269e-99	down
HMGCS1	970.547	1.43957	0.0676391	21.2831	1.6274e-100	1.59391e-99	up
RNASET2	477.811	1.40572	0.0660493	21.2828	1.63815e-100	1.60347e-99	up
WARS	1565.66	-1.11368	0.0523281	-21.2827	1.64299e-100	1.60724e-99	down
SLC35E4	1014.82	-1.30555	0.0613587	-21.2773	1.84098e-100	1.79875e-99	down
SIPA1L3	2406.43	-1.0591	0.0497828	-21.2743	1.96424e-100	1.91803e-99	down
TTC17	1369.57	-1.06217	0.0499596	-21.2606	2.62985e-100	2.56644e-99	down
AATF	1383.68	-1.29351	0.0608443	-21.2594	2.69791e-100	2.63127e-99	down
STK32B	293.678	2.22887	0.104871	21.2535	3.05767e-100	2.97856e-99	up
MAP1LC3B	903.081	1.11314	0.0523816	21.2506	3.25291e-100	3.16496e-99	up
RAB5C	5101.51	-1.16614	0.0548834	-21.2475	3.47647e-100	3.38045e-99	down
PRKAR2A	1437.69	-1.18109	0.0555922	-21.2456	3.61878e-100	3.51672e-99	down
C1QTNF1	111.101	4.46755	0.210435	21.2301	5.03565e-100	4.88777e-99	up
TUBB2B	5177.21	-1.88615	0.0888881	-21.2194	6.31878e-100	6.12956e-99	down
KDSR	937.979	1.20905	0.0570151	21.2058	8.44918e-100	8.19126e-99	up
SPRTN	491.829	-1.67269	0.0788795	-21.2056	8.46951e-100	8.20607e-99	down
MKL1	1454.82	-1.20878	0.0570061	-21.2043	8.71133e-100	8.43534e-99	down
PIGQ	1710.27	-1.3781	0.0650613	-21.1816	1.41179e-99	1.36543e-98	down
SLC4A2	5686.77	-1.18621	0.0560195	-21.175	1.62484e-99	1.56962e-98	down
EPS8	3135.46	1.05235	0.0497113	21.1693	1.83268e-99	1.76934e-98	up
MNS1	247.316	3.30954	0.156411	21.1593	2.26555e-99	2.18595e-98	up
SMTNL2	381.035	2.28969	0.10822	21.1578	2.33832e-99	2.25348e-98	up
RNF25	884.883	-1.26438	0.0597786	-21.1511	2.69775e-99	2.59832e-98	down
TICAM1	886.587	-1.39546	0.0659909	-21.1463	2.9856e-99	2.87387e-98	down
SH2B3	536.759	-1.79365	0.0848282	-21.1445	3.1026e-99	2.98471e-98	down
ARHGDIG	308.476	-2.06512	0.0976896	-21.1396	3.4365e-99	3.30397e-98	down
IFI30	561.25	1.45816	0.0690477	21.1182	5.40789e-99	5.19625e-98	up
HOXD8	2017.5	1.18109	0.0559406	21.1133	5.99822e-99	5.76007e-98	up
NDFIP1	1292.77	1.01345	0.0480022	21.1125	6.1026e-99	5.85684e-98	up
SLC44A3	305.497	2.1719	0.102877	21.1116	6.22127e-99	5.9672e-98	up
TCTN1	610.238	1.41405	0.0669886	21.1088	6.60921e-99	6.33555e-98	up
STOM	1724.96	1.11289	0.0527252	21.1073	6.81388e-99	6.52789e-98	up
CSF2	349.639	-4.44173	0.210491	-21.1018	7.65625e-99	7.33057e-98	down
DKC1	3376.94	-1.56398	0.0741869	-21.0816	1.17281e-98	1.1216e-97	down
LOC100620521	446.604	-1.66185	0.0788945	-21.0642	1.69569e-98	1.61878e-97	down
MAST2	2255.35	-1.17094	0.0556456	-21.0429	2.65702e-98	2.53502e-97	down
BNIP1	444.896	-1.71132	0.0813309	-21.0415	2.7368e-98	2.60961e-97	down
RCC1L	1498.46	-1.46454	0.0696113	-21.0388	2.8938e-98	2.75769e-97	down
GTF3C5	1208.85	-1.39803	0.0664815	-21.0289	3.57075e-98	3.39881e-97	down
DBNDD2	1255.96	-1.13874	0.0541875	-21.0148	4.80062e-98	4.56678e-97	down
TTC13	208.354	2.30183	0.109545	21.0127	5.01764e-98	4.77043e-97	up
FADD	720.023	-1.62064	0.0771342	-21.0106	5.24294e-98	4.98171e-97	down
CLCC1	700.433	1.32701	0.0631706	21.0068	5.68601e-98	5.39955e-97	up
LOC110257771	139.576	4.59185	0.218614	21.0043	5.98664e-98	5.68171e-97	up
CYTH1	1794.69	-1.51353	0.0720977	-20.9927	7.64133e-98	7.24788e-97	down
LRRFIP2	1072.53	-1.01172	0.0482312	-20.9765	1.07431e-97	1.0178e-96	down
CSDE1	10233.5	1.00509	0.0479298	20.97	1.23196e-97	1.1658e-96	up
C2CD4B	495.108	2.87726	0.137239	20.9653	1.36103e-97	1.28719e-96	up
ATP2B1	2208.07	1.27525	0.0608312	20.9637	1.40623e-97	1.32916e-96	up
CRTC2	2412.94	-1.22004	0.0582089	-20.9596	1.53279e-97	1.44795e-96	down
CHEK2	438.335	1.71426	0.0818053	20.9554	1.6766e-97	1.58287e-96	up
B9D1	1532.28	-1.73346	0.0827397	-20.9508	1.84436e-97	1.74024e-96	down
LDOC1	826.735	1.47689	0.070498	20.9494	1.89896e-97	1.79071e-96	up
NCSTN	2754.85	1.08862	0.0520477	20.9158	3.84539e-97	3.62198e-96	up
C4H8orf37	515.199	1.56591	0.0748719	20.9145	3.95292e-97	3.71896e-96	up
C12H17orf97	322.194	2.94833	0.141	20.91	4.33836e-97	4.07922e-96	up
SPR	1249.22	1.58908	0.0760398	20.898	5.57975e-97	5.24038e-96	up
RCN2	662.2	1.22145	0.0584985	20.8801	8.11999e-97	7.61731e-96	up
HILPDA	400.451	1.54652	0.0740879	20.8741	9.20558e-97	8.6307e-96	up
PIF1	389.571	2.63883	0.126427	20.8723	9.56634e-97	8.96375e-96	up
TOM1L2	1233.56	-1.24252	0.0595442	-20.8671	1.06577e-96	9.98062e-96	down
PSRC1	856.528	1.20956	0.0579924	20.8572	1.30997e-96	1.22604e-95	up
EFEMP2	173.595	2.52187	0.12092	20.8556	1.35514e-96	1.26758e-95	up
CFAP44	237.653	4.2243	0.202555	20.8551	1.36997e-96	1.28072e-95	up
WIF1	107.163	3.73233	0.179001	20.8509	1.49628e-96	1.39799e-95	up
ADGRV1	149.047	3.56852	0.171173	20.8475	1.60555e-96	1.49836e-95	up
XPR1	1985.51	1.36769	0.0656159	20.8439	1.73046e-96	1.614e-95	up
CUX1	1987.79	-1.02004	0.0489648	-20.8322	2.21267e-96	2.06139e-95	down
SLC44A5	159.663	5.32943	0.255855	20.8298	2.3221e-96	2.16209e-95	up
ELP5	1334.57	-1.50583	0.0722963	-20.8286	2.38153e-96	2.21616e-95	down
JADE1	3171.85	-1.12409	0.0539747	-20.8262	2.50586e-96	2.33052e-95	down
B4GALT5	2787.27	1.03164	0.0495543	20.8184	2.94715e-96	2.73936e-95	up
SKP1	1958.89	1.09668	0.0526791	20.8181	2.96535e-96	2.7547e-95	up
RNASEL	522.939	1.4728	0.070761	20.8137	3.24998e-96	3.01739e-95	up
ALDH6A1	206.258	2.40139	0.115401	20.8091	3.58144e-96	3.32322e-95	up
LOC102164998	912.878	1.29244	0.0622302	20.7686	8.31723e-96	7.71316e-95	up
ANKH	926.867	1.16431	0.0560614	20.7685	8.34012e-96	7.72998e-95	up
CFAP54	210.402	4.84613	0.233445	20.7592	1.0129e-95	9.37727e-95	up
FBXL20	468.575	1.95018	0.0939738	20.7524	1.16698e-95	1.07975e-94	up
EME2	227.099	-2.81111	0.135488	-20.748	1.27799e-95	1.18112e-94	down
FAM50A	2597.9	-1.40452	0.0676986	-20.7467	1.314e-95	1.21372e-94	down
NUP54	2241.34	1.23001	0.0593094	20.7388	1.54643e-95	1.42759e-94	up
TCEA3	462.204	1.7953	0.0865877	20.7339	1.71308e-95	1.58054e-94	up
AASDH	1690.36	1.21719	0.0587305	20.725	2.0593e-95	1.89889e-94	up
FIZ1	355.573	-1.89217	0.0913017	-20.7244	2.08727e-95	1.92359e-94	down
LOC100152459	1964.37	-1.20144	0.0579791	-20.722	2.19531e-95	2.02201e-94	down
PTCD1	708.219	-1.33299	0.0643363	-20.7192	2.32717e-95	2.14224e-94	down
ULK1	1198.49	1.34335	0.064839	20.7182	2.3749e-95	2.18493e-94	up
TMBIM4	1191.64	1.10912	0.0535737	20.7028	3.26835e-95	3.00351e-94	up
NUF2	1009.16	1.37401	0.06638	20.6992	3.52476e-95	3.23731e-94	up
RECQL5	774.217	-1.37143	0.0662582	-20.6982	3.59658e-95	3.30141e-94	down
EPB41L5	696.844	1.44538	0.0698334	20.6976	3.63912e-95	3.33857e-94	up
ZC3H8	309.868	-1.91816	0.092707	-20.6905	4.21431e-95	3.86407e-94	down
MAP1A	232.735	3.79354	0.183472	20.6764	5.65512e-95	5.17928e-94	up
CTNS	598.741	-1.55388	0.075202	-20.6628	7.49662e-95	6.86197e-94	down
PLEK2	414.072	-1.73471	0.0839583	-20.6615	7.69157e-95	7.03644e-94	down
WDR54	1061.01	1.30044	0.0629683	20.6523	9.30266e-95	8.50552e-94	up
TFPT	845.787	-2.48075	0.120124	-20.6516	9.44761e-95	8.63318e-94	down
C1H15orf52	2068.1	-1.15095	0.055747	-20.6459	1.06314e-94	9.70946e-94	down
LOC106507710	704.148	1.53849	0.0745989	20.6235	1.69055e-94	1.54308e-93	up
PTGS1	487.118	1.52547	0.0740048	20.6131	2.09525e-94	1.9114e-93	up
PDE12	977.616	-1.19774	0.058108	-20.6123	2.12918e-94	1.94126e-93	down
PIH1D3	182.684	4.42943	0.214915	20.6102	2.22507e-94	2.02755e-93	up
KLHL11	469.388	-1.50906	0.0732195	-20.6101	2.22898e-94	2.02997e-93	down
CNOT6	602.873	1.45833	0.0707644	20.6082	2.31658e-94	2.10857e-93	up
SOD1	1856.88	1.60537	0.0779039	20.607	2.37266e-94	2.1584e-93	up
BORA	584.279	1.33482	0.064777	20.6064	2.4041e-94	2.18577e-93	up
TP53RK	590.851	-1.62194	0.0787135	-20.6057	2.44098e-94	2.21806e-93	down
RAD54L	631.126	1.42755	0.0692853	20.6039	2.53375e-94	2.30107e-93	up
GBA	2530.83	1.17738	0.057156	20.5994	2.77752e-94	2.52105e-93	up
GPT	851.639	-1.53182	0.0743884	-20.5921	3.22766e-94	2.92799e-93	down
ADORA1	332.986	1.7593	0.0854377	20.5916	3.26219e-94	2.95766e-93	up
LOC100523684	573.258	1.33864	0.0650195	20.5883	3.49698e-94	3.16876e-93	up
IRF5	467.207	-1.5083	0.0732707	-20.5854	3.71295e-94	3.36258e-93	down
CUX2	736.066	-1.41257	0.0686782	-20.568	5.31027e-94	4.80381e-93	down
GOLGA7B	200.625	-5.78365	0.281255	-20.5637	5.79778e-94	5.2419e-93	down
MPZL3	313.936	1.93006	0.0938637	20.5624	5.96595e-94	5.39095e-93	up
RBMS2	804.886	1.45373	0.0707125	20.5584	6.47712e-94	5.84959e-93	up
AHR	440.046	2.19061	0.106556	20.5582	6.49727e-94	5.86453e-93	up
IRF9	298.188	1.85919	0.090438	20.5576	6.57881e-94	5.93483e-93	up
KCNN4	148.216	3.16379	0.153918	20.555	6.93854e-94	6.25587e-93	up
ASPSCR1	1345.69	-1.67009	0.081261	-20.5521	7.36681e-94	6.63831e-93	down
MORN2	375.211	2.05108	0.0998151	20.5488	7.8944e-94	7.10978e-93	up
RNF145	1102.61	1.1317	0.0550765	20.5478	8.05339e-94	7.24894e-93	up
SAMD10	532.191	1.54494	0.0752051	20.543	8.89806e-94	8.0048e-93	up
GYG2	677.235	1.48881	0.0724799	20.541	9.25806e-94	8.32405e-93	up
SKAP1	757.65	1.23578	0.0601846	20.5331	1.09003e-93	9.79518e-93	up
FBRSL1	2979.05	-1.48011	0.0720911	-20.5311	1.1352e-93	1.01898e-92	down
MPHOSPH10	1067.74	-1.20842	0.0588734	-20.5258	1.2673e-93	1.13692e-92	down
MSI2	818.109	1.26725	0.0617441	20.5243	1.30633e-93	1.17129e-92	up
BATF2	293.913	1.86269	0.0907584	20.5236	1.32467e-93	1.18709e-92	up
TSG101	843.723	1.15313	0.0562074	20.5156	1.56088e-93	1.39798e-92	up
LENG9	350.702	-2.25793	0.11014	-20.5006	2.1272e-93	1.9031e-92	down
NECAP2	900.127	-1.3712	0.0669085	-20.4937	2.45263e-93	2.19304e-92	down
LOC102159074	122.199	3.17384	0.154984	20.4785	3.35028e-93	2.99074e-92	up
IL13RA1	1180.35	1.88411	0.092067	20.4646	4.45355e-93	3.97125e-92	up
LOC100519082	114.414	5.08032	0.248266	20.4632	4.57826e-93	4.08021e-92	up
LOC100525396	913.935	1.5401	0.0752664	20.462	4.69579e-93	4.18265e-92	up
LANCL1	766.093	1.39393	0.0681299	20.4599	4.9039e-93	4.36562e-92	up
GPANK1	554.017	-1.78236	0.0871313	-20.456	5.30739e-93	4.72224e-92	down
GXYLT1	1277.96	1.10305	0.0539324	20.4525	5.70691e-93	5.07493e-92	up
EGLN1	2547.04	1.21808	0.0596088	20.4345	8.24739e-93	7.32605e-92	up
LTV1	1738.74	-1.1264	0.05514	-20.4279	9.44169e-93	8.37776e-92	down
MTO1	687.541	-1.32992	0.0651143	-20.4244	1.01479e-92	8.99947e-92	down
LRRIQ1	203.517	3.40672	0.166815	20.4221	1.06445e-92	9.4347e-92	up
FLT1	4571.6	-1.03009	0.0504444	-20.4204	1.10199e-92	9.76214e-92	down
NT5DC1	645.161	1.32119	0.064705	20.4187	1.14115e-92	1.01035e-91	up
PRUNE1	1110.36	1.09668	0.0537458	20.4049	1.51242e-92	1.33761e-91	up
ACOT11	1594.88	-1.09855	0.0538387	-20.4044	1.52706e-92	1.34982e-91	down
FMO5	375.811	1.89994	0.0932758	20.3691	3.14438e-92	2.77639e-91	up
PTGES2	1519.36	-1.41576	0.0695065	-20.3688	3.16541e-92	2.79345e-91	down
TMEM68	666.356	1.33661	0.0656317	20.3653	3.39667e-92	2.9959e-91	up
SPEF2	243.077	2.18761	0.107486	20.3526	4.39972e-92	3.87849e-91	up
VPS37C	570.072	-1.43245	0.0703863	-20.3512	4.52924e-92	3.9905e-91	down
NPEPL1	614.584	-1.63902	0.0805411	-20.3501	4.62879e-92	4.076e-91	down
NKD2	347.636	-2.29653	0.112853	-20.3498	4.66279e-92	4.10371e-91	down
CIITA	128.16	4.86285	0.238964	20.3497	4.66879e-92	4.10677e-91	up
UBAC2	1292.91	1.12434	0.0552723	20.3418	5.48586e-92	4.82287e-91	up
IL15	256.838	-2.36449	0.116272	-20.3358	6.20389e-92	5.45116e-91	down
LOC110258620	255.176	-1.97719	0.0972489	-20.3312	6.8068e-92	5.97122e-91	down
MCRIP1	2181.96	-1.55532	0.0765065	-20.3293	7.08131e-92	6.20868e-91	down
RNF40	3030.16	-1.17069	0.0576035	-20.3233	8.00849e-92	7.01781e-91	down
MAK	355.715	2.14605	0.105612	20.3203	8.51233e-92	7.45529e-91	up
XRCC6	715.509	1.24544	0.0613454	20.3021	1.23285e-91	1.07859e-90	up
CNNM1	482.661	-1.53022	0.0754024	-20.2941	1.44998e-91	1.26719e-90	down
SALL1	1091.02	-1.12176	0.0553025	-20.2841	1.77655e-91	1.55175e-90	down
CIART	302.437	-2.21061	0.109012	-20.2786	1.98632e-91	1.73405e-90	down
TXN	4554.26	1.04925	0.0517749	20.2656	2.58805e-91	2.25693e-90	up
ANGPTL4	527.735	1.72261	0.0850362	20.2574	3.05658e-91	2.66409e-90	up
IL7	154.795	3.41573	0.168647	20.2537	3.29598e-91	2.8712e-90	up
HEBP1	974.477	1.31586	0.0649811	20.2498	3.56354e-91	3.10262e-90	up
HIP1	832.31	-1.24328	0.0614149	-20.2439	4.02108e-91	3.49909e-90	down
PHLDB3	375.347	-2.07422	0.102485	-20.2393	4.41455e-91	3.83943e-90	down
ISG15	4986.98	1.55871	0.077021	20.2374	4.58385e-91	3.98453e-90	up
FJX1	240.867	-2.99336	0.148002	-20.2251	5.88577e-91	5.1135e-90	down
GRB2	2613.45	-1.09325	0.0540718	-20.2184	6.74024e-91	5.85272e-90	down
ASAP3	370.161	1.67663	0.0829766	20.2061	8.65684e-91	7.50892e-90	up
TRMT44	974.069	-1.58986	0.0786841	-20.2056	8.74551e-91	7.58178e-90	down
STMN1	1376.05	1.19041	0.0589172	20.2047	8.89395e-91	7.70635e-90	up
FA2H	1744.76	1.17045	0.057968	20.1913	1.16639e-90	1.0101e-89	up
SYT12	114.739	4.43735	0.21978	20.19	1.19873e-90	1.03756e-89	up
PRPF6	5118.69	-1.21297	0.0600937	-20.1846	1.33693e-90	1.15656e-89	down
STRADB	1352.78	1.08213	0.0536163	20.1828	1.38726e-90	1.19946e-89	up
NFKBIB	2199.08	-1.45942	0.0723142	-20.1816	1.42078e-90	1.22779e-89	down
CCDC127	484.959	-1.54494	0.0765636	-20.1785	1.51194e-90	1.30586e-89	down
CHORDC1	1507.4	-1.04612	0.0518444	-20.1781	1.52479e-90	1.31627e-89	down
ANAPC10	323.14	-1.78626	0.0885266	-20.1776	1.5391e-90	1.32791e-89	down
FUOM	951.791	1.66319	0.0824323	20.1764	1.57861e-90	1.36128e-89	up
CXXC1	1131.34	-1.11693	0.055368	-20.1729	1.69336e-90	1.45946e-89	down
QPCTL	550.2	1.69035	0.0838184	20.1668	1.91776e-90	1.65198e-89	up
CDK19	396.646	1.86448	0.0924562	20.1661	1.9457e-90	1.67516e-89	up
PRPF19	2011.62	-1.10963	0.0550605	-20.153	2.53335e-90	2.17879e-89	down
PSPH	341.643	2.48791	0.123526	20.1407	3.24821e-90	2.79211e-89	up
ADAM28	105.225	6.00547	0.298333	20.1301	4.02029e-90	3.45396e-89	up
ZFHX2	483.842	-1.60864	0.0799286	-20.126	4.36877e-90	3.75136e-89	down
ORAI3	911.478	-1.35178	0.0671706	-20.1246	4.49586e-90	3.85845e-89	down
ABHD11	1239.88	1.24325	0.0618285	20.108	6.28137e-90	5.38513e-89	up
IER2	2695.18	-1.12441	0.0559272	-20.1049	6.68643e-90	5.72936e-89	down
CNPPD1	1127.05	-1.17975	0.0586986	-20.0984	7.61551e-90	6.52201e-89	down
VPS72	2849.2	-1.15501	0.057472	-20.097	7.84232e-90	6.71271e-89	down
LMBRD1	836.615	1.35034	0.0672008	20.094	8.32309e-90	7.12047e-89	up
RASA3	675.053	1.23785	0.0616394	20.082	1.05934e-89	9.05316e-89	up
RHOQ	814.236	1.37582	0.0685138	20.0809	1.08492e-89	9.26696e-89	up
RALYL	103.703	4.14878	0.206684	20.0731	1.26815e-89	1.08207e-88	up
MBTD1	564.394	1.54787	0.0771199	20.0709	1.3264e-89	1.13117e-88	up
HMMR	1082.79	1.52071	0.0757671	20.0708	1.32778e-89	1.13175e-88	up
CHKA	482.215	-1.78547	0.0889638	-20.0696	1.35974e-89	1.15838e-88	down
LOC100514494	726.792	-1.37533	0.0685936	-20.0505	1.99961e-89	1.70172e-88	down
TCTN3	316.533	1.58792	0.0792156	20.0456	2.2055e-89	1.87595e-88	up
LOC102160003	741.67	1.83506	0.0915529	20.0438	2.28762e-89	1.94478e-88	up
POLR3A	1337.97	-1.17676	0.0587103	-20.0435	2.29875e-89	1.95322e-88	down
VWDE	105.172	5.44265	0.271617	20.0379	2.57168e-89	2.18397e-88	up
SMYD2	363.426	1.54538	0.0771382	20.034	2.78498e-89	2.36388e-88	up
SOX9	1226.71	-1.67925	0.0838293	-20.0318	2.91023e-89	2.46891e-88	down
OVOL1	667.684	1.68404	0.0840817	20.0287	3.09874e-89	2.62746e-88	up
CPA4	117.16	6.46856	0.323292	20.0084	4.65266e-89	3.94298e-88	up
ITFG1	1336.1	1.03228	0.0516314	19.9934	6.29113e-89	5.32875e-88	up
SEMA6A	114.272	4.74158	0.237229	19.9873	7.10177e-89	6.00911e-88	up
SSU72	1098.68	-1.26365	0.0632316	-19.9845	7.50984e-89	6.35107e-88	down
CATIP	264.232	3.8255	0.191466	19.9801	8.20484e-89	6.93523e-88	up
DPY19L4	1222.08	1.38908	0.0695283	19.9787	8.44458e-89	7.13415e-88	up
PPARGC1B	682.539	-1.37914	0.0690566	-19.9712	9.80112e-89	8.27588e-88	down
BTBD6	1706.68	-1.46582	0.0734182	-19.9653	1.10272e-88	9.30634e-88	down
TMEM35A	184.22	-2.7563	0.138073	-19.9627	1.16297e-88	9.8097e-88	down
ZMYM5	912.03	-1.15352	0.057818	-19.9509	1.47096e-88	1.24011e-87	down
C6H1orf122	715.412	-2.36138	0.118362	-19.9504	1.48563e-88	1.25183e-87	down
OTUD3	745.509	-1.20349	0.0603267	-19.9496	1.51201e-88	1.2734e-87	down
SNRNP40	1469.19	-1.053	0.0527957	-19.9447	1.66617e-88	1.4025e-87	down
CCDC86	605.418	-1.51496	0.0759626	-19.9435	1.70612e-88	1.43539e-87	down
CFAP206	158.059	3.34916	0.167942	19.9423	1.74914e-88	1.47082e-87	up
SLC12A7	4006.99	-1.25141	0.0627942	-19.9288	2.28973e-88	1.9244e-87	down
GTF2F1	2163.26	-1.22327	0.06144	-19.9101	3.32876e-88	2.79475e-87	down
SH3D21	571.246	-1.34115	0.0673693	-19.9074	3.51311e-88	2.94799e-87	down
RRN3	1280.29	-1.02957	0.0517302	-19.9026	3.85993e-88	3.23736e-87	down
SNX15	242.006	-2.16197	0.108652	-19.8981	4.2224e-88	3.53954e-87	down
GFAP	236.971	3.32766	0.167331	19.8867	5.30502e-88	4.44247e-87	up
ADGRL3	882.435	1.82206	0.0916756	19.875	6.69317e-88	5.59626e-87	up
CPNE8	154.039	2.56284	0.128968	19.8719	7.12691e-88	5.95585e-87	up
KDM5B	1716.04	1.15868	0.0583492	19.8577	9.45809e-88	7.89991e-87	up
QTRT2	620.211	-1.29251	0.06514	-19.842	1.29304e-87	1.07946e-86	down
TTK	785.815	1.39068	0.0701616	19.8211	1.95957e-87	1.63422e-86	up
ZDHHC21	1421.89	1.52719	0.0771639	19.7915	3.52303e-87	2.93357e-86	up
LOC110255214	811.015	1.18517	0.0598938	19.7879	3.78221e-87	3.14777e-86	up
LANCL2	587.519	-1.40157	0.0708521	-19.7816	4.28487e-87	3.56429e-86	down
RTN3	1677.41	-1.01893	0.0515103	-19.7812	4.32647e-87	3.59704e-86	down
C6H1orf168	533.318	1.81981	0.0920073	19.7789	4.52311e-87	3.75861e-86	up
LOC110255499	123.895	2.96562	0.149979	19.7736	5.02479e-87	4.17335e-86	up
ADAMTS14	991.555	-1.79134	0.0906561	-19.7598	6.60815e-87	5.4828e-86	down
C3H16orf72	2355.97	-1.0123	0.0512482	-19.7528	7.58532e-87	6.29035e-86	down
PTGR1	1073.28	1.46029	0.0739725	19.741	9.57713e-87	7.93401e-86	up
COL4A2	3505.69	1.25113	0.0633855	19.7385	1.00783e-86	8.34492e-86	up
IRGQ	1371.45	-1.28519	0.0651309	-19.7324	1.13555e-86	9.39766e-86	down
HNF4A	964.689	1.2142	0.0615565	19.725	1.31478e-86	1.08754e-85	up
SIRT6	603.603	-1.92543	0.0976958	-19.7084	1.8261e-86	1.50972e-85	down
BCAS2	1403.57	-1.20471	0.061127	-19.7082	1.83229e-86	1.51406e-85	down
RIMKLA	614.634	1.78691	0.0906851	19.7045	1.97248e-86	1.62908e-85	up
DNAJC5	5189.53	-1.74446	0.0885355	-19.7036	2.0098e-86	1.65905e-85	down
PUS3	667.405	-1.39895	0.0710008	-19.7033	2.01965e-86	1.66634e-85	down
UBR4	16318.9	-1.55348	0.0789361	-19.6802	3.18528e-86	2.62406e-85	down
ZNF518B	1474.76	-1.04976	0.0534054	-19.6564	5.09307e-86	4.19145e-85	down
ST7L	696.585	-1.26948	0.0645909	-19.6542	5.32012e-86	4.37609e-85	down
CRTC3	900.193	-1.12923	0.0574657	-19.6505	5.72855e-86	4.70966e-85	down
FRK	1254.17	1.54203	0.0785151	19.64	7.04606e-86	5.7899e-85	up
ARID1B	1118.83	-1.19459	0.0608565	-19.6296	8.63231e-86	7.08976e-85	down
ZFYVE27	1886.57	-1.00487	0.0511938	-19.6287	8.80062e-86	7.22434e-85	down
CNTN3	139.742	2.51834	0.128301	19.6284	8.84412e-86	7.25639e-85	up
RPTOR	2661.22	-1.19335	0.060862	-19.6075	1.33485e-85	1.09411e-84	down
TSPAN6	455.979	1.56939	0.0800462	19.6061	1.37271e-85	1.12457e-84	up
RILPL1	1782.63	-1.22472	0.0624704	-19.6048	1.40615e-85	1.15138e-84	down
EEF1D	11753.3	-1.10055	0.0561694	-19.5935	1.75832e-85	1.43902e-84	down
TAF3	462.948	-1.72125	0.0878611	-19.5905	1.86253e-85	1.52354e-84	down
TPBG	1376.6	-1.11016	0.0566702	-19.5898	1.8879e-85	1.54351e-84	down
RGS4	109.837	5.26598	0.26883	19.5885	1.9395e-85	1.5849e-84	up
CTDP1	1572.91	-1.4248	0.0727519	-19.5844	2.10185e-85	1.7167e-84	down
SNAPC2	431.14	-1.42098	0.072621	-19.567	2.95588e-85	2.40939e-84	down
AREL1	850.906	-1.045	0.0534147	-19.564	3.13701e-85	2.55575e-84	down
GRTP1	911.718	1.34575	0.0688015	19.5599	3.39637e-85	2.76566e-84	up
PRSS8	113.417	3.40939	0.174397	19.5497	4.15173e-85	3.37906e-84	up
GADD45A	5416.51	-1.29885	0.0664534	-19.5452	4.5309e-85	3.68581e-84	down
SMC2	2654.63	1.22978	0.062935	19.5406	4.96341e-85	4.03563e-84	up
TEAD3	630.033	1.57138	0.0804187	19.54	5.01531e-85	4.07578e-84	up
TOP1MT	157.834	-2.98464	0.152746	-19.54	5.02185e-85	4.07906e-84	down
HDLBP	14974	-1.01077	0.051744	-19.534	5.64357e-85	4.58176e-84	down
QRSL1	689.605	-1.10103	0.0563702	-19.5322	5.84819e-85	4.74551e-84	down
HDGFL3	1192.79	-1.34686	0.0689633	-19.5302	6.08483e-85	4.9326e-84	down
RGS12	770.976	1.31665	0.0674445	19.522	7.13493e-85	5.78097e-84	up
GAB1	860.761	-1.19458	0.0612202	-19.5128	8.54112e-85	6.91686e-84	down
PHKG2	969.768	-1.34227	0.0688669	-19.4908	1.31365e-84	1.06224e-83	down
FAM35A	208.197	2.09209	0.107371	19.4846	1.48224e-84	1.19737e-83	up
SHB	4522.39	-1.29018	0.066247	-19.4753	1.77885e-84	1.43626e-83	down
CRIP2	6431.37	-1.41289	0.0725602	-19.4719	1.89923e-84	1.5327e-83	down
BCKDHB	210.845	2.31865	0.11908	19.4713	1.92141e-84	1.54983e-83	up
TIMM22	610.435	-1.81127	0.0930386	-19.468	2.0524e-84	1.65466e-83	down
LOC100622849	212.842	2.17225	0.111584	19.4673	2.07771e-84	1.67424e-83	up
MED8	1397.32	-1.29745	0.0666748	-19.4593	2.43038e-84	1.95745e-83	down
BICDL1	521.201	-1.79499	0.0922562	-19.4566	2.56112e-84	2.06172e-83	down
CEP135	876.454	1.49533	0.0769056	19.4437	3.29498e-84	2.65117e-83	up
THSD1	352.295	-1.9857	0.102154	-19.4382	3.66983e-84	2.95132e-83	down
TTC1	593.607	-1.28375	0.0660777	-19.428	4.47852e-84	3.5999e-83	down
FAM104A	794.161	-1.06874	0.0550222	-19.4238	4.85538e-84	3.90089e-83	down
DUSP10	595.143	-1.4003	0.0721001	-19.4215	5.07395e-84	4.07447e-83	down
LOC102166195	119.192	3.8918	0.200456	19.4147	5.797e-84	4.65279e-83	up
CLASRP	1038.66	-1.65162	0.0850801	-19.4125	6.05553e-84	4.85789e-83	down
TMEM56	450.379	1.53489	0.0790779	19.4098	6.37453e-84	5.11127e-83	up
DYNC1H1	18901.3	-1.24914	0.0643796	-19.4028	7.31503e-84	5.8625e-83	down
SEMA7A	349.601	1.57674	0.0812724	19.4007	7.61527e-84	6.10011e-83	up
LRRC32	124.294	-4.29566	0.221439	-19.3988	7.89325e-84	6.31966e-83	down
SOAT1	819.693	1.11521	0.0575001	19.3948	8.53034e-84	6.82301e-83	up
PPP6R1	4052.53	-1.06936	0.0551375	-19.3944	8.61333e-84	6.88599e-83	down
SOX17	3290.83	-1.9596	0.101051	-19.3922	8.98576e-84	7.1802e-83	down
ZNF597	552.629	-1.38332	0.0713745	-19.3811	1.11468e-83	8.90266e-83	down
EEF1AKMT1	2937.66	-1.26793	0.0654381	-19.376	1.23161e-83	9.82685e-83	down
PRMT6	513.634	-1.8113	0.0934938	-19.3735	1.29268e-83	1.0309e-82	down
RPUSD3	480.496	-1.4195	0.0732861	-19.3692	1.40312e-83	1.11843e-82	down
SH3BGRL	652.824	1.35814	0.0701416	19.3628	1.58912e-83	1.26545e-82	up
TPGS1	334.501	-2.0336	0.105037	-19.3607	1.65558e-83	1.31772e-82	down
YY1	2909.12	-1.06563	0.0550412	-19.3605	1.66316e-83	1.32311e-82	down
SMAGP	190.624	-2.38322	0.123102	-19.3598	1.68593e-83	1.34056e-82	down
OXSR1	666.219	1.21569	0.062809	19.3554	1.83488e-83	1.45829e-82	up
FOXC1	202.019	-2.44849	0.126624	-19.3367	2.63705e-83	2.09377e-82	down
PRDM1	135.018	3.06756	0.1587	19.3293	3.0468e-83	2.41793e-82	up
TNS4	605.823	-1.20069	0.0621239	-19.3274	3.16083e-83	2.50719e-82	down
BICDL2	115.232	-3.97235	0.205562	-19.3243	3.35191e-83	2.65746e-82	down
ITPRIP	813.92	-1.09936	0.0568935	-19.323	3.43821e-83	2.72455e-82	down
OSER1	847.974	-1.19668	0.0619447	-19.3186	3.74617e-83	2.96714e-82	down
CFL2	3267.66	-1.03989	0.0538396	-19.3146	4.05237e-83	3.2081e-82	down
RRAS	3665.18	-1.24368	0.0643951	-19.3132	4.16027e-83	3.29191e-82	down
MDFIC	474.582	1.35029	0.0699486	19.304	4.96696e-83	3.9283e-82	up
DUSP8	751.691	-1.69943	0.0880528	-19.3002	5.35152e-83	4.23038e-82	down
UGP2	1173.89	1.14686	0.0594231	19.2999	5.3863e-83	4.25581e-82	up
PABPC1	33066.4	1.14366	0.0592649	19.2974	5.64573e-83	4.45862e-82	up
MYRF	362.327	1.58257	0.0820323	19.2921	6.25868e-83	4.94028e-82	up
TULP4	976.922	-1.16589	0.0604347	-19.2917	6.30132e-83	4.97152e-82	down
CKAP2	3163.2	1.23863	0.0642199	19.2874	6.85943e-83	5.40922e-82	up
SCAMP1	786.514	1.24374	0.0644915	19.2853	7.13287e-83	5.62212e-82	up
RABGEF1	1368.97	-1.01175	0.0525041	-19.27	9.59788e-83	7.55402e-82	down
EFNA3	450.536	2.40314	0.124754	19.2631	1.09652e-82	8.62596e-82	up
MPHOSPH9	1090.68	1.33201	0.0691845	19.253	1.33224e-82	1.04752e-81	up
CD55	698.66	1.70986	0.0888192	19.251	1.38419e-82	1.08785e-81	up
CX3CL1	276.949	1.75125	0.0910269	19.2388	1.75176e-82	1.37606e-81	up
UBE2E3	687.461	1.44889	0.0753258	19.2349	1.88798e-82	1.48234e-81	up
TMEM141	183.999	2.98296	0.155108	19.2316	2.01391e-82	1.58045e-81	up
C18H7orf57	152.631	5.55864	0.289043	19.2312	2.02944e-82	1.59034e-81	up
TUBB4B	18218.2	-1.29178	0.0671997	-19.223	2.37588e-82	1.86092e-81	down
HIC2	1270.6	-1.08252	0.0563183	-19.2215	2.44703e-82	1.91572e-81	down
CMBL	746.021	1.25859	0.0655172	19.2101	3.04773e-82	2.38369e-81	up
MIER2	749.665	-1.21629	0.0633504	-19.1995	3.73991e-82	2.92365e-81	down
ZNF219	239.867	-2.43357	0.126754	-19.1991	3.76365e-82	2.94003e-81	down
KMT2E	4149.52	1.40828	0.0733603	19.1968	3.93553e-82	3.07213e-81	up
BMP2	858.25	1.2707	0.0662042	19.1936	4.18559e-82	3.26576e-81	up
ANKRD9	941.632	-1.45309	0.0757221	-19.1898	4.50525e-82	3.5118e-81	down
COG8	1030.63	-1.1236	0.0585582	-19.1878	4.68084e-82	3.64692e-81	down
TRIM11	794.775	-1.13531	0.0591821	-19.1833	5.10074e-82	3.97216e-81	down
WDYHV1	441.402	1.36833	0.0714112	19.1613	7.79353e-82	6.06043e-81	up
PGAM2	478.125	-1.71397	0.0895036	-19.1498	9.7218e-82	7.55628e-81	down
SPINT2	2851.87	1.10284	0.0576062	19.1444	1.0768e-81	8.36542e-81	up
GPR160	155.688	2.44722	0.127893	19.1349	1.29313e-81	1.00365e-80	up
CCNC	555.047	1.355	0.0708547	19.1237	1.60304e-81	1.24358e-80	up
POLD3	935.338	1.03614	0.0542684	19.0929	2.89193e-81	2.24131e-80	up
CDAN1	806.525	-1.13643	0.059527	-19.091	3.00067e-81	2.32448e-80	down
GBP1	139.263	2.54071	0.133227	19.0705	4.43699e-81	3.43222e-80	up
WDR35	1513.96	1.10958	0.0581871	19.0692	4.5509e-81	3.51865e-80	up
FGGY	241.33	2.27039	0.119098	19.0632	5.10296e-81	3.94362e-80	up
RPS12	13275.2	1.14139	0.0598746	19.0631	5.11979e-81	3.95474e-80	up
MKI67	10909.1	1.25431	0.0658076	19.0602	5.40189e-81	4.17066e-80	up
SACS	6152.76	-1.11782	0.0586523	-19.0584	5.59543e-81	4.31803e-80	down
TUT1	719.707	-1.44015	0.0755711	-19.0569	5.75832e-81	4.44163e-80	down
PBX1	226.371	2.23444	0.117363	19.0387	8.1523e-81	6.28223e-80	up
SNAPC1	267.075	1.85748	0.0975749	19.0364	8.51226e-81	6.55339e-80	up
SCX	132.574	-3.27013	0.171855	-19.0284	9.92126e-81	7.63453e-80	down
CTDSPL	581.651	1.23301	0.0648594	19.0106	1.39458e-80	1.0701e-79	up
ELOVL7	672.29	1.42842	0.07515	19.0075	1.47796e-80	1.13354e-79	up
GAR1	858.867	-1.11401	0.0586326	-18.9998	1.71139e-80	1.31134e-79	down
SNX11	563.342	-1.36981	0.0721067	-18.997	1.80686e-80	1.38384e-79	down
WRN	615.703	1.51526	0.0797821	18.9925	1.96569e-80	1.50406e-79	up
G6PC3	845.481	1.40358	0.0739379	18.9832	2.34991e-80	1.7972e-79	up
FAM83G	2161.32	-1.25206	0.0659615	-18.9817	2.4168e-80	1.84749e-79	down
ADK	1437.83	1.11287	0.0586399	18.9781	2.58782e-80	1.97636e-79	up
ANKRD13B	517.514	-1.6607	0.0875148	-18.9762	2.68299e-80	2.04712e-79	down
SERPINI1	105.65	3.76712	0.198548	18.9733	2.83399e-80	2.16131e-79	up
TANGO2	1293.18	-1.25581	0.0661967	-18.971	2.96465e-80	2.2599e-79	down
SURF6	1886.71	-1.45111	0.0765275	-18.9619	3.52063e-80	2.6812e-79	down
COG6	623.697	1.20349	0.0634741	18.9604	3.62607e-80	2.7602e-79	up
TRIM47	1586.57	-1.56929	0.0827816	-18.957	3.86508e-80	2.93938e-79	down
FCHSD1	519.607	-1.53754	0.0811204	-18.9538	4.10629e-80	3.12136e-79	down
MANEAL	267.847	-1.8804	0.0992408	-18.9479	4.59914e-80	3.49435e-79	down
RFX1	937.862	-1.13883	0.0601155	-18.944	4.94844e-80	3.75799e-79	down
HERC6	313.838	1.51042	0.0797464	18.9403	5.31438e-80	4.03401e-79	up
CHFR	1495.03	-1.11139	0.058714	-18.929	6.58432e-80	4.99565e-79	down
LENG1	363.714	-1.59862	0.0844617	-18.9272	6.81043e-80	5.16479e-79	down
EIF4A3	3842.68	-1.11283	0.0587971	-18.9266	6.88252e-80	5.21702e-79	down
FIBIN	211.222	2.82709	0.149393	18.9238	7.25662e-80	5.49546e-79	up
HSD17B7	351.023	1.61907	0.0855766	18.9195	7.8767e-80	5.96226e-79	up
KLHDC3	582.667	1.41796	0.0749601	18.9162	8.3964e-80	6.35269e-79	up
IFIT1	87.1637	5.2814	0.27936	18.9053	1.03098e-79	7.78945e-79	up
CCDC181	402.342	1.5515	0.0820692	18.9048	1.04136e-79	7.86422e-79	up
CORO1B	1569.41	1.07734	0.0569931	18.9029	1.07853e-79	8.14112e-79	up
WDR90	657.781	2.02944	0.107374	18.9007	1.12609e-79	8.49621e-79	up
LOC100737113	895.084	1.58724	0.0839857	18.8989	1.16432e-79	8.78054e-79	up
TMX3	789.74	1.34137	0.0710356	18.883	1.57262e-79	1.18377e-78	up
KLF3	1562.76	1.04187	0.0551816	18.8807	1.64397e-79	1.2369e-78	up
TARBP2	509.272	-1.51771	0.0804052	-18.8757	1.80581e-79	1.35741e-78	down
HOXB8	1808.87	1.28319	0.0680467	18.8575	2.55205e-79	1.91658e-78	up
AUH	385.204	1.40784	0.0746749	18.8529	2.78059e-79	2.08725e-78	up
GPD1L	710.323	1.20603	0.063979	18.8504	2.91635e-79	2.18814e-78	up
RNF220	3223.87	-1.10063	0.0584277	-18.8374	3.72992e-79	2.79469e-78	down
LOC100515519	465.106	2.60014	0.138112	18.8263	4.59995e-79	3.44497e-78	up
SNX8	2796.54	-1.30891	0.0695499	-18.8197	5.20819e-79	3.89869e-78	down
IFIH1	531.727	1.48567	0.07896	18.8154	5.64409e-79	4.22305e-78	up
FAM92A	675.44	1.16223	0.06179	18.8093	6.33863e-79	4.74053e-78	up
KNTC1	1969.82	1.22109	0.0649434	18.8024	7.21561e-79	5.39144e-78	up
ZNF407	661.759	-1.22439	0.065162	-18.7899	9.12842e-79	6.81127e-78	down
CCDC71	545.915	-1.34193	0.0714314	-18.7862	9.79186e-79	7.30294e-78	down
FUCA2	1302.02	1.01805	0.054201	18.7828	1.04364e-78	7.78011e-78	up
LOC100522887	220.523	1.79354	0.0955691	18.767	1.40612e-78	1.04727e-77	up
SCGN	150.929	7.16512	0.382145	18.7498	1.94453e-78	1.44694e-77	up
MFN2	1511.11	-1.06404	0.0567701	-18.743	2.20872e-78	1.64277e-77	down
VAC14	1436.36	-1.41081	0.0753403	-18.7258	3.04818e-78	2.2661e-77	down
PARD6G	212.811	2.04623	0.109282	18.7243	3.13939e-78	2.33284e-77	up
ANK3	703.962	1.42621	0.0761744	18.7229	3.21987e-78	2.39155e-77	up
MAP1B	5605.65	-1.81043	0.0967378	-18.7148	3.75035e-78	2.78429e-77	down
EHMT1	3446.89	-1.13846	0.060873	-18.7022	4.74772e-78	3.52313e-77	down
[truncated: 3,938 more rows]

## Sheet: Table S3
Table S3 803 overlapping hub genes (si-RIOK2+DON VS J2+DON )
GeneID	baseMean	log2FoldChange	lfcSE	stat	pvalue	padj	change
ZYX	5528.67	-1.66795	0.043282	-38.5368	0	0	down
ZSWIM8	3661.07	-1.99555	0.0456816	-43.6838	0	0	down
ZNF777	1497.58	-2.79983	0.0595563	-47.0115	0	0	down
ZNF687	5164.13	-1.56085	0.038405	-40.6419	0	0	down
ZFP36L1	9939.14	-2.52737	0.0353259	-71.5444	0	0	down
YWHAH	6438.28	-1.98916	0.0445321	-44.6681	0	0	down
WDR20	962.149	-2.37977	0.0584003	-40.7493	0	0	down
VIM	82108.7	-2.06783	0.0345342	-59.8777	0	0	down
UBA1	25238.5	-1.67172	0.0338275	-49.4192	0	0	down
TUBB6	2563.07	-2.77231	0.0625856	-44.2963	0	0	down
TSC22D2	1920.57	-2.2334	0.0561032	-39.8088	0	0	down
TRIB3	1709.14	-2.82946	0.0549516	-51.4899	0	0	down
TMEM11	2963.7	-3.29628	0.0807152	-40.8384	0	0	down
SYNPO	2406.33	-2.93829	0.078034	-37.654	0	0	down
SUPT6H	4710.91	-1.6868	0.0357239	-47.2177	0	0	down
SUPT5H	5565.95	-1.57464	0.040477	-38.9022	0	0	down
SQSTM1	6699.79	-2.3559	0.0589327	-39.9761	0	0	down
SLC6A17	1768.52	-4.44734	0.0738351	-60.2333	0	0	down
SF1	9889.52	-2.44474	0.054954	-44.4871	0	0	down
RPL7L1	2685.16	-1.86329	0.0483407	-38.5449	0	0	down
PPRC1	2794.35	-2.0912	0.0438358	-47.7052	0	0	down
PLK2	7378.58	-1.76507	0.0442611	-39.8785	0	0	down
PHLDA1	4663.77	-1.81579	0.0414186	-43.84	0	0	down
PAFAH1B1	5763.9	-1.35459	0.0339601	-39.8878	0	0	down
OTUD1	1150.19	-3.29417	0.0795224	-41.4245	0	0	down
OSGIN1	1810.18	-4.87389	0.0771482	-63.1757	0	0	down
NGDN	758.75	-3.24279	0.0785274	-41.295	0	0	down
MYH9	37273.9	-2.319	0.0434213	-53.4071	0	0	down
MRPS10	1439.19	-2.12627	0.0551929	-38.5244	0	0	down
MED10	1453.42	-2.92379	0.0595259	-49.1179	0	0	down
LRRC59	5362.21	-2.16801	0.0501878	-43.198	0	0	down
LRRC47	3442.46	-3.31022	0.0864387	-38.2956	0	0	down
LOC102161353	2318.45	-4.22969	0.107269	-39.4305	0	0	down
LOC100621388	4434.91	-1.5985	0.0395663	-40.4005	0	0	down
LOC100521659	950.867	-5.5617	0.12789	-43.4882	0	0	down
LAMB1	5126.39	-1.5786	0.0385184	-40.9829	0	0	down
KIF13A	1791.18	-2.12957	0.0468511	-45.454	0	0	down
KCNK5	8276.73	-2.60059	0.0558804	-46.5384	0	0	down
JMJD6	1485.28	-2.30248	0.0565348	-40.7269	0	0	down
IRS2	2347.77	-2.93229	0.0772914	-37.9381	0	0	down
IFFO2	2629.05	-2.21845	0.0484311	-45.8062	0	0	down
HSPB8	4374.35	-2.54442	0.0404089	-62.9668	0	0	down
HIC1	814.55	-4.51037	0.108354	-41.6262	0	0	down
HCFC1	9550.29	-2.66735	0.04872	-54.7487	0	0	down
FTSJ3	2916.69	-1.8455	0.0432724	-42.6483	0	0	down
FOXD1	835.326	-2.98137	0.0747837	-39.8666	0	0	down
FOSL1	3598.14	-2.47898	0.0505963	-48.9953	0	0	down
FLNC	4259.11	-3.81573	0.0531382	-71.8077	0	0	down
FGFR1	1157.36	-3.87589	0.0785668	-49.3324	0	0	down
FEM1A	1945.02	-2.08903	0.0511648	-40.8295	0	0	down
ERN1	2692.07	-2.0981	0.0421503	-49.7767	0	0	down
ENC1	2291.99	-1.95658	0.0461695	-42.3783	0	0	down
ENAH	10208.8	-2.34868	0.0441742	-53.1685	0	0	down
EMP3	2286.42	-2.05537	0.0483435	-42.5161	0	0	down
EHD3	5958.91	-1.31626	0.0339095	-38.8169	0	0	down
DPF2	3629.21	-1.66088	0.0436669	-38.0353	0	0	down
DIEXF	2844.06	-1.65701	0.0417655	-39.674	0	0	down
DIDO1	4628.47	-3.23154	0.0603404	-53.5553	0	0	down
CRY2	750.142	-3.10198	0.0749793	-41.3712	0	0	down
COL5A1	2065.44	-3.03865	0.0559797	-54.2813	0	0	down
CEP104	1703.58	-1.93679	0.0505285	-38.3306	0	0	down
CD151	14838.9	-2.28759	0.0598882	-38.1977	0	0	down
C12H17orf62	2122.25	-2.38708	0.0591762	-40.3386	0	0	down
AXL	5153.9	-1.51001	0.039397	-38.3281	0	0	down
ARMC6	636.924	-3.42424	0.0865426	-39.5671	0	0	down
ARID1A	4717.45	-1.70789	0.0451024	-37.867	0	0	down
AEN	3511.46	-2.5337	0.0593377	-42.6997	0	0	down
ACTN1	12308.4	-1.53049	0.0390736	-39.1693	0	0	down
ABHD2	4625.41	-1.94231	0.0493455	-39.3615	0	0	down
EIF3A	13620.1	-1.16998	0.0312285	-37.465	3.42738e-307	2.1476e-305	down
PWWP2B	1306.19	-2.76559	0.0738261	-37.4609	3.99457e-307	2.49338e-305	down
KLHL21	1707.18	-2.24598	0.0600828	-37.3815	7.80832e-306	4.83669e-304	down
MED20	650.24	-3.04478	0.0818956	-37.1787	1.50491e-302	9.07926e-301	down
BRD1	979.549	-2.18976	0.0589394	-37.1527	3.96406e-302	2.38269e-300	down
EIF2B5	2323.72	-1.39836	0.0379236	-36.8731	1.24707e-297	7.22808e-296	down
TRMT61A	1493.68	-3.02971	0.0822606	-36.8306	5.98396e-297	3.44375e-295	down
PRMT5	3082.32	-2.21493	0.0602273	-36.7762	4.43241e-296	2.53287e-294	down
LOC100627868	1584.99	-2.12161	0.057691	-36.7754	4.56706e-296	2.60066e-294	down
PDLIM5	3389.65	-1.4952	0.0407215	-36.7176	3.82105e-295	2.16069e-293	down
INTS6	2463.03	-1.58016	0.0431968	-36.5805	5.84049e-293	3.25723e-291	down
PPP1R10	2349.88	-1.33972	0.0371416	-36.0706	6.55981e-285	3.49046e-283	down
ZNF469	1639.43	-2.428	0.0676449	-35.8934	3.87443e-282	2.03489e-280	down
CCDC97	1870.37	-2.04049	0.0570649	-35.7573	5.09145e-280	2.64837e-278	down
HGS	4962.37	-2.00032	0.0559677	-35.7405	9.2856e-280	4.81457e-278	down
TRAFD1	1749.36	-1.51177	0.0424189	-35.6391	3.47416e-278	1.77862e-276	down
RRP9	1290.83	-2.74308	0.0769878	-35.63	4.80167e-278	2.45051e-276	down
HSP70.2	10336.4	-2.4284	0.0681773	-35.6189	7.13719e-278	3.63102e-276	down
ARFGAP2	1475.56	-1.75875	0.0494629	-35.557	6.46886e-277	3.26034e-275	down
ZNF787	1206.32	-2.36681	0.0669684	-35.3422	1.32211e-273	6.602e-272	down
NEXN	974.24	-2.50034	0.0709571	-35.2373	5.37397e-272	2.65089e-270	down
RBPMS	3039.88	-1.51329	0.0429836	-35.2062	1.60987e-271	7.91712e-270	down
NSUN5	699.089	-2.30951	0.0656549	-35.1766	4.56148e-271	2.22977e-269	down
NRG1	715.257	-2.71864	0.0773855	-35.1311	2.2609e-270	1.10187e-268	down
TXNRD1	2590.54	-1.75265	0.0499205	-35.1089	4.93867e-270	2.39253e-268	down
FAM168B	1868.48	-1.73591	0.0496917	-34.9336	2.29694e-267	1.08364e-265	down
RRP8	2587.66	-1.74135	0.0500424	-34.7974	2.65872e-265	1.23281e-263	down
PDLIM2	2367.06	-1.89263	0.0544269	-34.7738	6.05747e-265	2.80076e-263	down
SMCR8	1254.68	-1.93761	0.0558621	-34.6856	1.3004e-263	5.96165e-262	down
RNF6	1871.4	-1.86854	0.0539831	-34.6134	1.58941e-262	7.24564e-261	down
SPRN	593.345	-3.45185	0.09973	-34.612	1.66994e-262	7.59147e-261	down
TNFRSF12A	11441	-2.33828	0.0676847	-34.5467	1.59609e-261	7.17534e-260	down
RHOC	20855.8	-1.741	0.0504044	-34.5407	1.96678e-261	8.79308e-260	down
GRWD1	3733.22	-3.19338	0.0927429	-34.4326	8.19067e-260	3.62197e-258	down
AKIRIN2	3150.97	-1.6467	0.0478536	-34.4112	1.71336e-259	7.55603e-258	down
GPS2	968.457	-1.87723	0.0545693	-34.4009	2.44661e-259	1.07604e-257	down
PRDM15	835.959	-2.32603	0.0681178	-34.1472	1.47244e-255	6.27197e-254	down
MESDC1	1830.25	-2.49371	0.0733955	-33.9763	4.99267e-253	2.07759e-251	down
MAPK7	12164.8	-2.6793	0.0792126	-33.8241	8.71715e-251	3.56349e-249	down
CCND1	4179.71	-1.1943	0.035358	-33.7774	4.23436e-250	1.72229e-248	down
NUP62	1970.62	-1.86738	0.0552991	-33.7688	5.66882e-250	2.28854e-248	down
PDPK1	4813.43	-1.27028	0.0378141	-33.5926	2.14944e-247	8.5498e-246	down
JRK	2242.31	-2.88473	0.085902	-33.5817	3.10684e-247	1.22978e-245	down
NRBP1	5417.89	-1.12346	0.0335329	-33.5031	4.34e-246	1.6972e-244	down
MCU	9055.58	-1.65863	0.0495238	-33.4915	6.40692e-246	2.49347e-244	down
ZC3H18	3962.85	-2.29104	0.0684691	-33.4609	1.78478e-245	6.92945e-244	down
BRPF3	739.728	-2.41405	0.0724362	-33.3265	1.5933e-243	6.04152e-242	down
LMNA	46618	-1.62759	0.0488473	-33.32	1.97919e-243	7.46983e-242	down
TGFB1I1	1193.36	-2.41328	0.0725193	-33.2777	8.10979e-243	3.05368e-241	down
THOC6	999.562	-1.95555	0.0589804	-33.156	4.6464e-241	1.72555e-239	down
USP36	2797.67	-2.01935	0.0609709	-33.1199	1.53583e-240	5.67769e-239	down
MFSD12	3895.26	-1.6299	0.0492566	-33.09	4.14403e-240	1.52502e-238	down
C15H2orf54	1169.86	-2.92005	0.0883675	-33.0444	1.87171e-239	6.85688e-238	down
EIF6	8864.52	-2.03313	0.0615965	-33.0073	6.38789e-239	2.32964e-237	down
MPP2	479.804	-3.07152	0.0932769	-32.929	8.45286e-238	3.05526e-236	down
MRM3	906.727	-2.42954	0.0743338	-32.6842	2.61508e-234	9.2261e-233	down
ZNF668	817.163	-2.0165	0.0617816	-32.6391	1.14385e-233	4.0094e-232	down
ADPRHL2	1122.82	-2.29753	0.0704033	-32.6338	1.35982e-233	4.75614e-232	down
OTUD4	1944.53	-1.50846	0.0462872	-32.589	5.86806e-233	2.03055e-231	down
DDX27	2087.99	-1.35964	0.0419373	-32.4207	1.40202e-230	4.78012e-229	down
MED15	4032.16	-1.42751	0.0440936	-32.3746	6.25714e-230	2.11556e-228	down
EEF1A2	4286.26	-2.29371	0.0709463	-32.3303	2.62488e-229	8.81972e-228	down
POLR2A	5485.69	-1.49769	0.0465275	-32.1894	2.48119e-227	8.21781e-226	down
NOP56	6605.91	-1.39097	0.0432141	-32.1878	2.61124e-227	8.63091e-226	down
DCTN4	1845.4	-1.44658	0.0449831	-32.1584	6.74816e-227	2.22593e-225	down
SF3A1	4392.52	-1.2369	0.0384691	-32.153	8.01764e-227	2.63932e-225	down
ZBTB10	1865.5	-1.79548	0.056293	-31.8953	3.10532e-223	1.00191e-221	down
MRPS30	1274.77	-1.67352	0.0524849	-31.8857	4.21019e-223	1.35301e-221	down
ZNF622	2004	-2.07582	0.0653521	-31.7637	2.05595e-221	6.56812e-220	down
CREBBP	2858.55	-2.19446	0.0692796	-31.6754	3.39029e-220	1.07463e-218	down
FLNA	115042	-1.79272	0.0566429	-31.6495	7.71299e-220	2.43529e-218	down
ZNF282	1641.42	-2.22102	0.0706454	-31.439	5.93648e-217	1.82814e-215	down
FAM193A	1674	-1.8276	0.058228	-31.3869	3.04987e-216	9.32134e-215	down
EPHA2	10818.7	-1.21748	0.0390861	-31.1487	5.28189e-213	1.56996e-211	down
LIN37	833.186	-2.14275	0.0688701	-31.113	1.60912e-212	4.77411e-211	down
PSMD8	8832.38	-1.38175	0.0446661	-30.9351	4.02862e-210	1.17803e-208	down
IER5	6590.98	-2.27143	0.0734736	-30.915	7.51048e-210	2.18403e-208	down
PGS1	2967.54	-1.80885	0.0587766	-30.7749	5.67257e-208	1.62363e-206	down
TAX1BP3	2503.2	-2.07999	0.0677856	-30.6848	9.0863e-207	2.5735e-205	down
CLCF1	669.041	-2.47312	0.0808079	-30.605	1.05135e-205	2.94686e-204	down
ZNF592	841.3	-1.83168	0.0599982	-30.529	1.07497e-204	2.98727e-203	down
TEF	905.649	-2.00728	0.0661988	-30.322	5.87608e-202	1.60544e-200	down
PTBP1	13655.2	-1.15768	0.0382197	-30.29	1.55127e-201	4.23118e-200	down
TLE3	1267.6	-1.6534	0.054606	-30.2788	2.1798e-201	5.93556e-200	down
ZBTB17	898.822	-1.98077	0.0657558	-30.1232	2.40751e-199	6.4581e-198	down
BANP	836.184	-2.48766	0.0830347	-29.9593	3.33198e-197	8.76413e-196	down
ZNF142	838.524	-2.19437	0.0737671	-29.7473	1.87763e-194	4.81391e-193	down
CNKSR3	898.472	-1.71012	0.0576386	-29.6696	1.89306e-193	4.80039e-192	down
CASC3	2430.38	-1.07165	0.0362052	-29.5994	1.52231e-192	3.83628e-191	down
TLCD1	631.468	-2.65178	0.089675	-29.571	3.52447e-192	8.85428e-191	down
ZFAND2A	619.104	-2.17685	0.0737116	-29.532	1.11955e-191	2.80389e-190	down
DUSP16	881.02	-1.67741	0.0568227	-29.5201	1.58866e-191	3.96652e-190	down
ZNF319	587.108	-2.17226	0.0736833	-29.4811	5.03577e-191	1.24963e-189	down
BRSK2	420.922	-2.54356	0.0865454	-29.3899	7.3841e-190	1.81571e-188	down
KRT6A	695.492	-2.39815	0.0818289	-29.3069	8.4637e-189	2.06863e-187	down
BRPF1	952.934	-1.73528	0.0593806	-29.223	9.90281e-188	2.40228e-186	down
MRPL10	829.213	-2.07133	0.0709188	-29.207	1.57897e-187	3.81895e-186	down
ABCF3	1937.63	-1.41141	0.0487926	-28.9267	5.51778e-184	1.3111e-182	down
TBCC	460.575	-2.66074	0.0919839	-28.9261	5.60048e-184	1.3288e-182	down
DHX8	1532.05	-1.40747	0.04869	-28.9068	9.80808e-184	2.31696e-182	down
ZC3HC1	834.902	-1.79675	0.0622322	-28.8717	2.7072e-183	6.37666e-182	down
KDM5C	5794.48	-1.09346	0.0379484	-28.8143	1.41832e-182	3.32149e-181	down
TOB2	1951.79	-1.51225	0.0526254	-28.7362	1.34873e-181	3.12248e-180	down
CPM	679.306	-2.22765	0.0776674	-28.682	6.40044e-181	1.47546e-179	down
MAD1L1	818.473	-2.37508	0.0830555	-28.5963	7.47662e-180	1.68759e-178	down
CBX4	975.724	-1.80251	0.0631396	-28.548	2.97634e-179	6.6625e-178	down
LOC110257391	1153.3	-1.43063	0.0502012	-28.4978	1.24665e-178	2.78676e-177	down
GOSR2	1496.96	-1.53413	0.0538478	-28.4902	1.54985e-178	3.45977e-177	down
NUFIP1	1104.99	-1.4836	0.0520787	-28.4877	1.66416e-178	3.70985e-177	down
SMG6	1219.72	-1.77889	0.062975	-28.2476	1.5226e-175	3.2947e-174	down
DNHD1	496.525	-3.49856	0.124292	-28.1479	2.53901e-174	5.45048e-173	down
MRPL46	566.653	-2.34514	0.0837372	-28.006	1.3743e-172	2.91931e-171	down
BMPR1B	940.866	-1.44363	0.0517453	-27.8989	2.75496e-171	5.77652e-170	down
MICAL1	3206.78	-1.07826	0.038661	-27.89	3.52596e-171	7.37408e-170	down
ALKBH4	799.556	-2.24403	0.0804743	-27.885	4.05269e-171	8.45387e-170	down
DDX56	1455.19	-1.39834	0.0503105	-27.7941	5.10562e-170	1.05958e-168	down
NPC2	1844.49	-1.30339	0.0469708	-27.7488	1.79991e-169	3.70695e-168	down
RPUSD2	427.809	-2.61755	0.0944995	-27.6991	7.15734e-169	1.46109e-167	down
ZZEF1	3197.43	-1.47523	0.0532652	-27.6959	7.83102e-169	1.5946e-167	down
NUDCD3	4090.05	-1.77616	0.0647551	-27.4288	1.24261e-165	2.4593e-164	down
DDIT3	380.543	-2.74094	0.100263	-27.3375	1.52056e-164	2.98754e-163	down
PER3	776.854	-2.03889	0.0748647	-27.2343	2.54852e-163	4.94736e-162	down
MKRN2	797.04	-1.57964	0.0580287	-27.2217	3.59304e-163	6.96672e-162	down
ZBTB40	1410.04	-1.64795	0.0606057	-27.1913	8.23126e-163	1.5903e-161	down
KRBA1	459.515	-2.29311	0.0844963	-27.1385	3.45987e-162	6.63714e-161	down
GCC1	632.018	-1.82915	0.0676208	-27.0501	3.81272e-161	7.23703e-160	down
THG1L	504.924	-2.03401	0.0753029	-27.011	1.09814e-160	2.07713e-159	down
SMG9	1111.32	-1.78228	0.0660018	-27.0035	1.34339e-160	2.5351e-159	down
SRF	2015.86	-1.72662	0.0640176	-26.971	3.23426e-160	6.06808e-159	down
FHDC1	1674.89	-2.00818	0.0744731	-26.9651	3.79201e-160	7.10629e-159	down
TRIO	10340.7	-1.59815	0.0593603	-26.9228	1.18743e-159	2.21759e-158	down
WIPF1	479.185	-2.19873	0.0816724	-26.9213	1.23559e-159	2.30223e-158	down
ZNF593	1700.53	-1.85012	0.0688582	-26.8685	5.12229e-159	9.47886e-158	down
SPON2	286.214	-5.70555	0.212591	-26.8382	1.15906e-158	2.1327e-157	down
PER2	514.387	-2.26928	0.0845562	-26.8375	1.17996e-158	2.1687e-157	down
FITM2	520.703	-2.52116	0.094286	-26.7395	1.63657e-157	2.97424e-156	down
EXOC8	1282.31	-1.49777	0.056129	-26.6844	7.14358e-157	1.29679e-155	down
SNW1	2464.37	-1.1546	0.0433469	-26.6362	2.58711e-156	4.68074e-155	down
TAF4	2143.4	-1.5257	0.0574209	-26.5704	1.49126e-155	2.68311e-154	down
FAM20A	1031.72	-2.03974	0.0770511	-26.4726	2.00655e-154	3.56283e-153	down
CDYL	1151.33	-1.75685	0.0664926	-26.4217	7.71559e-154	1.35662e-152	down
KTI12	686.576	-2.02182	0.0765416	-26.4146	9.30227e-154	1.63207e-152	down
DCAF5	1408.21	-1.42191	0.0539387	-26.3615	3.78571e-153	6.55691e-152	down
RBSN	1063.52	-1.52814	0.0580583	-26.3208	1.10718e-152	1.91153e-151	down
RUFY1	1034.38	-1.6345	0.0621642	-26.2933	2.28606e-152	3.9343e-151	down
C2H11orf68	1977.25	-1.74849	0.0666724	-26.2251	1.37469e-151	2.34101e-150	down
ATG3	1622.02	-1.60273	0.061202	-26.1876	3.68178e-151	6.25017e-150	down
FAM46B	1489.72	-1.38536	0.0529282	-26.1742	5.22241e-151	8.85626e-150	down
RCOR1	2253.71	-1.08532	0.0415829	-26.1002	3.62955e-150	6.09771e-149	down
TOX4	1563.64	-1.46484	0.0562646	-26.0348	2.00113e-149	3.35154e-148	down
TMUB2	951.79	-1.71596	0.0660164	-25.9929	5.958e-149	9.94777e-148	down
GPATCH3	593.841	-1.86909	0.0722093	-25.8843	1.00019e-147	1.65972e-146	down
ASB6	817.969	-1.68136	0.065074	-25.8377	3.34798e-147	5.53867e-146	down
IFFO1	454.44	-2.3414	0.0907648	-25.7964	9.73581e-147	1.60735e-145	down
ZNF335	1517.57	-1.61299	0.0626269	-25.7556	2.7929e-146	4.5923e-145	down
GATA6	1442.09	-1.76404	0.0685095	-25.7489	3.31658e-146	5.44785e-145	down
YTHDF1	2076.05	-1.84715	0.0718576	-25.7057	1.01001e-145	1.65236e-144	down
LOC100739791	561.653	-2.18313	0.0859884	-25.3887	3.3634e-142	5.30463e-141	down
FAM98C	589.81	-2.47394	0.0976323	-25.3393	1.17854e-141	1.84797e-140	down
RBM22	1293.06	-1.27886	0.0504865	-25.3307	1.46825e-141	2.2978e-140	down
TBC1D17	900.857	-1.83556	0.0725455	-25.3022	3.01869e-141	4.68358e-140	down
FAM53C	795.768	-1.63443	0.0646269	-25.2902	4.09029e-141	6.3341e-140	down
SMAD7	978.979	-1.91159	0.0756457	-25.2703	6.7836e-141	1.04948e-139	down
AKAP12	2179.27	-1.24127	0.049149	-25.2553	9.90747e-141	1.52841e-139	down
EXOSC2	1276.47	-1.8192	0.0720415	-25.2521	1.07292e-140	1.65202e-139	down
DSP	13076.5	-1.28257	0.0509901	-25.1533	1.29953e-139	1.98401e-138	down
MOCS3	741.875	-1.67233	0.0665055	-25.1457	1.57413e-139	2.40099e-138	down
SSSCA1	1041.06	-1.73826	0.0692226	-25.1112	3.75431e-139	5.6996e-138	down
KDM6B	2688.29	-1.4488	0.0577826	-25.0733	9.73457e-139	1.46551e-137	down
ZNF281	2169.63	-1.69353	0.0677401	-25.0005	6.03994e-138	9.00112e-137	down
LATS2	4445.05	-1.30843	0.0523956	-24.9721	1.22986e-137	1.82778e-136	down
ABT1	1123.64	-1.40343	0.056438	-24.8667	1.70653e-136	2.5041e-135	down
MFSD2A	1641.51	-1.34781	0.0542884	-24.8269	4.59006e-136	6.71705e-135	down
ARMC5	346.256	-2.44868	0.0987298	-24.8019	8.5593e-136	1.24359e-134	down
CCDC174	564.692	-1.69395	0.0687121	-24.6529	3.42643e-134	4.90366e-133	down
FLNB	20146.2	-1.57125	0.0637428	-24.6498	3.69931e-134	5.28952e-133	down
MRPS18A	869.345	-1.75273	0.0711123	-24.6474	3.92359e-134	5.59543e-133	down
TRIM27	831.285	-1.43048	0.058086	-24.6269	6.50556e-134	9.26129e-133	down
SHF	1838.34	-2.16517	0.0887017	-24.4096	1.3526e-131	1.8891e-130	down
WDR74	1032.04	-2.01438	0.0827008	-24.3574	4.83681e-131	6.72059e-130	down
MMP25	203.85	-5.5233	0.227142	-24.3165	1.31031e-130	1.80979e-129	down
FAM122A	585.286	-1.77097	0.07301	-24.2566	5.63314e-130	7.73436e-129	down
VPS18	1381.09	-1.30181	0.0536939	-24.2451	7.45452e-130	1.02179e-128	down
ZNF703	382.33	-2.28746	0.0944449	-24.22	1.36876e-129	1.86983e-128	down
LOC100627892	722.616	-1.71218	0.0708196	-24.1767	3.91621e-129	5.33189e-128	down
PRPF38A	1416.51	-1.16567	0.04828	-24.1439	8.64485e-129	1.16914e-127	down
ICOSLG	293.19	-2.67873	0.111273	-24.0736	4.72509e-128	6.33748e-127	down
ACBD3	1325.65	-1.25118	0.052007	-24.0578	6.91356e-128	9.25745e-127	down
TRIM26	527.558	-2.03192	0.084836	-23.9511	8.99313e-127	1.18851e-125	down
TLX3	1062.82	-1.85961	0.077773	-23.9107	2.36858e-126	3.11001e-125	down
CRK	4987.25	-1.02612	0.043105	-23.8052	2.95051e-125	3.843e-124	down
BNC1	385.637	-2.30703	0.0970134	-23.7806	5.30822e-125	6.88626e-124	down
ZHX2	368.051	-2.11914	0.089342	-23.7194	2.27449e-124	2.91569e-123	down
TRAF2	2835.16	-1.80196	0.0762995	-23.617	2.57859e-123	3.28219e-122	down
ZPR1	2425.11	-1.17583	0.0498587	-23.5833	5.71914e-123	7.24558e-122	down
SNX30	1387.42	-1.18734	0.0504481	-23.5358	1.75405e-122	2.20842e-121	down
DNAJC11	2194.33	-1.49913	0.0637252	-23.5249	2.26957e-122	2.85305e-121	down
ZNF384	1749.83	-1.01142	0.0430646	-23.486	5.6686e-122	7.09843e-121	down
EP300	3198.66	-1.49004	0.063494	-23.4674	8.77687e-122	1.09569e-120	down
UTP4	1894.79	-1.06539	0.0454502	-23.4408	1.64076e-121	2.04515e-120	down
GGNBP2	1906.02	-1.00446	0.0428623	-23.4346	1.89602e-121	2.36151e-120	down
JUND	9317.46	-1.73219	0.0739455	-23.4252	2.36573e-121	2.93752e-120	down
ZNF408	401.022	-2.10727	0.0902441	-23.3508	1.35381e-120	1.66321e-119	down
MSX1	1477.64	-1.96472	0.08466	-23.2072	3.8551e-119	4.65163e-118	down
PDLIM7	5889.36	-1.23096	0.0532287	-23.1259	2.53911e-118	3.02994e-117	down
DDX28	305.083	-2.3224	0.101036	-22.9858	6.46889e-117	7.62963e-116	down
SERTAD1	1076.82	-1.52727	0.0668033	-22.8621	1.10648e-115	1.2854e-114	down
HTR1B	234.216	-3.47938	0.152312	-22.8437	1.68898e-115	1.95789e-114	down
R3HCC1L	483.493	-1.80692	0.0791059	-22.8418	1.763e-115	2.04223e-114	down
MRPL35	1156.52	-1.3018	0.0570987	-22.7992	4.67453e-115	5.39566e-114	down
HAS3	383.806	-1.80901	0.0794339	-22.7737	8.35117e-115	9.61896e-114	down
EIF2B4	2105.85	-1.53075	0.0672167	-22.7733	8.43587e-115	9.70962e-114	down
DDAH2	309.811	-3.05248	0.134141	-22.7557	1.25992e-114	1.44605e-113	down
RBM23	1390.17	-1.09198	0.0480444	-22.7286	2.33763e-114	2.67353e-113	down
FAM208B	2684.72	-1.32788	0.0584893	-22.703	4.18026e-114	4.77421e-113	down
SGF29	332.099	-2.22241	0.0984295	-22.5787	7.01055e-113	7.90098e-112	down
ARFIP2	2614.54	-1.12099	0.0496563	-22.575	7.62403e-113	8.58643e-112	down
RABIF	1384.11	-1.17813	0.0522342	-22.5547	1.2078e-112	1.35838e-111	down
LONRF3	367.668	-2.28487	0.101355	-22.5432	1.56497e-112	1.75885e-111	down
ZBTB49	363.691	-1.89853	0.0846022	-22.4407	1.57708e-111	1.75665e-110	down
NDEL1	1214.29	-1.39994	0.0626537	-22.3441	1.37894e-110	1.5234e-109	down
PPFIA1	2072.32	-1.09012	0.0488594	-22.3113	2.86724e-110	3.16117e-109	down
CCDC85B	1230.21	-1.79401	0.0807197	-22.2252	1.96008e-109	2.14066e-108	down
ZC3H7A	2845.41	-1.11924	0.0503855	-22.2136	2.53686e-109	2.75573e-108	down
ZFR	3475.13	-1.13047	0.0510298	-22.1531	9.72916e-109	1.05193e-107	down
GNA13	2360.43	-1.13859	0.0516021	-22.0648	6.88255e-108	7.36302e-107	down
SLC30A1	700.879	-1.65682	0.0751074	-22.0593	7.78e-108	8.31763e-107	down
CLCN6	432.804	-1.73615	0.0791207	-21.943	1.00931e-106	1.06503e-105	down
ZNF574	925.277	-1.52547	0.0696379	-21.9058	2.28906e-106	2.40137e-105	down
INPP5A	763.188	-1.5397	0.0707837	-21.7522	6.58996e-105	6.79469e-104	down
BAZ1B	2448.87	-1.11098	0.0512533	-21.6763	3.43315e-104	3.51081e-103	down
DNAJB1	2767.81	-1.16448	0.0538452	-21.6264	1.01424e-103	1.03393e-102	down
LRRC41	3080.24	-1.02884	0.0476685	-21.5831	2.58705e-103	2.63396e-102	down
FOXD2	237.359	-2.89119	0.13402	-21.5728	3.23753e-103	3.2921e-102	down
BRF2	274.941	-2.28941	0.106517	-21.4933	1.79755e-102	1.81308e-101	down
TRIM32	878.211	-1.27753	0.0595414	-21.4562	3.9949e-102	4.00948e-101	down
TMEM201	951.277	-1.67763	0.0783719	-21.406	1.17525e-101	1.17085e-100	down
LOC110259485	253.407	-2.53336	0.118794	-21.3256	6.56557e-101	6.47343e-100	down
SMOX	858.842	-1.63784	0.0768941	-21.3	1.13538e-100	1.11269e-99	down
SPRTN	491.829	-1.67269	0.0788795	-21.2056	8.46951e-100	8.20607e-99	down
RNF25	884.883	-1.26438	0.0597786	-21.1511	2.69775e-99	2.59832e-98	down
DKC1	3376.94	-1.56398	0.0741869	-21.0816	1.17281e-98	1.1216e-97	down
LOC100620521	446.604	-1.66185	0.0788945	-21.0642	1.69569e-98	1.61878e-97	down
CYTH1	1794.69	-1.51353	0.0720977	-20.9927	7.64133e-98	7.24788e-97	down
ELP5	1334.57	-1.50583	0.0722963	-20.8286	2.38153e-96	2.21616e-95	down
JADE1	3171.85	-1.12409	0.0539747	-20.8262	2.50586e-96	2.33052e-95	down
EME2	227.099	-2.81111	0.135488	-20.748	1.27799e-95	1.18112e-94	down
FIZ1	355.573	-1.89217	0.0913017	-20.7244	2.08727e-95	1.92359e-94	down
ZC3H8	309.868	-1.91816	0.092707	-20.6905	4.21431e-95	3.86407e-94	down
CTNS	598.741	-1.55388	0.075202	-20.6628	7.49662e-95	6.86197e-94	down
TFPT	845.787	-2.48075	0.120124	-20.6516	9.44761e-95	8.63318e-94	down
C1H15orf52	2068.1	-1.15095	0.055747	-20.6459	1.06314e-94	9.70946e-94	down
PDE12	977.616	-1.19774	0.058108	-20.6123	2.12918e-94	1.94126e-93	down
KLHL11	469.388	-1.50906	0.0732195	-20.6101	2.22898e-94	2.02997e-93	down
TP53RK	590.851	-1.62194	0.0787135	-20.6057	2.44098e-94	2.21806e-93	down
LENG9	350.702	-2.25793	0.11014	-20.5006	2.1272e-93	1.9031e-92	down
ACOT11	1594.88	-1.09855	0.0538387	-20.4044	1.52706e-92	1.34982e-91	down
SALL1	1091.02	-1.12176	0.0553025	-20.2841	1.77655e-91	1.55175e-90	down
CIART	302.437	-2.21061	0.109012	-20.2786	1.98632e-91	1.73405e-90	down
TRMT44	974.069	-1.58986	0.0786841	-20.2056	8.74551e-91	7.58178e-90	down
PRPF6	5118.69	-1.21297	0.0600937	-20.1846	1.33693e-90	1.15656e-89	down
NFKBIB	2199.08	-1.45942	0.0723142	-20.1816	1.42078e-90	1.22779e-89	down
CHORDC1	1507.4	-1.04612	0.0518444	-20.1781	1.52479e-90	1.31627e-89	down
ANAPC10	323.14	-1.78626	0.0885266	-20.1776	1.5391e-90	1.32791e-89	down
ORAI3	911.478	-1.35178	0.0671706	-20.1246	4.49586e-90	3.85845e-89	down
IER2	2695.18	-1.12441	0.0559272	-20.1049	6.68643e-90	5.72936e-89	down
LOC100514494	726.792	-1.37533	0.0685936	-20.0505	1.99961e-89	1.70172e-88	down
SOX9	1226.71	-1.67925	0.0838293	-20.0318	2.91023e-89	2.46891e-88	down
ZMYM5	912.03	-1.15352	0.057818	-19.9509	1.47096e-88	1.24011e-87	down
OTUD3	745.509	-1.20349	0.0603267	-19.9496	1.51201e-88	1.2734e-87	down
SNRNP40	1469.19	-1.053	0.0527957	-19.9447	1.66617e-88	1.4025e-87	down
GTF2F1	2163.26	-1.22327	0.06144	-19.9101	3.32876e-88	2.79475e-87	down
SH3D21	571.246	-1.34115	0.0673693	-19.9074	3.51311e-88	2.94799e-87	down
SIRT6	603.603	-1.92543	0.0976958	-19.7084	1.8261e-86	1.50972e-85	down
BCAS2	1403.57	-1.20471	0.061127	-19.7082	1.83229e-86	1.51406e-85	down
UBR4	16318.9	-1.55348	0.0789361	-19.6802	3.18528e-86	2.62406e-85	down
ST7L	696.585	-1.26948	0.0645909	-19.6542	5.32012e-86	4.37609e-85	down
TAF3	462.948	-1.72125	0.0878611	-19.5905	1.86253e-85	1.52354e-84	down
SNAPC2	431.14	-1.42098	0.072621	-19.567	2.95588e-85	2.40939e-84	down
GADD45A	5416.51	-1.29885	0.0664534	-19.5452	4.5309e-85	3.68581e-84	down
TOP1MT	157.834	-2.98464	0.152746	-19.54	5.02185e-85	4.07906e-84	down
TIMM22	610.435	-1.81127	0.0930386	-19.468	2.0524e-84	1.65466e-83	down
THSD1	352.295	-1.9857	0.102154	-19.4382	3.66983e-84	2.95132e-83	down
TTC1	593.607	-1.28375	0.0660777	-19.428	4.47852e-84	3.5999e-83	down
LRRC32	124.294	-4.29566	0.221439	-19.3988	7.89325e-84	6.31966e-83	down
ZNF597	552.629	-1.38332	0.0713745	-19.3811	1.11468e-83	8.90266e-83	down
FOXC1	202.019	-2.44849	0.126624	-19.3367	2.63705e-83	2.09377e-82	down
BICDL2	115.232	-3.97235	0.205562	-19.3243	3.35191e-83	2.65746e-82	down
OSER1	847.974	-1.19668	0.0619447	-19.3186	3.74617e-83	2.96714e-82	down
DUSP8	751.691	-1.69943	0.0880528	-19.3002	5.35152e-83	4.23038e-82	down
HIC2	1270.6	-1.08252	0.0563183	-19.2215	2.44703e-82	1.91572e-81	down
TRIM11	794.775	-1.13531	0.0591821	-19.1833	5.10074e-82	3.97216e-81	down
PGAM2	478.125	-1.71397	0.0895036	-19.1498	9.7218e-82	7.55628e-81	down
SCX	132.574	-3.27013	0.171855	-19.0284	9.92126e-81	7.63453e-80	down
SNX11	563.342	-1.36981	0.0721067	-18.997	1.80686e-80	1.38384e-79	down
MANEAL	267.847	-1.8804	0.0992408	-18.9479	4.59914e-80	3.49435e-79	down
CHFR	1495.03	-1.11139	0.058714	-18.929	6.58432e-80	4.99565e-79	down
LENG1	363.714	-1.59862	0.0844617	-18.9272	6.81043e-80	5.16479e-79	down
ZNF407	661.759	-1.22439	0.065162	-18.7899	9.12842e-79	6.81127e-78	down
MAP1B	5605.65	-1.81043	0.0967378	-18.7148	3.75035e-78	2.78429e-77	down
ATF5	237.151	-2.23648	0.119609	-18.6984	5.10466e-78	3.78454e-77	down
PLRG1	938.788	-1.09115	0.0584714	-18.6613	1.02299e-77	7.56703e-77	down
TRMT10A	759.603	-1.26675	0.0679044	-18.6549	1.15213e-77	8.5145e-77	down
F10	204.363	-2.60846	0.140259	-18.5975	3.36882e-77	2.47387e-76	down
SIK3	1132.39	-1.00494	0.0540495	-18.593	3.66417e-77	2.68833e-76	down
EXOSC3	359.176	-1.84693	0.0997111	-18.5229	1.35068e-76	9.83853e-76	down
GPATCH4	350.104	-1.81102	0.0979494	-18.4894	2.51503e-76	1.82461e-75	down
ABRAXAS2	859.475	-1.17189	0.0634951	-18.4564	4.63579e-76	3.35119e-75	down
ATP6V1F	2020.62	-1.71224	0.0932973	-18.3525	3.15453e-75	2.25826e-74	down
BID	748.883	-1.2695	0.0693584	-18.3034	7.76726e-75	5.50939e-74	down
RAB2B	647.771	-1.15569	0.0633115	-18.2541	1.92004e-74	1.35834e-73	down
ZNF18	376.585	-1.72043	0.0953409	-18.045	8.63104e-73	5.96056e-72	down
ZNF296	214.818	-2.19195	0.121913	-17.9797	2.81037e-72	1.9277e-71	down
ALKBH1	376.556	-1.37542	0.0765392	-17.9702	3.33577e-72	2.28326e-71	down
ZNF263	617.578	-1.31709	0.0737061	-17.8694	2.04008e-71	1.38645e-70	down
TMEM151B	130.846	-4.73761	0.265762	-17.8265	4.40037e-71	2.96938e-70	down
ZNHIT3	490.211	-1.28712	0.0723759	-17.7839	9.42177e-71	6.33938e-70	down
NFXL1	972.802	-1.17833	0.0663508	-17.7592	1.46409e-70	9.81849e-70	down
PATZ1	135.152	-2.60258	0.146664	-17.7452	1.87805e-70	1.25842e-69	down
DCP1A	1196.04	-1.05271	0.0598445	-17.5907	2.90256e-69	1.91331e-68	down
NEK8	361.545	-1.43718	0.0819549	-17.5363	7.57051e-69	4.94414e-68	down
RIOK1	575.595	-1.22326	0.0700305	-17.4675	2.5317e-68	1.63889e-67	down
AIMP2	206.837	-2.21572	0.127015	-17.4446	3.78186e-68	2.44136e-67	down
SIK1	1422.18	-1.00635	0.0578458	-17.3971	8.68606e-68	5.57399e-67	down
NAA30	1242.57	-1.0668	0.0614903	-17.3491	2.00306e-67	1.28235e-66	down
FRMD8	1472.12	-1.19016	0.06871	-17.3214	3.24216e-67	2.07072e-66	down
MAML1	653.67	-1.429	0.0828271	-17.2528	1.06656e-66	6.74298e-66	down
CTU1	911.268	-1.69389	0.0985065	-17.1957	2.85994e-66	1.80108e-65	down
GGPS1	1053.4	-1.17249	0.0684782	-17.1221	1.01594e-65	6.361e-65	down
GATA2	106.283	-3.5187	0.206062	-17.0759	2.24363e-65	1.3983e-64	down
JMJD4	616.118	-1.13758	0.0670593	-16.9638	1.52264e-64	9.36019e-64	down
JCAD	211.848	-1.82902	0.107958	-16.942	2.20677e-64	1.35044e-63	down
SERTAD3	793.869	-1.00245	0.0592235	-16.9266	2.86544e-64	1.75286e-63	down
SNX18	547.7	-1.32986	0.0786105	-16.9171	3.3659e-64	2.05744e-63	down
ZBTB39	511.218	-1.22529	0.0727265	-16.8478	1.08803e-63	6.61333e-63	down
PIGH	231.156	-1.64635	0.0986797	-16.6838	1.71861e-62	1.02354e-61	down
C1H18orf25	1399.63	-1.01058	0.0607017	-16.6484	3.10918e-62	1.84695e-61	down
EFNB3	108.053	-3.62125	0.218102	-16.6035	6.57306e-62	3.88612e-61	down
STBD1	349.381	-1.56978	0.0946563	-16.584	9.08952e-62	5.36024e-61	down
LBX1	124.832	-2.77967	0.167687	-16.5766	1.02925e-61	6.06304e-61	down
HEATR6	921.534	-1.03184	0.0624514	-16.5223	2.53532e-61	1.48594e-60	down
TMEM39A	671.274	-1.03476	0.0629583	-16.4356	1.06289e-60	6.16943e-60	down
NHLH1	102.436	-2.77807	0.170438	-16.2996	9.93466e-60	5.71128e-59	down
CREB3	2206.55	-1.20573	0.0739782	-16.2984	1.01279e-59	5.82031e-59	down
USPL1	708.6	-1.36656	0.0840408	-16.2607	1.87591e-59	1.07425e-58	down
COMMD3	337.809	-1.71408	0.105567	-16.237	2.7623e-59	1.57795e-58	down
CCDC112	368.208	-1.4631	0.0903216	-16.1988	5.14014e-59	2.91676e-58	down
CYP27B1	324.287	-1.54049	0.0951178	-16.1956	5.42019e-59	3.07353e-58	down
CCER2	115.173	-2.99809	0.186289	-16.0938	2.82069e-58	1.5758e-57	down
CCDC78	90.4747	-4.13481	0.25774	-16.0425	6.44529e-58	3.57854e-57	down
FOXRED2	124.565	-4.02131	0.251363	-15.998	1.31853e-57	7.28832e-57	down
MPDU1	969.016	-1.07058	0.0673723	-15.8905	7.37121e-57	4.04283e-56	down
DOLPP1	529.264	-1.44146	0.0907211	-15.8889	7.55974e-57	4.14483e-56	down
MAIP1	383.958	-1.50823	0.094953	-15.884	8.17832e-57	4.48247e-56	down
UNC13A	112.754	-5.64652	0.355681	-15.8752	9.40457e-57	5.15109e-56	down
SP9	146.251	-2.27318	0.144985	-15.6787	2.1156e-55	1.13314e-54	down
CPNE9	107.24	-2.60706	0.166787	-15.6311	4.47178e-55	2.3849e-54	down
JDP2	130.815	-2.9947	0.192104	-15.589	8.65113e-55	4.57774e-54	down
TRMU	430.317	-1.33573	0.0860943	-15.5147	2.76007e-54	1.44915e-53	down
ZCCHC3	229.407	-2.40706	0.155188	-15.5106	2.94134e-54	1.54382e-53	down
ITFG2	168.326	-1.86117	0.120281	-15.4735	5.23663e-54	2.74058e-53	down
MED6	483.191	-1.0998	0.0710818	-15.4723	5.33663e-54	2.79201e-53	down
MON1A	176.869	-2.05235	0.132838	-15.4501	7.53649e-54	3.93279e-53	down
TMPPE	199.507	-1.95365	0.126875	-15.3982	1.68379e-53	8.74721e-53	down
TMEM185B	712.401	-1.08621	0.0707284	-15.3574	3.15826e-53	1.62922e-52	down
CPT1B	173.21	-2.21922	0.144935	-15.3119	6.37232e-53	3.26235e-52	down
MEX3B	92.8128	-4.63018	0.302724	-15.2951	8.24673e-53	4.21531e-52	down
C4H1orf52	477.53	-1.41927	0.0930208	-15.2575	1.46658e-52	7.46819e-52	down
NCOA1	962.778	-1.27621	0.083731	-15.2418	1.86554e-52	9.47601e-52	down
INHBB	90.8826	-5.1314	0.336693	-15.2406	1.90231e-52	9.65973e-52	down
CHIC2	713.865	-1.14719	0.0754952	-15.1956	3.78225e-52	1.9152e-51	down
DBR1	391.957	-1.16561	0.0770267	-15.1326	9.8713e-52	4.97057e-51	down
HSD17B1	89.1128	-3.03486	0.200972	-15.1009	1.59704e-51	8.0168e-51	down
GADD45G	106.729	-2.47967	0.16463	-15.0621	2.8737e-51	1.43455e-50	down
DST	8491.21	-1.18049	0.0786986	-15.0001	7.33375e-51	3.64197e-50	down
EXOSC4	1108.53	-1.55706	0.104122	-14.9541	1.46435e-50	7.23657e-50	down
MED26	484.346	-1.11364	0.0748146	-14.8854	4.10064e-50	2.01055e-49	down
PPP1R3F	99.0875	-2.8351	0.191017	-14.8421	7.82558e-50	3.82074e-49	down
TAS1R3	109.981	-2.76473	0.186999	-14.7847	1.83772e-49	8.93481e-49	down
BMPER	432.07	-1.22513	0.0829687	-14.7662	2.42063e-49	1.17232e-48	down
DND1	83.4988	-2.63998	0.17902	-14.7468	3.22376e-49	1.55942e-48	down
KMT2A	4403.3	-1.35299	0.0920463	-14.699	6.53909e-49	3.14718e-48	down
INAFM2	837.531	-1.01568	0.0691627	-14.6854	7.99287e-49	3.84117e-48	down
SCUBE3	138.3	-2.24932	0.153424	-14.6608	1.14888e-48	5.51141e-48	down
ZNF445	338.965	-1.21605	0.0830582	-14.6409	1.54058e-48	7.37309e-48	down
PITX2	157.716	-1.80544	0.123332	-14.6389	1.58611e-48	7.5865e-48	down
JPH3	110.997	-2.43107	0.166321	-14.6167	2.19653e-48	1.0463e-47	down
ZNF827	310.679	-1.58518	0.108882	-14.5587	5.14392e-48	2.43597e-47	down
BAG2	182.14	-1.77989	0.122643	-14.5128	1.00566e-47	4.73756e-47	down
PRR18	76.8162	-3.42347	0.236039	-14.5039	1.14535e-47	5.38625e-47	down
MAPK8	849.475	-1.02912	0.0715332	-14.3865	6.28685e-47	2.91846e-46	down
RASD1	59.3418	-3.62817	0.256354	-14.153	1.79028e-45	8.13395e-45	down
ZNF503	69.5953	-3.84122	0.272338	-14.1046	3.55769e-45	1.61009e-44	down
CDK5R2	86.5753	-2.78112	0.197548	-14.0782	5.17077e-45	2.33361e-44	down
CD3EAP	943.205	-1.27233	0.0906627	-14.0337	9.70206e-45	4.35439e-44	down
SLC31A2	117.208	-2.59695	0.186361	-13.9351	3.87921e-44	1.72482e-43	down
WNT10B	517.674	-1.26199	0.0906185	-13.9264	4.37778e-44	1.94383e-43	down
GEMIN2	780.843	-1.08379	0.0781497	-13.8682	9.87609e-44	4.35659e-43	down
AGXT	68.9323	-4.79761	0.34722	-13.8172	2.0075e-43	8.81725e-43	down
CRABP2	194.699	-1.42255	0.103596	-13.7317	6.56191e-43	2.85046e-42	down
SDE2	647.182	-1.21471	0.0888053	-13.6783	1.36776e-42	5.90356e-42	down
LOC100525027	94.6277	-2.44431	0.179311	-13.6317	2.5937e-42	1.11416e-41	down
DRD1	66.7223	-5.6017	0.415046	-13.4966	1.63809e-41	6.9484e-41	down
CAMLG	354.484	-1.24092	0.0929791	-13.3462	1.2459e-40	5.19787e-40	down
ZNF488	67.5227	-3.26376	0.244932	-13.3252	1.65176e-40	6.86814e-40	down
NAT8L	72.6581	-5.37761	0.404342	-13.2997	2.3251e-40	9.64572e-40	down
C7H6orf226	280.101	-1.74034	0.131498	-13.2348	5.52556e-40	2.28121e-39	down
PQLC3	172.559	-1.85949	0.141686	-13.1241	2.39732e-39	9.80251e-39	down
CERS1	88.8298	-2.46857	0.188373	-13.1047	3.09468e-39	1.26317e-38	down
PLA2G16	491.847	-1.47629	0.113013	-13.063	5.35615e-39	2.17803e-38	down
ASIC4	63.3055	-3.44721	0.264071	-13.0541	6.02156e-39	2.44738e-38	down
SDR42E1	350.012	-1.0563	0.0809383	-13.0507	6.29752e-39	2.55826e-38	down
IP6K3	100.219	-2.2538	0.172972	-13.0299	8.27404e-39	3.35363e-38	down
GLYCTK	133.536	-1.96291	0.151	-12.9994	1.23258e-38	4.9847e-38	down
RASGEF1B	79.6814	-2.25255	0.17503	-12.8695	6.68721e-38	2.66847e-37	down
PEX11G	87.856	-2.52597	0.197253	-12.8058	1.52182e-37	6.03117e-37	down
LOC100516084	396.367	-1.18868	0.0931779	-12.7571	2.84723e-37	1.12236e-36	down
AOC2	66.0837	-3.4692	0.274788	-12.625	1.53736e-36	5.98892e-36	down
PRR22	186.351	-1.41057	0.111999	-12.5945	2.26496e-36	8.79801e-36	down
LETMD1	248.701	-1.31929	0.104903	-12.5763	2.85112e-36	1.10564e-35	down
HP	84.9086	-2.3761	0.189612	-12.5314	5.02882e-36	1.939e-35	down
LCMT2	206.527	-1.45034	0.11579	-12.5256	5.41134e-36	2.08551e-35	down
MARCKS	93.1625	-2.24631	0.179549	-12.5108	6.51324e-36	2.50779e-35	down
LOC102160517	218.217	-1.40745	0.112613	-12.4982	7.64027e-36	2.93477e-35	down
LOC110262053	52.7028	-3.3677	0.269619	-12.4906	8.40371e-36	3.22192e-35	down
TNNT1	171.305	-1.74079	0.139572	-12.4724	1.0562e-35	4.03891e-35	down
ZBTB24	358.324	-1.20476	0.096945	-12.4272	1.86028e-35	7.08698e-35	down
SLC27A3	51.8575	-3.58985	0.292318	-12.2806	1.15094e-34	4.31774e-34	down
RBMX2	271.343	-1.54131	0.125604	-12.2712	1.29356e-34	4.8483e-34	down
EDN1	85.6255	-7.33187	0.598285	-12.2548	1.58317e-34	5.92147e-34	down
FZD7	224.264	-1.31852	0.108204	-12.1855	3.71359e-34	1.38007e-33	down
LCAT	93.2705	-2.01127	0.165867	-12.1258	7.71473e-34	2.85004e-33	down
FAM43A	146.344	-1.84411	0.152394	-12.1009	1.04401e-33	3.84899e-33	down
LOC110257580	50.4624	-3.80967	0.314892	-12.0984	1.07748e-33	3.97148e-33	down
RIMS4	50.4039	-4.33633	0.360796	-12.0188	2.83142e-33	1.03493e-32	down
LOC110256926	119.108	-1.83062	0.15249	-12.0049	3.34923e-33	1.2231e-32	down
LOC102158040	74.3654	-2.4461	0.203816	-12.0015	3.4898e-33	1.27386e-32	down
NPR2	174.011	-1.53512	0.128225	-11.972	4.98088e-33	1.81407e-32	down
TRMO	169.925	-1.27544	0.106639	-11.9604	5.73181e-33	2.08288e-32	down
HCN3	142.412	-1.49738	0.125289	-11.9514	6.38361e-33	2.31767e-32	down
ZBTB46	283.765	-1.19817	0.100478	-11.9247	8.79882e-33	3.18173e-32	down
LAT	85.7858	-1.82153	0.15679	-11.6176	3.35398e-31	1.1792e-30	down
C7H15orf59	90.8618	-7.59895	0.65434	-11.6131	3.53369e-31	1.24211e-30	down
KRT10	49.1181	-3.06318	0.264504	-11.5809	5.15265e-31	1.80571e-30	down
GRIN1	46.9544	-4.63915	0.401049	-11.5676	6.01762e-31	2.10429e-30	down
GATA3	48.3874	-3.144	0.272715	-11.5285	9.47659e-31	3.30601e-30	down
LOC102157424	75.2021	-2.24202	0.19483	-11.5075	1.20871e-30	4.21038e-30	down
METRN	60.183	-2.94139	0.255646	-11.5057	1.23466e-30	4.29985e-30	down
BCDIN3D	228.206	-1.10414	0.0963467	-11.4601	2.09234e-30	7.24638e-30	down
CCDC58	438.963	-1.15083	0.100428	-11.4593	2.1114e-30	7.3093e-30	down
TLCD2	122.595	-1.51331	0.132754	-11.3994	4.21019e-30	1.44853e-29	down
DISP1	353.387	-1.13355	0.0995174	-11.3905	4.66261e-30	1.60181e-29	down
LOC100525750	46.6579	-4.28281	0.377401	-11.3482	7.57086e-30	2.59105e-29	down
SV2A	66.9205	-2.23752	0.19778	-11.3132	1.12914e-29	3.85724e-29	down
UBALD1	472.69	-1.29093	0.115211	-11.205	3.85414e-29	1.30256e-28	down
B3GNT8	43.5023	-3.11165	0.279912	-11.1165	1.04249e-28	3.49412e-28	down
LRRC61	117.483	-1.80918	0.162853	-11.1093	1.13079e-28	3.78617e-28	down
MED18	227.886	-1.13033	0.102149	-11.0655	1.84478e-28	6.14007e-28	down
LOC102158199	62.3326	-2.54338	0.22994	-11.061	1.93824e-28	6.44717e-28	down
ARHGAP45	67.2566	-2.34399	0.213177	-10.9955	4.01573e-28	1.32705e-27	down
MTA3	228.938	-1.19878	0.109116	-10.9863	4.448e-28	1.4681e-27	down
EPHB3	46.9044	-5.0117	0.457307	-10.9592	6.00493e-28	1.97595e-27	down
ARL4D	42.3484	-3.38647	0.311949	-10.8559	1.87056e-27	6.08364e-27	down
LOC106507672	83.2156	-2.15822	0.198815	-10.8554	1.8795e-27	6.11148e-27	down
MIR212	56.9257	-6.03528	0.560208	-10.7733	4.60287e-27	1.48038e-26	down
SRPK3	43.2435	-3.15617	0.293265	-10.7622	5.19365e-27	1.66807e-26	down
MMP23B	37.2312	-3.33602	0.312084	-10.6895	1.13991e-26	3.63663e-26	down
LOC100516852	48.3038	-2.76394	0.259004	-10.6714	1.38455e-26	4.41277e-26	down
KLB	100.273	-1.71523	0.161134	-10.6447	1.84541e-26	5.8609e-26	down
BCL7B	51.8232	-2.65313	0.249595	-10.6298	2.1669e-26	6.86848e-26	down
GRPEL1	1795	-1.07609	0.101578	-10.5937	3.18606e-26	1.00714e-25	down
DLX1	103.189	-1.61989	0.15351	-10.5523	4.95509e-26	1.56027e-25	down
DNAH14	77.0672	-1.82875	0.173372	-10.5482	5.18002e-26	1.63014e-25	down
MPST	91.9421	-1.59818	0.15219	-10.5013	8.52334e-26	2.67295e-25	down
PKN3	43.266	-2.79409	0.26911	-10.3827	2.97223e-25	9.19837e-25	down
DPF1	107.471	-1.65608	0.160317	-10.33	5.15659e-25	1.58587e-24	down
PROKR2	53.8009	-2.68237	0.260734	-10.2878	8.00072e-25	2.44942e-24	down
CENPBD1	76.3005	-1.9484	0.19067	-10.2187	1.6346e-24	4.97244e-24	down
ZNF473	214.894	-1.05886	0.104021	-10.1793	2.45407e-24	7.4318e-24	down
LOC102161970	55.39	-2.42789	0.239429	-10.1403	3.65873e-24	1.10306e-23	down
SMPD5	56.053	-2.01292	0.200887	-10.0201	1.24338e-23	3.69982e-23	down
RAB7B	34.0812	-5.06692	0.506298	-10.0078	1.40877e-23	4.18812e-23	down
USE1	271.594	-1.46491	0.146587	-9.99346	1.62797e-23	4.83358e-23	down
KCNC4	44.239	-5.40514	0.542339	-9.96635	2.13956e-23	6.3386e-23	down
LOC102160340	88.1748	-1.57336	0.158039	-9.95548	2.38658e-23	7.06142e-23	down
C8H4orf46	196.266	-1.21151	0.12254	-9.88662	4.75846e-23	1.40129e-22	down
CAPN12	90.0193	-1.54706	0.158185	-9.78007	1.37111e-22	3.98848e-22	down
SPX	150.185	-1.29227	0.133382	-9.68848	3.37506e-22	9.74103e-22	down
OTOF	44.4306	-5.8869	0.608567	-9.67337	3.91263e-22	1.12785e-21	down
DDB2	41.7724	-2.35971	0.245116	-9.62693	6.15389e-22	1.76576e-21	down
TRIM62	259.27	-1.00131	0.105293	-9.50972	1.91173e-21	5.42119e-21	down
RNF224	49.4038	-2.43832	0.256693	-9.49899	2.11941e-21	6.00278e-21	down
BEST4	37.8001	-2.89953	0.307746	-9.42184	4.4327e-21	1.24763e-20	down
ZNF821	160.933	-1.13924	0.121013	-9.41418	4.76792e-21	1.34058e-20	down
TMEM210	25.4266	-3.78699	0.405109	-9.3481	8.92386e-21	2.49398e-20	down
STKLD1	42.3898	-2.41562	0.259335	-9.31469	1.22312e-20	3.40597e-20	down
LIX1	101.589	-1.35442	0.145496	-9.30894	1.29108e-20	3.58969e-20	down
LOC102164659	83.4844	-1.6295	0.176432	-9.23582	2.56318e-20	7.07567e-20	down
LOC102164805	32.7888	-2.96468	0.323259	-9.17123	4.67652e-20	1.28093e-19	down
NGEF	28.5944	-3.44304	0.377235	-9.12704	7.03979e-20	1.91918e-19	down
LOC106510447	26.1602	-4.65169	0.51344	-9.05985	1.30631e-19	3.54221e-19	down
ST8SIA6	44.8168	-1.92208	0.215877	-8.90358	5.40761e-19	1.44604e-18	down
PRAM1	32.8076	-2.67707	0.301799	-8.87037	7.29023e-19	1.9453e-18	down
TMEM198	31.1428	-2.74782	0.315953	-8.69693	3.40982e-18	8.98052e-18	down
RASGRP4	29.4474	-2.59363	0.298504	-8.68877	3.66391e-18	9.64034e-18	down
LOC110257222	44.6429	-2.30938	0.265985	-8.68239	3.87536e-18	1.01917e-17	down
PABPC1L	30.7932	-3.27253	0.378448	-8.64723	5.27655e-18	1.38252e-17	down
SMPD3	27.0013	-3.12932	0.364134	-8.59387	8.40878e-18	2.19012e-17	down
ZNF774	72.2521	-1.46636	0.170704	-8.59003	8.69473e-18	2.26205e-17	down
SNAI2	35.5862	-6.35962	0.741977	-8.57119	1.02425e-17	2.6579e-17	down
SHROOM1	60.059	-1.76748	0.209273	-8.44577	3.0204e-17	7.74377e-17	down
PAQR6	96.6999	-1.33581	0.158779	-8.41301	3.99629e-17	1.02119e-16	down
YBX2	20.5946	-4.13904	0.495658	-8.3506	6.79167e-17	1.72545e-16	down
CD79A	25.1004	-3.37502	0.408726	-8.25742	1.48855e-16	3.74596e-16	down
TMEM88	24.9069	-3.87569	0.47084	-8.23144	1.8497e-16	4.64111e-16	down
LOC110255920	25.1258	-2.91904	0.355668	-8.20719	2.26418e-16	5.6697e-16	down
GDAP1L1	18.0937	-4.21504	0.52627	-8.00928	1.1538e-15	2.84143e-15	down
RASL11A	42.5847	-1.92926	0.242366	-7.96009	1.71913e-15	4.21193e-15	down
NPTXR	36.7891	-2.12247	0.268705	-7.8989	2.81371e-15	6.84716e-15	down
TRIM54	57.0812	-8.04256	1.0186	-7.89569	2.88717e-15	7.02171e-15	down
PSORS1C2	20.673	-2.8307	0.360687	-7.84808	4.22448e-15	1.02038e-14	down
NR1I3	30.6742	-2.40533	0.307433	-7.82391	5.12071e-15	1.23428e-14	down
LOC110255586	28.2219	-2.74215	0.350804	-7.81677	5.41968e-15	1.30576e-14	down
TAGAP	38.4945	-2.24568	0.293031	-7.66363	1.80743e-14	4.28717e-14	down
GRM2	66.9911	-1.36577	0.179045	-7.62811	2.3822e-14	5.62994e-14	down
LOC110256840	31.2274	-2.04198	0.269996	-7.563	3.93877e-14	9.24802e-14	down
LIPT2	76.3718	-1.47444	0.195014	-7.56071	4.00874e-14	9.40823e-14	down
LOC106510642	39.977	-1.75248	0.232026	-7.55295	4.25519e-14	9.98228e-14	down
LOC110257824	19.7092	-4.66261	0.621293	-7.5047	6.15701e-14	1.43711e-13	down
NTN3	25.6655	-6.39126	0.853747	-7.48614	7.09306e-14	1.65298e-13	down
RUBCNL	16.9391	-3.34653	0.448944	-7.45422	9.03987e-14	2.09853e-13	down
LOC110256628	32.7749	-2.06021	0.277122	-7.43432	1.05109e-13	2.43513e-13	down
LOC102157484	71.6807	-1.47919	0.199533	-7.41328	1.23215e-13	2.85015e-13	down
WNT1	23.0987	-2.77637	0.374581	-7.41194	1.24465e-13	2.87863e-13	down
ALOXE3	21.8451	-2.66385	0.370618	-7.18759	6.59433e-13	1.49198e-12	down
RINL	24.1421	-2.67258	0.373332	-7.1587	8.14435e-13	1.83806e-12	down
DEF6	19.6169	-4.90832	0.687974	-7.13445	9.71739e-13	2.1882e-12	down
LOC102167132	21.6054	-2.66721	0.374967	-7.11318	1.13396e-12	2.54889e-12	down
LOC396711	17.6792	-3.36865	0.477787	-7.05052	1.78252e-12	3.97043e-12	down
LOC110260945	26.1234	-2.36929	0.34169	-6.93403	4.0901e-12	9.0102e-12	down
LOC106510075	17.4187	-4.04163	0.587273	-6.88204	5.90017e-12	1.2945e-11	down
IL10RA	14.031	-7.12695	1.04406	-6.82621	8.71889e-12	1.90289e-11	down
KCNAB3	21.6651	-2.41329	0.361296	-6.67955	2.39679e-11	5.14993e-11	down
GCGR	13.867	-5.11644	0.766323	-6.67661	2.4453e-11	5.25139e-11	down
CUNH21orf58	14.8775	-3.20206	0.479786	-6.67393	2.49036e-11	5.34603e-11	down
MAFA	22.5707	-2.5088	0.376212	-6.66859	2.58277e-11	5.54148e-11	down
LOC106507784	69.7127	-1.35882	0.204324	-6.65034	2.92425e-11	6.25761e-11	down
MYO18B	11.3578	-6.91285	1.0522	-6.56991	5.03473e-11	1.0696e-10	down
PRICKLE1	31.7726	-1.63377	0.249629	-6.5448	5.95759e-11	1.26337e-10	down
LOC102162193	24.0541	-2.07207	0.318333	-6.50914	7.55806e-11	1.59651e-10	down
CGREF1	42.8571	-1.43282	0.220292	-6.50417	7.81226e-11	1.64956e-10	down
MSI1	19.7683	-5.55843	0.867814	-6.40509	1.50282e-10	3.14051e-10	down
ASIC3	18.3761	-3.01014	0.472549	-6.36999	1.89036e-10	3.93265e-10	down
SYCE2	17.4112	-3.44554	0.543188	-6.34318	2.25063e-10	4.66779e-10	down
STRC	16.3534	-4.44444	0.702769	-6.32418	2.54579e-10	5.2685e-10	down
LOC100518738	14.5426	-3.50075	0.557122	-6.28365	3.30724e-10	6.81652e-10	down
NT5DC4	30.2548	-1.85664	0.29771	-6.23639	4.47771e-10	9.17999e-10	down
ZBTB32	12.735	-5.34995	0.867161	-6.16951	6.85037e-10	1.39247e-09	down
TLX2	15.3645	-3.10071	0.509541	-6.08531	1.16263e-09	2.34739e-09	down
LOC100522230	12.9177	-6.26947	1.05235	-5.95759	2.55987e-09	5.09493e-09	down
LOC102164889	65.5557	-1.16948	0.19746	-5.92261	3.16865e-09	6.28656e-09	down
LOC110258368	28.1826	-1.91809	0.323982	-5.92035	3.21258e-09	6.37293e-09	down
GHRL	10.2824	-3.59439	0.607181	-5.9198	3.22326e-09	6.39255e-09	down
PRKAG3	10.1227	-6.34412	1.07224	-5.9167	3.28474e-09	6.51209e-09	down
LOC110259829	12.7743	-4.50317	0.76132	-5.91495	3.31967e-09	6.57974e-09	down
CLDN15	29.018	-1.93633	0.328414	-5.896	3.72419e-09	7.36532e-09	down
NLGN3	13.6388	-5.11633	0.870452	-5.87778	4.158e-09	8.20927e-09	down
MUC6	13.5269	-5.27511	0.901075	-5.85424	4.79183e-09	9.44113e-09	down
C9H11orf65	72.1046	-1.09643	0.187317	-5.85337	4.81708e-09	9.48627e-09	down
CDH5	17.3434	-6.15957	1.0559	-5.83349	5.42814e-09	1.06715e-08	down
POMC	11.8267	-6.10586	1.05204	-5.80381	6.48262e-09	1.26969e-08	down
LOC100739202	16.2241	-2.63158	0.454067	-5.79558	6.80849e-09	1.33239e-08	down
ESAM	13.3983	-4.05185	0.699561	-5.79199	6.95568e-09	1.36037e-08	down
LOC110260091	12.4852	-2.99642	0.528171	-5.6732	1.40157e-08	2.71013e-08	down
LHX2	12.5588	-6.03211	1.06773	-5.6495	1.60918e-08	3.10564e-08	down
NLRP1	14.6927	-2.4124	0.429571	-5.61584	1.95609e-08	3.76487e-08	down
LOC102159513	16.6828	-2.33491	0.420561	-5.55189	2.82601e-08	5.39759e-08	down
WIPF3	16.7306	-2.37342	0.430989	-5.5069	3.65197e-08	6.94329e-08	down
COX7A1	23.3284	-1.82517	0.33511	-5.44649	5.13737e-08	9.71729e-08	down
CHADL	10.8175	-3.5	0.644061	-5.43427	5.50208e-08	1.03854e-07	down
LOC106509920	63.8112	-1.01989	0.191616	-5.32257	1.0231e-07	1.90937e-07	down
LOC106504796	26.5666	-1.57229	0.296925	-5.29523	1.18865e-07	2.21427e-07	down
CHRNA4	11.3982	-5.50774	1.04119	-5.28987	1.224e-07	2.27871e-07	down
RBM24	10.8171	-3.16037	0.598039	-5.28455	1.26011e-07	2.3455e-07	down
HOXA7	8.12828	-3.4674	0.656479	-5.28182	1.2791e-07	2.37946e-07	down
TUBB1	21.3121	-1.65727	0.314451	-5.27036	1.36153e-07	2.52905e-07	down
NKPD1	13.0876	-5.5609	1.05865	-5.25281	1.498e-07	2.7784e-07	down
ZACN	13.4076	-2.25277	0.429763	-5.24189	1.58943e-07	2.94227e-07	down
C4A	21.4108	-1.76905	0.339224	-5.215	1.83815e-07	3.39456e-07	down
CDKN1C	14.3624	-2.12995	0.409396	-5.20268	1.96439e-07	3.62355e-07	down
NT5C1A	10.0294	-4.5721	0.8829	-5.17851	2.23671e-07	4.11805e-07	down
LOC110256493	9.0366	-3.46549	0.67493	-5.13459	2.82762e-07	5.18759e-07	down
LOC100518456	8.71746	-5.48207	1.06855	-5.13038	2.89156e-07	5.30251e-07	down
DOC2B	6.77373	-5.45961	1.0799	-5.05565	4.28927e-07	7.79689e-07	down
GRIN2C	5.32995	-5.53354	1.09608	-5.04849	4.45306e-07	8.08466e-07	down
PHOX2A	12.3394	-2.20389	0.442417	-4.98148	6.30995e-07	1.13833e-06	down
CPT1C	9.46277	-3.88275	0.780156	-4.97689	6.46126e-07	1.16498e-06	down
ZIC2	10.6406	-3.06895	0.617781	-4.9677	6.77527e-07	1.22011e-06	down
LOC102161637	8.569	-4.35061	0.878534	-4.95213	7.34065e-07	1.32046e-06	down
LOC106507563	28.4248	-1.35304	0.27381	-4.94155	7.75037e-07	1.39246e-06	down
LOC110260203	4.31914	-5.39674	1.09262	-4.93924	7.84272e-07	1.40858e-06	down
PRDM11	9.27277	-2.99101	0.60628	-4.93338	8.08205e-07	1.44964e-06	down
LOC110256395	22.2524	-1.84001	0.37316	-4.93089	8.18553e-07	1.46772e-06	down
LOC106508289	9.46585	-2.64758	0.537648	-4.92437	8.46324e-07	1.51634e-06	down
LINGO1	10.6564	-2.48302	0.505384	-4.91313	8.96327e-07	1.60398e-06	down
PLEKHB1	16.3681	-1.91271	0.391039	-4.89135	1.00147e-06	1.78898e-06	down
HOXD13	14.4698	-2.03301	0.419203	-4.8497	1.23647e-06	2.19981e-06	down
ATP2A1	13.5257	-1.99147	0.412363	-4.82942	1.36935e-06	2.43009e-06	down
LOC102168159	18.0083	-1.85194	0.384185	-4.82045	1.43233e-06	2.53852e-06	down
SPRY4	10.705	-5.09508	1.06533	-4.78265	1.73003e-06	3.05446e-06	down
LOC110257334	14.472	-1.89217	0.396054	-4.77756	1.77436e-06	3.13172e-06	down
NMB	13.6267	-2.01427	0.425559	-4.73322	2.20985e-06	3.88724e-06	down
LOC110257720	41.0219	-1.62378	0.345603	-4.69841	2.62195e-06	4.59323e-06	down
LOC110260665	13.5851	-2.04351	0.434983	-4.6979	2.62846e-06	4.60363e-06	down
LOC110260483	10.1961	-2.81789	0.600864	-4.68973	2.73565e-06	4.78672e-06	down
LOC100511794	7.23911	-3.11036	0.668782	-4.65078	3.30683e-06	5.75822e-06	down
LOC110260981	8.54394	-3.10767	0.668468	-4.64895	3.33626e-06	5.80697e-06	down
RGS7	7.44558	-3.71838	0.800223	-4.64668	3.37313e-06	5.86926e-06	down
LOC110260917	7.65567	-4.14502	0.892251	-4.64557	3.3914e-06	5.89978e-06	down
P2RX2	8.48967	-2.91422	0.631712	-4.6132	3.96511e-06	6.86544e-06	down
LOC102163283	4.66998	-5.05575	1.09766	-4.60594	4.10605e-06	7.1072e-06	down
LOC110259890	9.3385	-2.31349	0.512059	-4.51801	6.24225e-06	1.06907e-05	down
KLHL40	7.10714	-4.17565	0.925166	-4.51341	6.37938e-06	1.09164e-05	down
PRPH	7.98246	-3.20152	0.711991	-4.49658	6.90547e-06	1.17868e-05	down
LOC110255966	14.4043	-1.72503	0.389735	-4.42617	9.5922e-06	1.62565e-05	down
SLC8A2	6.06023	-4.77997	1.0825	-4.41567	1.00699e-05	1.70464e-05	down
NPFF	17.169	-1.45874	0.331572	-4.39947	1.08517e-05	1.8345e-05	down
PDE6G	7.99876	-2.57686	0.59017	-4.3663	1.26371e-05	2.1279e-05	down
SYNDIG1L	7.50703	-3.53291	0.813709	-4.34173	1.41364e-05	2.37421e-05	down
LOC102164581	7.70105	-2.866	0.668686	-4.28602	1.819e-05	3.03397e-05	down
LOC110255347	7.13617	-2.84708	0.666513	-4.2716	1.94076e-05	3.22811e-05	down
LOC106509317	13.9007	-1.67437	0.399119	-4.19516	2.72683e-05	4.49505e-05	down
CDHR3	8.87934	-2.30855	0.552689	-4.17694	2.95455e-05	4.86055e-05	down
LOC100523557	6.9842	-2.69742	0.647632	-4.16504	3.11295e-05	5.11285e-05	down
LOC102162815	13.0232	-1.82312	0.444768	-4.09904	4.14869e-05	6.75588e-05	down
LOC100515824	8.12827	-2.28101	0.560432	-4.0701	4.69928e-05	7.62113e-05	down
LOC100627091	3.61727	-4.59822	1.13286	-4.05895	4.92937e-05	7.98551e-05	down
KCNJ12	6.1958	-3.31318	0.822256	-4.02937	5.59258e-05	9.03554e-05	down
WNK4	5.33892	-4.27641	1.10221	-3.87985	0.000104522	0.000165863	down
LOC110255985	8.28489	-2.0742	0.53469	-3.87925	0.000104779	0.000166207	down
TMEM79	8.11734	-2.14628	0.55586	-3.86119	0.000112838	0.000178606	down
LOC106507324	9.83952	-2.02583	0.526406	-3.84842	0.00011888	0.000187821	down
LTBP2	3.27715	-4.3687	1.13662	-3.8436	0.000121241	0.000191422	down
NAT14	3.5808	-4.28112	1.11598	-3.83619	0.000124956	0.000197134	down
SMIM5	7.61004	-2.14394	0.561156	-3.82058	0.00013314	0.000209515	down
MIR339-1	7.51565	-2.32083	0.609044	-3.81061	0.000138623	0.00021789	down
LOC102159152	4.5575	-3.94048	1.09142	-3.61043	0.000305692	0.000469044	down
CHRNA10	5.50039	-2.8147	0.784674	-3.58709	0.000334386	0.000511475	down
LOC110256108	13.1361	-1.32242	0.371162	-3.56292	0.00036675	0.000558977	down
CCDC154	4.28219	-3.87915	1.09671	-3.53709	0.000404562	0.000615278	down
LOC102167294	10.5382	-1.63521	0.463559	-3.52752	0.000419477	0.000637544	down
ITGA9	12.6086	-1.46533	0.419092	-3.49645	0.0004715	0.000714336	down
LOC110261066	3.74246	-3.75301	1.10697	-3.39033	0.000698079	0.00104599	down
MYBPH	3.97787	-3.68315	1.09063	-3.37709	0.000732578	0.00109606	down
LOC110255346	4.36584	-3.71637	1.10403	-3.36618	0.000762181	0.0011391	down
LOC110260918	4.02351	-2.46741	0.77096	-3.20044	0.00137216	0.00200873	down
LOC110257395	3.81962	-2.61203	0.859663	-3.03843	0.00237812	0.00341908	down
LHX3	4.07392	-2.3565	0.779944	-3.02137	0.00251635	0.00360568	down
FOXA3	4.74103	-2.10373	0.71235	-2.95323	0.00314468	0.00446696	down
LOC110260900	2.49923	-2.82735	1.14749	-2.46394	0.013742	0.0184511	down
ZNF395	2001.55	3.37592	0.0706247	47.8008	0	0	up
PPP1R3C	1659.25	2.96038	0.0734567	40.301	0	0	up
PLXNA2	609.08	4.88726	0.110533	44.2153	0	0	up
NOV	969.295	4.46935	0.114265	39.1139	0	0	up
LOC102162336	4238.56	5.72802	0.100308	57.1042	0	0	up
LOC100521600	1778.94	5.43524	0.114469	47.4822	0	0	up
IFITM3	648.999	4.73778	0.101453	46.6992	0	0	up
EGLN3	1937.5	4.46927	0.105745	42.2647	0	0	up
ECM1	2764.8	4.9079	0.0808837	60.6785	0	0	up
SYCP2	620.9	6.06876	0.164669	36.8544	2.48691e-297	1.4363e-295	up
ACSL5	355.58	4.11928	0.120078	34.3051	6.58358e-258	2.8492e-256	up
PLA2G4A	338.85	6.29809	0.221828	28.3917	2.55778e-177	5.60948e-176	up
LOC110255649	1035.64	5.60059	0.20623	27.1571	2.08791e-162	4.01953e-161	up
BCL2L15	298.052	3.33659	0.130416	25.5843	2.28307e-144	3.68676e-143	up
LOC110258382	218.567	4.45741	0.174795	25.5008	1.9318e-143	3.09489e-142	up
SPAG17	256.971	6.6815	0.271323	24.6256	6.71552e-134	9.54345e-133	up
DDX60	186.066	6.29483	0.260445	24.1695	4.65793e-129	6.33111e-128	up
SLC2A12	201.564	3.49174	0.149308	23.3862	5.90835e-121	7.2973e-120	up
SAA3	314.241	5.866	0.251379	23.3352	1.94646e-120	2.38409e-119	up
CDH16	220.505	7.2904	0.313593	23.248	1.49168e-119	1.8093e-118	up
MMP7	145.5	5.87681	0.25637	22.9231	2.73216e-116	3.19916e-115	up
LOC110257771	139.576	4.59185	0.218614	21.0043	5.98664e-98	5.68171e-97	up
WIF1	107.163	3.73233	0.179001	20.8509	1.49628e-96	1.39799e-95	up
LOC100519082	114.414	5.08032	0.248266	20.4632	4.57826e-93	4.08021e-92	up
ADAM28	105.225	6.00547	0.298333	20.1301	4.02029e-90	3.45396e-89	up
VWDE	105.172	5.44265	0.271617	20.0379	2.57168e-89	2.18397e-88	up
CPA4	117.16	6.46856	0.323292	20.0084	4.65266e-89	3.94298e-88	up
IFIT1	87.1637	5.2814	0.27936	18.9053	1.03098e-79	7.78945e-79	up
SULF1	208.845	7.82714	0.444872	17.5941	2.73188e-69	1.80153e-68	up
OLR1	81.0378	4.31025	0.245418	17.5629	4.73724e-69	3.10504e-68	up
ADAMTS17	79.0568	3.36003	0.19521	17.2123	2.14571e-66	1.35234e-65	up
MAP2	169.79	8.08018	0.498353	16.2138	4.03072e-59	2.29283e-58	up
KCND2	74.7341	6.30015	0.398179	15.8224	2.18024e-56	1.18656e-55	up
GJB5	60.1994	5.35861	0.340314	15.7461	7.30627e-56	3.93148e-55	up
MX2	59.0734	4.93283	0.31558	15.631	4.47671e-55	2.38675e-54	up
KIAA1549L	55.6308	4.2034	0.27078	15.5233	2.41341e-54	1.26878e-53	up
LOC106504728	55.5847	5.15072	0.354	14.5501	5.83515e-48	2.75768e-47	up
CD59	50.8004	4.56196	0.319672	14.2707	3.3302e-46	1.52672e-45	up
GUCA1A	59.0382	5.8035	0.414813	13.9907	1.77774e-44	7.95228e-44	up
ST8SIA2	49.6138	4.16949	0.299269	13.9323	4.03347e-44	1.79291e-43	up
ASB9	44.8239	3.78707	0.277683	13.6381	2.37583e-42	1.02166e-41	up
PITPNC1	43.7318	4.40104	0.327646	13.4323	3.91062e-41	1.64717e-40	up
LOC110259088	90.691	5.96084	0.446898	13.3382	1.38696e-40	5.77894e-40	up
IFITM1	41.481	5.41215	0.418299	12.9385	2.73057e-38	1.09716e-37	up
APOBR	55.9293	6.55435	0.527557	12.424	1.93689e-35	7.37535e-35	up
RTP4	37.1668	6.23839	0.555323	11.2338	2.78259e-29	9.43557e-29	up
IL20RA	44.4266	6.96758	0.665911	10.4632	1.27436e-25	3.9803e-25	up
ZNF532	33.2414	6.31099	0.617573	10.219	1.62986e-24	4.95894e-24	up
IDO1	25.1479	4.80369	0.470698	10.2055	1.87418e-24	5.68843e-24	up
EPHA7	37.7213	6.66585	0.661418	10.0781	6.90285e-24	2.06805e-23	up
SLC2A5	64.4469	8.27861	0.844059	9.8081	1.03911e-22	3.03305e-22	up
LOC100626247	67.3106	9.96833	1.03131	9.66568	4.2181e-22	1.21483e-21	up
NYAP2	30.1084	2.86518	0.309007	9.27221	1.82335e-20	5.0471e-20	up
CCL19	21.7373	3.54735	0.385225	9.20852	3.30647e-20	9.09504e-20	up
JCHAIN	24.4458	3.08717	0.348925	8.84765	8.93824e-19	2.38153e-18	up
FAM19A2	19.8023	4.88419	0.553336	8.8268	1.07717e-18	2.86628e-18	up
PTGDR	22.5375	3.23468	0.367451	8.80302	1.33183e-18	3.53753e-18	up
GPRIN3	34.7518	9.0168	1.03262	8.73197	2.50267e-18	6.60528e-18	up
NEGR1	22.9506	6.43318	0.742917	8.65935	4.74441e-18	1.2447e-17	up
LINGO2	22.9758	8.95885	1.04009	8.61357	7.08203e-18	1.84722e-17	up
HHAT	20.1191	3.78349	0.440426	8.59051	8.65837e-18	2.25332e-17	up
INPP4B	25.5011	6.45961	0.764376	8.45082	2.89255e-17	7.41832e-17	up
F5	14.6993	5.41977	0.698571	7.75836	8.60314e-15	2.06082e-14	up
GC	12.2166	8.17532	1.05714	7.73341	1.04704e-14	2.50147e-14	up
GABRG1	19.188	7.92166	1.04735	7.56352	3.92319e-14	9.2141e-14	up
LOC110262111	17.557	6.4103	0.870628	7.36285	1.80024e-13	4.1453e-13	up
CSMD3	15.4811	5.56109	0.764931	7.27005	3.59351e-13	8.19664e-13	up
LOC396566	8.98899	7.285	1.06712	6.82676	8.68529e-12	1.89581e-11	up
LOC100739663	11.0442	5.62746	0.878563	6.40531	1.50065e-10	3.1364e-10	up
ZNF365	6.10344	6.78166	1.09761	6.17859	6.46761e-10	1.31549e-09	up
EYS	7.33342	6.75517	1.09817	6.15129	7.68548e-10	1.56007e-09	up
LSAMP	8.35943	3.84038	0.638396	6.01568	1.79137e-09	3.58738e-09	up
LOC110256390	10.2686	4.87314	0.828337	5.88304	4.02792e-09	7.9602e-09	up
CTNNA3	8.54482	6.28052	1.06799	5.88071	4.08519e-09	8.06945e-09	up

## Sheet: Table S4
Table S4 Hub genes in the blue module (J2+DON)
GeneID	Module membership	Gene significance
ZZZ3	0.92329	0.656704
ZZEF1	0.962241	0.705582
ZYX	0.897313	0.779493
ZXDC	0.989538	0.707221
ZWILCH	0.910035	0.856784
ZSWIM8	0.979019	0.780141
ZSWIM6	0.86399	0.710734
ZSWIM4	0.919685	0.862658
ZSWIM3	0.972501	0.77652
ZSCAN25	0.966034	0.723762
ZSCAN20	0.906035	0.785516
ZRSR2	0.823171	0.628884
ZRANB1	0.984156	0.693579
ZPR1	0.939455	0.649652
ZNRF2	0.947293	0.762491
ZNHIT6	0.940412	0.635301
ZNHIT3	0.968492	0.73253
ZNF827	0.93958	0.608761
ZNF821	0.953429	0.723443
ZNF800	0.837159	0.73182
ZNF79	0.9105	0.728707
ZNF787	0.98739	0.741966
ZNF786	0.950532	0.656884
ZNF783	0.933006	0.649446
ZNF777	0.939531	0.805359
ZNF774	0.936964	0.739356
ZNF768	0.972247	0.629159
ZNF75D	0.976403	0.601868
ZNF750	0.833121	0.629754
ZNF746	0.991318	0.708617
ZNF74	0.970055	0.625593
ZNF710	0.963566	0.740469
ZNF703	0.986317	0.710514
ZNF7	0.810783	0.749691
ZNF691	0.987968	0.717829
ZNF687	0.960123	0.794487
ZNF668	0.985773	0.754689
ZNF667	0.826033	0.727704
ZNF646	0.971524	0.7427
ZNF644	0.923029	0.657409
ZNF629	0.832452	0.636782
ZNF622	0.836286	0.618196
ZNF598	0.987989	0.6748
ZNF597	0.836529	0.670482
ZNF593	0.957958	0.733609
ZNF592	0.986198	0.714635
ZNF579	0.931279	0.650941
ZNF574	0.952157	0.804094
ZNF532	0.847219	0.829143
ZNF526	0.874148	0.627222
ZNF518A	0.85436	0.73197
ZNF512B	0.8518	0.625634
ZNF503	0.906793	0.743082
ZNF496	0.963292	0.820024
ZNF488	0.863386	0.732749
ZNF48	0.951645	0.680638
ZNF473	0.874537	0.712076
ZNF470	0.864951	0.644883
ZNF469	0.976918	0.773069
ZNF45	0.867505	0.753946
ZNF446	0.835938	0.624009
ZNF445	0.973351	0.803026
ZNF414	0.93017	0.679573
ZNF410	0.973055	0.81737
ZNF41	0.83249	0.663903
ZNF408	0.923468	0.840588
ZNF407	0.933109	0.713672
ZNF395	0.916769	0.789368
ZNF384	0.894625	0.696751
ZNF365	0.862767	0.78386
ZNF34	0.848648	0.692923
ZNF335	0.968771	0.750234
ZNF319	0.828713	0.690177
ZNF316	0.965819	0.742985
ZNF3	0.90979	0.779614
ZNF296	0.840587	0.629222
ZNF282	0.977018	0.755847
ZNF281	0.912492	0.702165
ZNF280C	0.864825	0.707927
ZNF276	0.94742	0.68012
ZNF263	0.93094	0.692516
ZNF239	0.900747	0.649889
ZNF236	0.973381	0.736407
ZNF22	0.899624	0.636623
ZNF205	0.887591	0.605704
ZNF202	0.980727	0.605399
ZNF2	0.934413	0.659436
ZNF18	0.979646	0.755297
ZNF148	0.926974	0.607519
ZNF143	0.925337	0.709953
ZNF142	0.968553	0.771137
ZNF133	0.955883	0.842687
ZNF131	0.896818	0.636908
ZNF112	0.823311	0.757679
ZNF106	0.920051	0.614089
ZMYND19	0.97556	0.611475
ZMYND11	0.83064	0.639711
ZMYM5	0.935124	0.671014
ZMYM4	0.878346	0.707534
ZMYM2	0.929725	0.789375
ZMYM1	0.950696	0.807948
ZMIZ1	0.906544	0.84348
ZMAT2	0.935886	0.622357
ZKSCAN5	0.916922	0.667903
ZIC2	0.81777	0.614081
ZHX2	0.971459	0.64857
ZGPAT	0.905989	0.639944
ZFYVE27	0.979944	0.701179
ZFYVE26	0.893406	0.632644
ZFYVE1	0.87936	0.751668
ZFR	0.844505	0.701022
ZFP36L1	0.875352	0.913083
ZFP1	0.919346	0.705906
ZFAND2A	0.966365	0.818927
ZFAND1	0.867044	0.676536
ZDHHC5	0.899615	0.753231
ZDHHC2	0.836848	0.669531
ZDHHC18	0.949145	0.635616
ZCCHC8	0.823987	0.677948
ZCCHC3	0.970574	0.727378
ZCCHC2	0.974071	0.621557
ZCCHC14	0.976271	0.627861
ZCCHC10	0.867478	0.643487
ZC3HC1	0.987147	0.752501
ZC3H8	0.911457	0.751735
ZC3H7B	0.940559	0.745513
ZC3H7A	0.820493	0.681484
ZC3H4	0.97011	0.75441
ZC3H3	0.932367	0.621726
ZC3H18	0.975155	0.732751
ZC3H15	0.982532	0.601241
ZC3H14	0.979591	0.721726
ZC3H13	0.940134	0.728997
ZBTB49	0.984097	0.751951
ZBTB46	0.859316	0.710807
ZBTB43	0.887866	0.814293
ZBTB40	0.848265	0.729317
ZBTB4	0.962593	0.680396
ZBTB39	0.971685	0.732669
ZBTB34	0.828786	0.619874
ZBTB32	0.866167	0.848428
ZBTB3	0.872638	0.674954
ZBTB24	0.888611	0.664784
ZBTB2	0.977496	0.687373
ZBTB18	0.967651	0.656926
ZBTB17	0.969394	0.74553
ZBTB14	0.96133	0.600402
ZBTB10	0.900986	0.654064
ZBTB1	0.851875	0.766382
ZBED6CL	0.922287	0.665443
ZBED5	0.96108	0.667625
ZBED4	0.940983	0.623333
ZACN	0.893582	0.790281
YY1	0.987749	0.633482
YWHAH	0.955324	0.789639
YWHAG	0.908145	0.700114
YTHDF3	0.848689	0.674971
YTHDF1	0.975617	0.732981
YRDC	0.980788	0.684581
YIF1A	0.83486	0.623686
YEATS2	0.914273	0.630934
YBX2	0.92563	0.840346
YARS2	0.930547	0.666233
YAE1D1	0.912385	0.691963
XRCC2	0.825967	0.697353
XPO6	0.965305	0.620714
XPO5	0.922044	0.740015
XPO4	0.903038	0.721936
XKR8	0.95719	0.71597
XKR6	0.88541	0.658183
XAB2	0.990345	0.688828
WWP2	0.978846	0.80596
WWC3	0.974283	0.67041
WTIP	0.87596	0.779982
WT1	0.979943	0.619674
WSCD1	0.94268	0.608816
WRAP53	0.968081	0.620833
WNT10B	0.878671	0.699047
WNT1	0.829739	0.72296
WNK4	0.874397	0.715302
WNK3	0.848711	0.638897
WNK1	0.947854	0.66583
WIZ	0.981327	0.62691
WIPF3	0.873437	0.608843
WIPF2	0.959536	0.741469
WIPF1	0.989432	0.723226
WIF1	0.863752	0.738892
WDSUB1	0.966125	0.732488
WDR91	0.951049	0.780443
WDR82	0.993184	0.748759
WDR75	0.805681	0.654487
WDR74	0.978613	0.702077
WDR70	0.968396	0.618346
WDR5B	0.830656	0.676637
WDR53	0.882377	0.727859
WDR46	0.964631	0.605575
WDR45B	0.973841	0.662856
WDR4	0.960844	0.660813
WDR37	0.980197	0.719883
WDR33	0.989708	0.622659
WDR3	0.948314	0.645943
WDR25	0.946029	0.705246
WDR20	0.966396	0.790013
WDR18	0.883263	0.613615
WDR1	0.992998	0.688047
WDFY3	0.98039	0.762806
WDCP	0.908002	0.665844
WBP4	0.985255	0.658252
WAS	0.91294	0.630817
WARS2	0.923187	0.663859
WAPL	0.983571	0.659428
VWDE	0.922104	0.768676
VTA1	0.857899	0.652059
VPS72	0.970052	0.756693
VPS50	0.830185	0.693235
VPS4A	0.93871	0.604244
VPS45	0.925462	0.667968
VPS39	0.953025	0.761292
VPS29	0.965979	0.733587
VPS25	0.989052	0.710451
VPS18	0.974897	0.735909
VIM	0.905004	0.652511
VHL	0.955741	0.80322
VGLL3	0.82593	0.767811
VDAC2	0.947579	0.705322
VCL	0.962056	0.696189
VASP	0.955	0.667755
VARS	0.968056	0.629106
VAPA	0.996078	0.702363
UTP6	0.993136	0.731041
UTP4	0.922624	0.788371
UTP23	0.965188	0.623639
UTP20	0.92062	0.635997
UTP18	0.990355	0.640118
USPL1	0.84781	0.644927
USP49	0.872838	0.807624
USP44	0.966509	0.608265
USP42	0.980186	0.668311
USP38	0.953904	0.713673
USP36	0.971291	0.707961
USP32	0.849223	0.61308
USP31	0.943386	0.708032
USP27X	0.973413	0.688659
USP24	0.963662	0.62516
USP22	0.907483	0.609486
USP2	0.868818	0.859317
USP13	0.902383	0.720184
USP10	0.969783	0.62342
USF1	0.969953	0.723211
USE1	0.883815	0.668332
UROD	0.945936	0.611008
URM1	0.945495	0.697643
URB2	0.988678	0.705599
URB1	0.988518	0.634827
UPRT	0.971868	0.694278
UPF1	0.973874	0.614967
UNK	0.966959	0.72553
UNC13A	0.885872	0.743898
UNC119B	0.978896	0.601897
ULK3	0.886719	0.676022
UIMC1	0.982253	0.732532
UFD1	0.802506	0.786845
UCHL3	0.816852	0.756925
UBTF	0.976995	0.73055
UBR4	0.895094	0.641939
UBR2	0.941992	0.782001
UBN2	0.887136	0.686466
UBLCP1	0.961365	0.754483
UBL3	0.981011	0.617688
UBIAD1	0.975333	0.631512
UBFD1	0.941403	0.726089
UBE2Z	0.983168	0.670197
UBE2V2	0.986348	0.659685
UBE2O	0.865019	0.614332
UBE2K	0.957379	0.705898
UBE2J2	0.955045	0.736408
UBE2J1	0.980895	0.780893
UBE2I	0.980719	0.672386
UBE2D3	0.993337	0.708858
UBE2D2	0.981145	0.606708
UBE2B	0.933826	0.606248
UBE2A	0.94953	0.670272
UBB	0.932712	0.758086
UBASH3B	0.97117	0.794407
UBAP2	0.984836	0.758422
UBAP1	0.967026	0.759169
UBALD1	0.955848	0.746367
UBA1	0.991514	0.751511
U2SURP	0.984036	0.662416
U2AF2	0.894443	0.671258
U2AF1L4	0.985909	0.687345
TXNRD1	0.92948	0.8988
TXNL4A	0.976667	0.770389
TXNDC9	0.915232	0.694396
TXNDC11	0.895358	0.647862
TXLNG	0.948121	0.644444
TXLNA	0.93311	0.82249
TVP23B	0.811991	0.88005
TVP23A	0.975194	0.720196
TUT1	0.981769	0.704997
TULP4	0.988478	0.684845
TULP2	0.880185	0.661222
TUBGCP4	0.951131	0.603124
TUBGCP3	0.950882	0.620976
TUBB6	0.919082	0.838853
TUBB1	0.882556	0.808271
TTC9	0.981835	0.631059
TTC5	0.899618	0.622672
TTC19	0.984005	0.661737
TTC14	0.919265	0.631641
TTC1	0.965525	0.768198
TTBK2	0.926949	0.637285
TSTD2	0.842125	0.703554
TSSK4	0.927188	0.614643
TSR2	0.912879	0.637732
TSR1	0.980363	0.634653
TSPAN4	0.977067	0.730621
TSPAN14	0.86849	0.919908
TSPAN12	0.859755	0.866995
TSC22D2	0.956104	0.759305
TSC1	0.987772	0.77573
TRUB2	0.932558	0.644441
TRRAP	0.975658	0.621689
TRPV2	0.832782	0.600064
TRMU	0.975809	0.728847
TRMT61B	0.982609	0.700108
TRMT61A	0.971541	0.678589
TRMT6	0.971514	0.668271
TRMT5	0.849228	0.649207
TRMT44	0.977933	0.721376
TRMT12	0.97455	0.702069
TRMT10C	0.979681	0.656853
TRMT10B	0.944169	0.758487
TRMT10A	0.986016	0.757742
TRMO	0.907259	0.881141
TRIP11	0.960142	0.708232
TRIO	0.988086	0.749689
TRIML2	0.80355	0.617347
TRIM8	0.803409	0.662889
TRIM62	0.869331	0.727524
TRIM56	0.837237	0.708816
TRIM54	0.814144	0.753788
TRIM47	0.973498	0.628229
TRIM4	0.85079	0.601294
TRIM39	0.938691	0.60138
TRIM33	0.922537	0.634917
TRIM32	0.935252	0.728254
TRIM28	0.973981	0.687067
TRIM27	0.94266	0.655133
TRIM26	0.986631	0.745609
TRIM24	0.97891	0.662453
TRIM2	0.97863	0.666512
TRIM13	0.924126	0.691843
TRIM11	0.897092	0.637311
TRIB3	0.970163	0.709033
TRIAP1	0.94806	0.768618
TRAPPC3	0.941228	0.704199
TRAPPC12	0.994176	0.690303
TRAFD1	0.840789	0.688064
TRAF7	0.98181	0.736984
TRAF3IP2	0.945034	0.723482
TRAF2	0.967462	0.674119
TPRN	0.899893	0.620987
TPM3	0.942285	0.686757
TPD52L2	0.989873	0.755155
TP53RK	0.975499	0.764109
TP53INP2	0.817798	0.600868
TOX4	0.952794	0.727449
TOR4A	0.914629	0.708912
TOR1B	0.954407	0.803604
TOR1AIP1	0.843218	0.837955
TOP3B	0.9813	0.767181
TOP1MT	0.963193	0.824627
TOMM40	0.915799	0.605442
TOM1L2	0.983054	0.639034
TOM1	0.970966	0.738129
TOLLIP	0.912146	0.678759
TOB2	0.941592	0.714971
TNXB	0.939622	0.660042
TNS3	0.852347	0.626494
TNS2	0.864955	0.678334
TNRC6C	0.960121	0.720773
TNRC6A	0.952034	0.622664
TNPO3	0.969989	0.630195
TNNT1	0.967732	0.753953
TNFSF18	0.873566	0.602709
TNFRSF1A	0.816835	0.772931
TNFRSF12A	0.973014	0.816157
TMX2	0.909408	0.703466
TMUB2	0.963907	0.792708
TMSB4X	0.947642	0.827918
TMPPE	0.965392	0.795044
TMEM9B	0.985173	0.651595
TMEM88	0.938894	0.660752
TMEM87A	0.812287	0.716863
TMEM86B	0.873214	0.614547
TMEM79	0.897896	0.659681
TMEM69	0.879393	0.637268
TMEM65	0.94374	0.69842
TMEM63C	0.832053	0.605436
TMEM63A	0.981035	0.644964
TMEM59	0.871164	0.712383
TMEM39A	0.844072	0.847774
TMEM33	0.95943	0.707217
TMEM259	0.941496	0.731467
TMEM251	0.954052	0.739132
TMEM222	0.970514	0.67585
TMEM216	0.938537	0.677507
TMEM214	0.963745	0.778047
TMEM210	0.957647	0.842857
TMEM208	0.915352	0.756353
TMEM206	0.966885	0.602046
TMEM201	0.967266	0.777763
TMEM199	0.972961	0.706927
TMEM198	0.953908	0.69675
TMEM185B	0.960117	0.745549
TMEM185A	0.948072	0.60246
TMEM18	0.876938	0.605003
TMEM151B	0.940806	0.600506
TMEM151A	0.975756	0.602017
TMEM126B	0.961288	0.763179
TMEM126A	0.930259	0.74294
TMEM115	0.973201	0.723984
TMEM11	0.967233	0.724133
TMEM109	0.986299	0.691843
TMEM104	0.977574	0.755607
TMED9	0.930073	0.751551
TMCO1	0.848386	0.773875
TMCC2	0.976394	0.656438
TM9SF4	0.965731	0.611971
TLX3	0.949523	0.705512
TLX2	0.856112	0.601282
TLK2	0.967139	0.708811
TLE3	0.981068	0.801637
TLCD2	0.960505	0.814048
TLCD1	0.834819	0.819329
TJP1	0.878232	0.884173
TJAP1	0.953705	0.674984
TIRAP	0.908309	0.720095
TIMMDC1	0.980846	0.642979
TIMM50	0.937868	0.644304
TIMM29	0.957392	0.628417
TIMM22	0.981801	0.730158
TIMM10	0.962627	0.639065
TIGD2	0.966515	0.651844
TIGAR	0.918512	0.657293
TICAM1	0.976458	0.770173
TIAM1	0.879673	0.675477
THUMPD3	0.966899	0.606752
THSD1	0.956315	0.774864
THRAP3	0.968704	0.701399
THOC6	0.904021	0.825849
THOC5	0.985213	0.67401
THOC2	0.81087	0.620366
THOC1	0.806131	0.740338
THG1L	0.984383	0.7609
THAP1	0.923006	0.801567
THADA	0.95942	0.618101
TGS1	0.915428	0.71919
TGFB1I1	0.859398	0.767187
TFPT	0.969515	0.702143
TFIP11	0.995068	0.745759
TFG	0.85441	0.640227
TFEB	0.950857	0.677076
TFE3	0.99398	0.670193
TFCP2L1	0.912279	0.785275
TET3	0.856091	0.672931
TERT	0.843272	0.603835
TERF2IP	0.993759	0.73057
TERF2	0.967775	0.680434
TEPSIN	0.923069	0.664974
TEFM	0.978943	0.680452
TEF	0.881873	0.625406
TEAD4	0.807599	0.64395
TEAD1	0.846556	0.647378
TDP2	0.94695	0.637281
TCOF1	0.874685	0.611777
TCF3	0.904127	0.628981
TCF12	0.8793	0.650714
TCERG1	0.964204	0.604917
TCAIM	0.807925	0.690192
TBX10	0.810613	0.624248
TBL3	0.939098	0.623865
TBCCD1	0.915104	0.623178
TBCC	0.978772	0.766845
TBC1D25	0.963378	0.671565
TBC1D24	0.941131	0.685375
TBC1D17	0.974053	0.741558
TBC1D13	0.971201	0.662783
TBC1D10B	0.955207	0.698996
TBC1D10A	0.945575	0.681559
TAX1BP3	0.96152	0.795687
TAS1R3	0.933673	0.870804
TARDBP	0.870968	0.610493
TAOK3	0.93502	0.717025
TAOK2	0.937423	0.628228
TAOK1	0.959007	0.618544
TANGO2	0.987989	0.672352
TANC1	0.956811	0.694055
TAGAP	0.926553	0.707614
TAF9	0.923211	0.6845
TAF6L	0.910604	0.61853
TAF5L	0.94804	0.649389
TAF4	0.982704	0.773756
TAF3	0.979055	0.778668
TAF1C	0.950984	0.734935
TAF1A	0.938596	0.79174
TAF11	0.932978	0.630275
TAF1	0.925259	0.737047
TADA2A	0.971355	0.716864
TAB1	0.925857	0.645588
SZRD1	0.950465	0.660662
SYS1	0.982499	0.791414
SYNRG	0.968179	0.679112
SYNPO	0.973537	0.787386
SYNGR3	0.807737	0.656091
SYNDIG1L	0.896872	0.651998
SYNCRIP	0.856282	0.683371
SYMPK	0.935084	0.660162
SYF2	0.864487	0.795999
SYCP2	0.884571	0.744221
SYCE2	0.895529	0.649634
SYBU	0.924692	0.624733
SVEP1	0.891343	0.651797
SV2A	0.96642	0.759382
SUZ12	0.907379	0.667183
SUSD6	0.967598	0.692278
SURF6	0.93398	0.660768
SUPT7L	0.903437	0.673333
SUPT6H	0.917985	0.768355
SUPT5H	0.982361	0.808752
SUPT4H1	0.941702	0.777658
SUPT16H	0.988721	0.729686
SULF1	0.835854	0.75738
SUGT1	0.897305	0.619967
SUGP1	0.90892	0.694994
STX5	0.978618	0.691674
STX3	0.897852	0.684673
STX1A	0.954326	0.779963
STX18	0.981451	0.606213
STX12	0.825467	0.630588
STRN4	0.988251	0.678674
STRN3	0.973732	0.800532
STRC	0.951881	0.631391
STKLD1	0.911414	0.802018
STK35	0.986772	0.690143
STK19	0.979812	0.650599
STK10	0.992527	0.720033
STIP1	0.953439	0.715337
STBD1	0.924144	0.84581
STARD7	0.982509	0.638206
STARD3	0.920771	0.679439
STAMBP	0.961464	0.668837
STAG1	0.824061	0.656752
ST8SIA6	0.939994	0.775543
ST8SIA2	0.842094	0.839756
ST7L	0.828292	0.626826
SSU72	0.981902	0.628084
SSSCA1	0.9772	0.708862
SSH2	0.837396	0.861546
SSFA2	0.904358	0.829219
SSBP1	0.984786	0.698998
SS18L1	0.984921	0.651537
SRXN1	0.832497	0.667759
SRRM2	0.968289	0.624792
SRRD	0.958715	0.678024
SRPRB	0.979365	0.782826
SRPRA	0.823752	0.686054
SRPK3	0.948606	0.679758
SRP68	0.990092	0.739448
SRP54	0.966744	0.736676
SRM	0.934142	0.60329
SRF	0.985201	0.691299
SRCAP	0.96341	0.684795
SQSTM1	0.871464	0.861285
SPX	0.897851	0.681799
SPTLC1	0.960231	0.728015
SPTAN1	0.948589	0.710805
SPSB3	0.951925	0.673151
SPSB2	0.956922	0.66884
SPSB1	0.953513	0.849144
SPRYD3	0.981019	0.622512
SPRY4	0.892044	0.637381
SPRTN	0.911721	0.740653
SPRN	0.983445	0.712225
SPRED2	0.99307	0.733524
SPON2	0.973683	0.799106
SPHK1	0.918439	0.605825
SPEN	0.978823	0.697942
SPDL1	0.90346	0.732506
SPATC1	0.92109	0.696995
SPATA6L	0.923651	0.653422
SPATA13	0.892615	0.643138
SPAG17	0.893992	0.832786
SP9	0.960517	0.699575
SP2	0.910872	0.723971
SOX9	0.963469	0.75382
SOX17	0.915859	0.635865
SOX15	0.932116	0.659939
SOWAHC	0.825673	0.85119
SOS2	0.97345	0.638245
SON	0.802564	0.624532
SOCS4	0.892792	0.630475
SOCS3	0.813226	0.958182
SNX8	0.917417	0.74594
SNX6	0.975788	0.786856
SNX30	0.925924	0.718508
SNX3	0.952831	0.681002
SNX27	0.978988	0.657079
SNX18	0.960155	0.773446
SNX15	0.914297	0.643789
SNX12	0.975267	0.769822
SNX11	0.951788	0.863708
SNW1	0.946402	0.776479
SNRPD1	0.862639	0.669699
SNRPC	0.989803	0.642566
SNRPB2	0.975251	0.729898
SNRNP70	0.914308	0.653358
SNRNP40	0.978155	0.77607
SNRNP35	0.940235	0.618205
SNRNP200	0.894591	0.762942
SNIP1	0.921118	0.76891
SND1	0.843469	0.74265
SNAPC4	0.933406	0.642124
SNAPC3	0.981958	0.629095
SNAPC2	0.953641	0.714773
SNAI2	0.878789	0.80483
SMURF1	0.967148	0.776355
SMUG1	0.955089	0.673665
SMTN	0.96995	0.718924
SMPD5	0.919968	0.784104
SMPD3	0.872949	0.787781
SMPD1	0.881199	0.610622
SMOX	0.910602	0.905101
SMNDC1	0.816864	0.76057
SMN1	0.922867	0.660805
SMIM7	0.992521	0.75263
SMIM5	0.841189	0.666578
SMIM2	0.801953	0.721202
SMIM10L1	0.964896	0.746411
SMG9	0.962951	0.755418
SMG8	0.946908	0.684442
SMG7	0.894129	0.604118
SMG6	0.991195	0.735304
SMG5	0.965541	0.66913
SMCR8	0.978166	0.746372
SMC3	0.884793	0.668006
SMARCE1	0.992593	0.694416
SMARCD2	0.990695	0.632057
SMARCAD1	0.896059	0.815057
SMARCA5	0.957932	0.73521
SMAGP	0.934739	0.660445
SMAD7	0.935429	0.772221
SMAD1	0.996221	0.713305
SLX4	0.911927	0.626864
SLU7	0.888424	0.788744
SLTM	0.821192	0.662458
SLIT3	0.942865	0.69931
SLIRP	0.908246	0.663608
SLCO4A1	0.873116	0.885981
SLC9A8	0.969012	0.707605
SLC9A6	0.827006	0.776139
SLC8B1	0.956201	0.671157
SLC8A2	0.830543	0.850508
SLC7A7	0.962175	0.713696
SLC7A6OS	0.930168	0.665475
SLC7A1	0.974998	0.63236
SLC6A17	0.968968	0.739068
SLC4A3	0.950297	0.641577
SLC4A2	0.886955	0.642547
SLC4A1AP	0.850548	0.632965
SLC39A6	0.945208	0.746583
SLC38A7	0.980318	0.645413
SLC36A1	0.897792	0.697789
SLC35E4	0.988124	0.760122
SLC35B1	0.889376	0.666821
SLC35A4	0.948337	0.758747
SLC34A3	0.861858	0.734876
SLC33A1	0.825142	0.666853
SLC31A2	0.921902	0.767432
SLC30A1	0.914571	0.747588
SLC2A5	0.872521	0.914029
SLC2A12	0.873489	0.902646
SLC27A3	0.9394	0.745386
SLC25A47	0.851329	0.627764
SLC25A44	0.898552	0.775229
SLC25A39	0.973171	0.662953
SLC25A38	0.842599	0.669891
SLC25A32	0.830357	0.702999
SLC25A25	0.975909	0.745996
SLC25A22	0.953528	0.668794
SLC25A16	0.931499	0.667464
SLC22A23	0.898123	0.664554
SLC1A1	0.927557	0.844331
SLC17A9	0.873402	0.618877
SLC16A6	0.977608	0.744338
SLC16A1	0.807525	0.764527
SLAIN2	0.987725	0.656996
SLA-3	0.808517	0.749879
SKOR1	0.934357	0.626211
SKI	0.89161	0.709627
SKA3	0.894572	0.688274
SIRT7	0.902689	0.679936
SIRT6	0.963243	0.792513
SIRT1	0.920021	0.761824
SIPA1L3	0.962643	0.686049
SIN3B	0.993004	0.714999
SIKE1	0.859022	0.63957
SIK3	0.920466	0.785104
SIK1	0.926117	0.894369
SHROOM1	0.895139	0.635651
SHQ1	0.957762	0.68063
SHPK	0.977778	0.622983
SHF	0.960482	0.845622
SHARPIN	0.935324	0.666606
SH3RF1	0.914198	0.887384
SH3D21	0.917706	0.882536
SH3BP4	0.9769	0.76113
SH2D3C	0.976781	0.728852
SGPL1	0.955248	0.70648
SGF29	0.98241	0.75081
SGCB	0.971926	0.63899
SFR1	0.92313	0.841674
SFPQ	0.979075	0.812675
SF3B6	0.984962	0.729411
SF3B4	0.91061	0.715206
SF3B3	0.834607	0.748954
SF3A3	0.88548	0.622783
SF3A2	0.990121	0.727118
SF3A1	0.910466	0.743397
SF1	0.972687	0.772306
SEZ6	0.838393	0.723184
SETX	0.951045	0.642054
SETDB2	0.958267	0.673287
SETD7	0.977747	0.680927
SETD2	0.953196	0.753756
SETD1B	0.980102	0.795392
SETD1A	0.898372	0.632545
SERTAD3	0.962687	0.738248
SERTAD1	0.892792	0.928676
SERP1	0.844233	0.841674
SENP5	0.96706	0.614708
SENP1	0.866222	0.639969
SELRC1	0.92401	0.611478
SELENOS	0.803001	0.781581
SELENOK	0.93947	0.731048
SELENOF	0.950574	0.615747
SECISBP2	0.977551	0.630607
SEC61G	0.876679	0.663803
SEC61A1	0.892201	0.890023
SEC31A	0.945569	0.627402
SEC24C	0.946701	0.727298
SEC24B	0.949299	0.687595
SEC23IP	0.877964	0.70444
SEC23B	0.881252	0.718785
SEC13	0.986531	0.700414
SDR42E1	0.926639	0.853355
SDHAF2	0.952904	0.637228
SDF2	0.818674	0.805396
SDE2	0.953271	0.71043
SCX	0.94802	0.753098
SCUBE3	0.966557	0.711817
SCO2	0.933091	0.618345
SCNM1	0.938993	0.632661
SCLT1	0.805914	0.737436
SCFD1	0.930379	0.670353
SCAPER	0.946197	0.603557
SCAMP2	0.875087	0.893984
SCAF8	0.87915	0.664345
SCAF1	0.9126	0.671775
SBSN	0.9355	0.600185
SART3	0.98977	0.734948
SART1	0.960512	0.669749
SARS2	0.96643	0.684033
SARNP	0.980913	0.691841
SAR1B	0.960138	0.636237
SAP30BP	0.963126	0.740769
SAP30	0.983844	0.704389
SAP18	0.960892	0.640107
SALL1	0.936723	0.715102
SAFB2	0.98879	0.707586
SAFB	0.947482	0.666716
SACM1L	0.971762	0.744299
SAA3	0.910971	0.61303
S100A5	0.953331	0.600365
RWDD2B	0.914788	0.659811
RUVBL2	0.888189	0.626596
RUNDC1	0.933824	0.700446
RUFY1	0.980174	0.724704
RUBCNL	0.919707	0.826163
RUBCN	0.802531	0.639429
RTP4	0.864812	0.659119
RTL6	0.95467	0.639479
RTFDC1	0.989138	0.722953
RSPH9	0.874785	0.831374
RSL1D1	0.982022	0.699376
RRP9	0.984505	0.761235
RRP8	0.991326	0.744346
RRP1B	0.954983	0.672004
RRP15	0.980777	0.726444
RRP12	0.949996	0.606528
RRP1	0.96164	0.626501
RRNAD1	0.916985	0.659685
RREB1	0.984783	0.731352
RRAS	0.990277	0.696937
RRAGC	0.880856	0.680887
RPUSD4	0.989646	0.682261
RPUSD3	0.964172	0.646287
RPUSD2	0.968134	0.654526
RPS19BP1	0.943821	0.660184
RPRD2	0.910843	0.600351
RPRD1B	0.965439	0.752832
RPN1	0.971058	0.821682
RPL7L1	0.98368	0.759985
RPL26L1	0.932574	0.738739
RPF1	0.995769	0.671602
RPAP1	0.916882	0.685139
ROR1	0.965565	0.687058
RNPS1	0.987119	0.651974
RNF6	0.990396	0.744722
RNF40	0.985087	0.658839
RNF25	0.853875	0.718
RNF224	0.904552	0.836033
RNF222	0.857184	0.662269
RNF214	0.877898	0.613583
RNF20	0.822286	0.683346
RNF185	0.961331	0.828151
RNF182	0.917306	0.750325
RNF180	0.96461	0.69052
RNF168	0.92627	0.81911
RNF149	0.857607	0.701328
RNF146	0.944674	0.773102
RNF121	0.95926	0.66702
RNF115	0.939619	0.6732
RMDN3	0.967217	0.800286
RIPK4	0.852503	0.749264
RIPK1	0.954724	0.822112
RIOX1	0.955211	0.678461
RIOK1	0.898165	0.650192
RINL	0.806427	0.658074
RING1	0.971418	0.69584
RIN3	0.958703	0.668905
RIN1	0.860548	0.844064
RIMS4	0.926843	0.714833
RIMKLA	0.84772	0.604649
RILPL1	0.923499	0.636854
RIC8A	0.937566	0.632875
RHOU	0.981662	0.639312
RHOG	0.989745	0.676227
RHOC	0.966317	0.787169
RHOB	0.933023	0.87659
RGS7	0.826369	0.733845
RFX1	0.971508	0.710853
RFFL	0.895532	0.610506
RFC4	0.845271	0.638228
REXO4	0.973157	0.654319
REXO1	0.925347	0.628717
REV1	0.982798	0.710127
REPIN1	0.978044	0.60668
RELA	0.800078	0.701898
REEP1	0.88804	0.602757
RCOR1	0.960378	0.752436
RCL1	0.986634	0.60516
RCC1	0.975427	0.678825
RBX1	0.985184	0.70701
RBSN	0.941118	0.724837
RBPMS	0.969705	0.768854
RBMX2	0.882563	0.761856
RBM8A	0.899938	0.642614
RBM7	0.845821	0.71609
RBM6	0.958324	0.675858
RBM5	0.98992	0.695761
RBM4B	0.933662	0.850769
RBM48	0.903408	0.71878
RBM42	0.97453	0.669776
RBM4	0.993834	0.740736
RBM38	0.931726	0.653704
RBM34	0.986483	0.695959
RBM33	0.961653	0.660859
RBM24	0.801137	0.696808
RBM23	0.97393	0.82701
RBM22	0.984154	0.795652
RBM15B	0.955065	0.70872
RBM15	0.937704	0.630319
RBM14	0.99376	0.671451
RBM12B	0.973254	0.793768
RBM12	0.822082	0.824289
RBKS	0.974082	0.609106
RBFOX2	0.955307	0.68964
RBBP6	0.993682	0.652048
RBBP5	0.930491	0.635173
RASL11A	0.908346	0.758235
RASL10A	0.868233	0.628534
RASGRP4	0.921409	0.807999
RASGEF1B	0.896082	0.840985
RASD1	0.914624	0.814864
RASAL2	0.972374	0.602987
RASA1	0.967665	0.772287
RAPGEF2	0.959296	0.776782
RAP1A	0.962543	0.719778
RANBP3	0.906939	0.602293
RANBP10	0.955543	0.760718
RALA	0.949248	0.635184
RAI1	0.92856	0.644298
RAE1	0.917025	0.676789
RAD54L2	0.974742	0.699423
RAD50	0.815808	0.706774
RAD23B	0.887595	0.631058
RACGAP1	0.940678	0.64215
RABIF	0.968706	0.811135
RABGGTB	0.845164	0.734321
RAB8A	0.944412	0.692899
RAB7B	0.959948	0.788916
RAB5C	0.977521	0.673664
RAB5A	0.936659	0.661075
RAB3IL1	0.958653	0.761971
RAB3GAP1	0.82357	0.639223
RAB35	0.980113	0.796968
RAB33B	0.876873	0.605875
RAB2B	0.9314	0.749862
RAB22A	0.994142	0.650668
RAB21	0.816645	0.653904
RAB11FIP5	0.954674	0.607915
R3HCC1L	0.888669	0.784312
QTRT2	0.978674	0.622781
QRSL1	0.994525	0.642714
QRICH1	0.980637	0.727
PYM1	0.863028	0.677774
PYGO2	0.960842	0.664836
PXN	0.836239	0.710909
PXK	0.9188	0.688953
PWWP2B	0.967174	0.751481
PWP2	0.935439	0.612775
PUS1	0.968127	0.662217
PURA	0.984499	0.771732
PUM1	0.896327	0.665632
PUF60	0.989525	0.704174
PTRHD1	0.809135	0.677287
PTRH2	0.893394	0.621359
PTPN9	0.989777	0.678569
PTPN14	0.826059	0.671074
PTPN11	0.984026	0.724794
PTPA	0.975047	0.662398
PTGDR	0.801022	0.83826
PTEN	0.958681	0.639941
PTCD1	0.980394	0.70079
PTBP2	0.939917	0.752702
PTBP1	0.949655	0.740711
PSPN	0.812487	0.753721
PSORS1C2	0.884075	0.900547
PSMG1	0.976663	0.688935
PSMF1	0.993526	0.698893
PSME3	0.983348	0.744896
PSMD9	0.98907	0.672825
PSMD8	0.88824	0.690364
PSMD7	0.915184	0.645107
PSMD6	0.987726	0.724703
PSMD5	0.968289	0.660187
PSMD12	0.975561	0.709239
PSMC5	0.953557	0.749758
PSMC4	0.987916	0.654162
PSMC2	0.996043	0.699421
PSMB7	0.985334	0.671223
PSMA7	0.880772	0.619207
PSEN2	0.987117	0.632133
PSEN1	0.876905	0.602626
PSAP	0.805492	0.625879
PRR22	0.944592	0.850514
PRR18	0.867832	0.747231
PRR13	0.863124	0.739353
PRPS1	0.981487	0.603451
PRPH	0.953477	0.651391
PRPF8	0.894466	0.686651
PRPF6	0.976467	0.790365
PRPF4	0.985615	0.707065
PRPF38B	0.969739	0.756651
PRPF38A	0.898289	0.752661
PRPF3	0.876379	0.88326
PRPF19	0.982313	0.778755
PROSER2	0.927666	0.734088
PROSER1	0.912526	0.607996
PROKR2	0.91669	0.607988
PRNP	0.939932	0.741405
PRMT6	0.985553	0.667741
PRMT5	0.98927	0.718374
PRKAR1A	0.957511	0.697799
PRKAG3	0.873657	0.845401
PRKAB2	0.935705	0.640414
PRKAB1	0.950339	0.728924
PRICKLE1	0.954181	0.791033
PRELID3A	0.831426	0.661548
PREB	0.975759	0.668307
PRDM4	0.986786	0.623712
PRDM2	0.984195	0.655029
PRDM15	0.989895	0.690571
PRDM11	0.843599	0.705048
PRCD	0.883983	0.622889
PRCC	0.908513	0.645416
PRAM1	0.939294	0.737243
PQLC3	0.920005	0.6348
PPWD1	0.978923	0.753397
PPRC1	0.984118	0.664472
PPP6R1	0.914679	0.624749
PPP4R3A	0.979804	0.761837
PPP4R2	0.983069	0.694166
PPP4R1	0.877951	0.728826
PPP4C	0.900736	0.65223
PPP2R5C	0.956963	0.628738
PPP2R5B	0.974614	0.634409
PPP2R3C	0.932663	0.827914
PPP2R1A	0.991979	0.673318
PPP2CB	0.886423	0.79923
PPP2CA	0.971874	0.689475
PPP1R9B	0.983156	0.62179
PPP1R8	0.945952	0.742692
PPP1R7	0.991838	0.687755
PPP1R3F	0.941432	0.612099
PPP1R3C	0.892825	0.880635
PPP1R26	0.924671	0.636935
PPP1R14B	0.912872	0.633318
PPP1R13L	0.892114	0.740005
PPP1R13B	0.906953	0.672662
PPP1R11	0.933401	0.73176
PPP1R10	0.953203	0.725634
PPM1G	0.972127	0.602214
PPM1F	0.970786	0.603978
PPM1D	0.96492	0.734435
PPIL4	0.849342	0.669144
PPIL3	0.914383	0.755223
PPIL1	0.950838	0.798065
PPIH	0.936766	0.651899
PPIG	0.941657	0.712035
PPFIA1	0.973705	0.77777
PPCS	0.99095	0.654839
POP4	0.981312	0.764653
POMC	0.957275	0.636923
POM121C	0.925278	0.612056
POLR3K	0.966039	0.670122
POLR3D	0.975222	0.694571
POLR3C	0.964172	0.78944
POLR3B	0.974008	0.607341
POLR3A	0.954682	0.65987
POLR2L	0.916935	0.846953
POLR2K	0.943086	0.688848
POLR2D	0.926436	0.812999
POLR2C	0.984157	0.748617
POLR2A	0.955689	0.786792
POLR1B	0.978007	0.626296
POLR1A	0.997933	0.701214
POLL	0.919944	0.644523
POLDIP3	0.991708	0.663273
POLA2	0.973191	0.75259
POGK	0.979737	0.622136
POC5	0.803671	0.6711
PNPLA8	0.909248	0.761014
PNN	0.98763	0.746536
PMPCB	0.989782	0.605579
PML	0.857203	0.782707
PLXNA2	0.893102	0.814616
PLXNA1	0.912897	0.62882
PLSCR3	0.954545	0.74335
PLRG1	0.858088	0.684226
PLPP1	0.860914	0.685147
PLK2	0.908188	0.898085
PLEKHN1	0.857365	0.777717
PLEKHM2	0.961939	0.64747
PLEKHG5	0.972027	0.695794
PLEKHG2	0.995555	0.682535
PLEKHB1	0.812219	0.647618
PLEKHA6	0.887179	0.656782
PLEK2	0.973249	0.754659
PLEC	0.981918	0.655094
PLAGL2	0.898081	0.725288
PLA2G4A	0.807392	0.732433
PLA2G16	0.943892	0.655126
PKP3	0.930707	0.616645
PKN3	0.905405	0.676283
PKM	0.868262	0.67033
PITX2	0.97826	0.688608
PITX1	0.940499	0.607719
PITPNM2	0.948044	0.736852
PITPNC1	0.892628	0.801873
PISD	0.947884	0.664706
PIP5K1C	0.932146	0.681594
PIP4K2C	0.971086	0.698634
PIK3R4	0.975504	0.624936
PIGZ	0.853414	0.604317
PIGX	0.864152	0.60995
PIGW	0.919456	0.807033
PIGQ	0.862488	0.64261
PIGH	0.976331	0.75181
PIAS4	0.986946	0.701109
PI4KB	0.991166	0.651922
PHRF1	0.930454	0.729187
PHOX2A	0.887398	0.730903
PHLPP2	0.975368	0.659247
PHLDA1	0.869739	0.72513
PHKG2	0.981202	0.62032
PHF5A	0.84151	0.72168
PHF23	0.941759	0.670415
PHF21B	0.965029	0.604267
PHF2	0.990557	0.727702
PHF13	0.90405	0.623455
PHF12	0.987841	0.759538
PHAX	0.977843	0.609752
PHACTR2	0.909941	0.763691
PGS1	0.982215	0.777092
PGRMC2	0.818864	0.648283
PGM2L1	0.859513	0.72623
PGK1	0.868219	0.704104
PGGT1B	0.908194	0.828775
PGAM2	0.927591	0.720523
PFN1	0.923022	0.651422
PFKFB3	0.898912	0.741
PFKFB2	0.972607	0.654034
PFDN4	0.988793	0.669834
PFDN2	0.974101	0.689411
PFDN1	0.957728	0.766555
PEX16	0.981682	0.687212
PEX14	0.964471	0.73748
PEX12	0.972752	0.73649
PEX11G	0.965779	0.676723
PET100	0.952756	0.690357
PES1	0.994348	0.698452
PER3	0.872683	0.657512
PER2	0.904444	0.673309
PELP1	0.950743	0.716577
PEF1	0.991158	0.634806
PECAM1	0.858184	0.810081
PEA15	0.992996	0.698754
PDZD8	0.979398	0.651479
PDZD4	0.954922	0.657397
PDRG1	0.906517	0.616239
PDPK1	0.873235	0.739216
PDP1	0.830624	0.799696
PDLIM7	0.952029	0.748815
PDLIM5	0.830561	0.776818
PDLIM2	0.957761	0.864449
PDK4	0.854938	0.626116
PDIA2	0.936768	0.644871
PDE6G	0.87343	0.720916
PDE5A	0.973177	0.676873
PDE4A	0.938682	0.697035
PDE12	0.975918	0.748944
PDE11A	0.817527	0.638502
PDCL	0.988434	0.660561
PDCD6IP	0.926275	0.666828
PDCD2L	0.97564	0.647745
PCYT1A	0.992031	0.74461
PCSK7	0.88665	0.6238
PCMTD2	0.966245	0.665904
PCMT1	0.905643	0.725042
PCID2	0.988151	0.665457
PCGF1	0.940303	0.735788
PCBP4	0.870446	0.735753
PCBP3	0.970524	0.660454
PCBP1	0.965833	0.723304
PCBD2	0.891051	0.605232
PBRM1	0.929081	0.610021
PAXIP1	0.965174	0.758878
PAXBP1	0.909374	0.608337
PATZ1	0.963661	0.788037
PARVA	0.912938	0.760663
PARL	0.970617	0.658298
PARG	0.978141	0.793606
PARD3B	0.819393	0.872014
PAQR6	0.906744	0.615827
PAPOLG	0.808094	0.658768
PAPD5	0.959298	0.613531
PANK4	0.955227	0.617743
PANK2	0.909214	0.64468
PAM	0.812078	0.66827
PAIP1	0.997842	0.716123
PAFAH1B1	0.928811	0.725802
PAF1	0.834679	0.606329
PADI1	0.879864	0.641183
PABPN1	0.975314	0.785182
PABPC1L	0.804194	0.648777
PAAF1	0.987409	0.67017
P2RX2	0.930597	0.705561
OTX1	0.960797	0.690431
OTUD7B	0.896071	0.858236
OTUD5	0.985148	0.67588
OTUD4	0.950574	0.720578
OTUD3	0.980431	0.731502
OTUD1	0.81081	0.687037
OTUB1	0.990622	0.691848
OTOF	0.905705	0.704059
OSTF1	0.967862	0.767668
OSGIN1	0.820129	0.725497
OSER1	0.911877	0.875864
OSBPL7	0.874961	0.67981
OSBPL10	0.832252	0.603051
OS9	0.982272	0.765498
ORAI3	0.976479	0.719211
ORAI1	0.990292	0.667
OLR1	0.862719	0.667356
OGFOD1	0.923509	0.60303
OBSCN	0.91076	0.694907
OAS1	0.920196	0.626384
NYAP2	0.806732	0.768612
NXT1	0.87673	0.610857
NXF1	0.989417	0.664852
NVL	0.955239	0.666077
NUS1	0.847737	0.703766
NUPL2	0.987412	0.690058
NUP98	0.942716	0.66794
NUP88	0.947803	0.619444
NUP85	0.965977	0.775766
NUP62	0.983549	0.751096
NUP58	0.983376	0.664766
NUP50	0.969755	0.797155
NUP37	0.932654	0.60241
NUP214	0.990512	0.694315
NUP188	0.906638	0.702313
NUP160	0.898489	0.797983
NUP107	0.915067	0.778771
NUMB	0.959784	0.637053
NUFIP2	0.967472	0.716647
NUFIP1	0.917231	0.650554
NUDT7	0.945268	0.693694
NUDCD3	0.987039	0.738676
NTN4	0.896561	0.735286
NTN3	0.914659	0.832066
NTMT1	0.950759	0.626875
NT5DC4	0.880879	0.69835
NT5C1A	0.871846	0.641197
NSUN5	0.986754	0.741561
NSUN4	0.978156	0.679423
NSUN3	0.959498	0.676555
NSRP1	0.98396	0.741266
NSMAF	0.893553	0.615097
NSL1	0.941684	0.847732
NRIP1	0.848411	0.744703
NRG1	0.938474	0.852275
NRDE2	0.873718	0.613168
NRBP1	0.922899	0.843398
NRAS	0.973772	0.659725
NR2C2	0.982505	0.608857
NR1I3	0.935583	0.710284
NR1H2	0.859219	0.637801
NPTXR	0.953719	0.71545
NPRL2	0.934795	0.732608
NPR2	0.938027	0.766972
NPLOC4	0.939385	0.624548
NPL	0.867555	0.610414
NPFF	0.850471	0.816395
NPC2	0.947652	0.861057
NPAS2	0.886647	0.89612
NOV	0.861849	0.601385
NOP56	0.940709	0.693162
NOP53	0.933485	0.639433
NOP2	0.959076	0.646677
NOM1	0.979778	0.67799
NOLC1	0.991629	0.686771
NOL9	0.98892	0.661853
NOL7	0.87071	0.678072
NOL6	0.965873	0.600023
NOL12	0.926041	0.794075
NOL11	0.987948	0.725876
NOB1	0.978581	0.67753
NNAT	0.896542	0.648351
NMT1	0.962618	0.669437
NMNAT1	0.956781	0.721312
NME6	0.888837	0.622024
NMB	0.807515	0.737596
NLRP1	0.915316	0.68033
NLRC5	0.932749	0.69592
NLGN3	0.866188	0.736829
NKRF	0.986178	0.685118
NKPD1	0.917783	0.666835
NKIRAS2	0.866983	0.651772
NISCH	0.970617	0.650702
NIP7	0.95289	0.651864
NIFK	0.879124	0.620689
NHP2	0.933809	0.659131
NHLRC2	0.93725	0.62326
NHLH1	0.967506	0.794505
NGRN	0.989516	0.743356
NGLY1	0.952601	0.63794
NGEF	0.932769	0.76326
NGDN	0.919322	0.758245
NFYA	0.984983	0.715468
NFXL1	0.865067	0.775686
NFX1	0.935934	0.670555
NFRKB	0.981248	0.792505
NFKBIZ	0.821252	0.787555
NFKBIL1	0.961878	0.665976
NFKBIB	0.943131	0.652853
NFKB1	0.809762	0.602349
NFIC	0.98129	0.658179
NFATC2IP	0.991808	0.741509
NEXN	0.820602	0.63972
NEPRO	0.984781	0.620791
NEO1	0.970218	0.69693
NELFA	0.902281	0.653019
NEK8	0.95812	0.841219
NEGR1	0.845432	0.757743
NECAP2	0.986675	0.669584
NDUFV3	0.947711	0.631619
NDUFS4	0.970509	0.62715
NDUFB9	0.880658	0.605338
NDUFB11	0.931789	0.732582
NDUFAF7	0.931426	0.61766
NDUFA9	0.946258	0.635838
NDUFA6	0.956487	0.632514
NDUFA13	0.904887	0.631355
NDEL1	0.86914	0.721797
NCOR1	0.975559	0.662203
NCOA5	0.992641	0.701001
NCOA2	0.984827	0.646512
NCOA1	0.813759	0.648675
NCLN	0.981794	0.737196
NCKIPSD	0.920436	0.684479
NCK2	0.95729	0.675509
NCDN	0.993243	0.728826
NCBP3	0.918591	0.616564
NBL1	0.833018	0.81976
NAT9	0.893559	0.643086
NAT8L	0.862493	0.650587
NAT14	0.91464	0.673998
NAT10	0.982249	0.727693
NARFL	0.926177	0.672729
NAPG	0.971041	0.673915
NAPB	0.947058	0.667886
NAPA	0.952429	0.756756
NAF1	0.979754	0.613131
NABP2	0.967228	0.745748
NAA30	0.860494	0.671733
NAA25	0.900608	0.651004
NAA15	0.979933	0.6067
MYT1	0.986835	0.694639
MYO6	0.857582	0.821378
MYO1E	0.942662	0.81149
MYO1D	0.868035	0.801316
MYO1C	0.944773	0.661751
MYO18B	0.963361	0.688024
MYL6	0.93173	0.610286
MYH9	0.818795	0.730281
MYH10	0.992324	0.726385
MYD88	0.954883	0.696732
MYC	0.970835	0.719809
MYBPH	0.880549	0.723963
MYBBP1A	0.944982	0.707726
MYADM	0.890389	0.877732
MXRA7	0.97137	0.780017
MX2	0.913586	0.697083
MX1	0.915967	0.615695
MUS81	0.977428	0.604581
MUL1	0.951615	0.671793
MUC6	0.91165	0.780475
MTX1	0.92077	0.617107
MTSS1L	0.970005	0.608988
MTRR	0.991891	0.635689
MTO1	0.984355	0.666503
MTMR8	0.890545	0.65939
MTMR3	0.95448	0.619212
MTMR2	0.987511	0.633774
MTMR14	0.926714	0.657688
MTFR1	0.983095	0.611755
MTF2	0.919314	0.719723
MTF1	0.837873	0.607526
MTERF4	0.977111	0.62939
MTA3	0.885454	0.604067
MTA1	0.935519	0.676453
MSX1	0.934733	0.774265
MSL2	0.894973	0.668149
MSI1	0.896414	0.62132
MSANTD4	0.878258	0.668371
MSANTD2	0.961085	0.649371
MRPS33	0.943939	0.732141
MRPS31	0.982206	0.648413
MRPS30	0.960867	0.732906
MRPS28	0.919297	0.605599
MRPS27	0.991479	0.667337
MRPS2	0.923853	0.634833
MRPS18C	0.987661	0.733948
MRPS18B	0.907296	0.616892
MRPS18A	0.980227	0.774513
MRPS14	0.970596	0.635337
MRPS11	0.972522	0.624848
MRPS10	0.957016	0.821814
MRPL50	0.9721	0.740175
MRPL49	0.982837	0.643363
MRPL46	0.975547	0.683946
MRPL44	0.891448	0.653639
MRPL42	0.96858	0.789238
MRPL41	0.939456	0.601444
MRPL35	0.95624	0.720006
MRPL3	0.902982	0.631906
MRPL18	0.987766	0.681358
MRPL15	0.939674	0.650245
MRPL10	0.987923	0.731107
MRPL1	0.910852	0.666731
MRM3	0.982569	0.725747
MPST	0.966202	0.772528
MPRIP	0.9338	0.693623
MPP2	0.979463	0.721132
MPHOSPH10	0.964103	0.640523
MPDU1	0.969341	0.817606
MON1B	0.956826	0.700119
MON1A	0.944808	0.746069
MOCS3	0.865056	0.716779
MOB3A	0.965751	0.752137
MNT	0.988458	0.652399
MMP7	0.87926	0.704388
MMP25	0.921402	0.847713
MMP23B	0.931978	0.817093
MME	0.801285	0.64754
MMADHC	0.964841	0.633624
MLYCD	0.977901	0.636073
MLXIP	0.960259	0.658074
MLLT10	0.93218	0.713144
MLH1	0.940962	0.623113
MKRN2	0.893757	0.742469
MKRN1	0.933553	0.625718
MITD1	0.973868	0.679416
MIR339-1	0.925452	0.621348
MIR221	0.8361	0.605373
MIR212	0.935975	0.660405
MIER2	0.943678	0.674087
MIEF2	0.966141	0.692388
MIEF1	0.882869	0.739809
MIDN	0.86448	0.928569
MID2	0.930967	0.6064
MICU1	0.98884	0.762849
MICALL1	0.975592	0.658961
MICAL2	0.978873	0.741429
MICAL1	0.93578	0.712314
MIA	0.831835	0.648723
MGAT2	0.957025	0.751049
MGA	0.902019	0.675871
MFSD2A	0.88919	0.884793
MFSD12	0.892985	0.908147
MFSD1	0.823163	0.757353
MFN2	0.960466	0.694475
MFHAS1	0.987073	0.678123
MFGE8	0.87254	0.611748
MFAP3	0.80838	0.657345
MFAP1	0.967318	0.709821
MEX3D	0.832923	0.607588
MEX3C	0.962782	0.618913
MEX3B	0.929285	0.654975
METTL6	0.922288	0.669399
METTL5	0.957953	0.710856
METTL2A	0.938663	0.793556
METTL18	0.925497	0.808224
METTL16	0.988044	0.649563
METTL14	0.986765	0.72234
METRN	0.937991	0.747137
METAP2	0.975936	0.659758
METAP1	0.996076	0.700567
MET	0.947148	0.601744
MESDC2	0.849184	0.636793
MESDC1	0.963894	0.756203
MEPCE	0.989165	0.667637
MEF2D	0.882185	0.796964
MED8	0.98714	0.730275
MED7	0.971842	0.668836
MED6	0.95015	0.861293
MED27	0.990541	0.690009
MED26	0.91857	0.679285
MED20	0.910226	0.699306
MED18	0.919702	0.789047
MED15	0.961143	0.761615
MED13L	0.805967	0.671098
MED13	0.883902	0.693403
MED10	0.880505	0.729738
MED1	0.992036	0.710689
MDM2	0.897231	0.686726
MDK	0.809636	0.654905
MDGA1	0.981928	0.716874
MDC1	0.944962	0.628085
MCU	0.857666	0.808638
MCF2L	0.878927	0.70499
MC1R	0.848701	0.618418
MBLAC1	0.952511	0.679343
MBIP	0.966806	0.619217
MBD6	0.921177	0.63574
MBD4	0.971416	0.604342
MAVS	0.963321	0.607022
MARK2	0.980223	0.773958
MARCKS	0.900203	0.612759
MAPT	0.810893	0.804321
MAPKAPK2	0.990499	0.634698
MAPK8IP2	0.914741	0.671443
MAPK8	0.804382	0.697041
MAPK7	0.959683	0.714723
MAP7D1	0.983206	0.682475
MAP4K4	0.922793	0.700327
MAP4	0.991768	0.671309
MAP3K9	0.945761	0.702227
MAP3K20	0.910264	0.75904
MAP3K14	0.902186	0.820697
MAP2K7	0.975207	0.714817
MAP2K3	0.980675	0.704843
MAP2	0.890695	0.825798
MAP1S	0.954262	0.704724
MAP1B	0.943777	0.710566
MANEAL	0.970419	0.753079
MAN1A1	0.827353	0.735182
MAMLD1	0.940703	0.743012
MAML1	0.953544	0.802919
MAK16	0.981657	0.653529
MAIP1	0.890779	0.665033
MAGOHB	0.931292	0.696498
MAGOH	0.926328	0.705915
MAGI3	0.933634	0.698849
MAGEF1	0.927187	0.650545
MAFK	0.96661	0.698834
MAFG	0.969228	0.695877
MAFA	0.913593	0.73029
MAEA	0.987741	0.733251
MAD2L1BP	0.811976	0.719438
MAD1L1	0.97221	0.801138
MACROD2	0.813187	0.880618
MACF1	0.858964	0.613216
LZIC	0.810579	0.63033
LYSMD4	0.924259	0.602559
LYSMD2	0.864842	0.66316
LYSMD1	0.956452	0.640269
LYPLA2	0.944198	0.724019
LTV1	0.966798	0.628931
LTBP2	0.879043	0.726324
LSR	0.897379	0.873975
LSM14A	0.821375	0.620889
LSM11	0.989788	0.661704
LSM1	0.827482	0.664622
LSG1	0.990234	0.678582
LSAMP	0.831007	0.714707
LRRN3	0.865722	0.617807
LRRFIP2	0.978882	0.633642
LRRC8E	0.897156	0.82142
LRRC61	0.941302	0.73745
LRRC59	0.982655	0.758133
LRRC57	0.916581	0.641584
LRRC47	0.977767	0.704923
LRRC41	0.85582	0.608576
LRRC32	0.939085	0.790496
LRRC3	0.93176	0.628935
LRRC24	0.978736	0.660778
LRRC14	0.915187	0.651784
LRFN3	0.813786	0.700013
LRCH3	0.969918	0.727726
LPAR5	0.848279	0.677314
LOX	0.832387	0.758757
LONRF3	0.877025	0.745176
LOC733637	0.930178	0.759521
LOC397451	0.843569	0.610442
LOC396711	0.873627	0.665673
LOC396566	0.874799	0.776185
LOC110262111	0.888166	0.795655
LOC110262053	0.943243	0.833826
LOC110261978	0.929562	0.635002
LOC110261619	0.808929	0.722217
LOC110261489	0.833894	0.648297
LOC110261334	0.965713	0.608617
LOC110261288	0.882054	0.632352
LOC110261088	0.83821	0.686685
LOC110261066	0.882219	0.765957
LOC110261044	0.945941	0.670827
LOC110261021	0.848045	0.710489
LOC110260983	0.845262	0.651873
LOC110260981	0.899753	0.638686
LOC110260945	0.802671	0.767805
LOC110260918	0.844697	0.81147
LOC110260917	0.814988	0.742534
LOC110260900	0.811991	0.67086
LOC110260761	0.837873	0.707552
LOC110260665	0.89606	0.696523
LOC110260483	0.882596	0.624907
LOC110260418	0.802706	0.618447
LOC110260402	0.866365	0.705388
LOC110260208	0.828769	0.803524
LOC110260203	0.973763	0.693611
LOC110260091	0.944414	0.681626
LOC110260075	0.850982	0.661988
LOC110259966	0.864478	0.711062
LOC110259948	0.95649	0.709978
LOC110259899	0.857597	0.618253
LOC110259890	0.837568	0.75295
LOC110259832	0.812734	0.744782
LOC110259829	0.913511	0.655682
LOC110259490	0.870322	0.626331
LOC110259485	0.880428	0.679677
LOC110259342	0.845442	0.645237
LOC110259240	0.814142	0.709432
LOC110259220	0.929427	0.692404
LOC110259088	0.930826	0.771398
LOC110258620	0.891468	0.73048
LOC110258382	0.948454	0.665629
LOC110258368	0.846956	0.740729
LOC110258215	0.848853	0.627347
LOC110257824	0.948799	0.711895
LOC110257771	0.914102	0.811296
LOC110257720	0.833168	0.707447
LOC110257580	0.836657	0.729607
LOC110257470	0.808703	0.751662
LOC110257430	0.858917	0.720678
LOC110257429	0.860149	0.617469
LOC110257408	0.887533	0.751676
LOC110257395	0.844492	0.686461
LOC110257391	0.917314	0.603481
LOC110257334	0.88192	0.676791
LOC110257222	0.899083	0.619199
LOC110257186	0.927934	0.65643
LOC110256926	0.960838	0.762908
LOC110256840	0.955096	0.778526
LOC110256807	0.886183	0.609075
LOC110256649	0.937889	0.647481
LOC110256628	0.935411	0.763755
LOC110256518	0.84779	0.606189
LOC110256493	0.888963	0.738606
LOC110256395	0.812213	0.713005
LOC110256390	0.832742	0.809863
LOC110256147	0.969728	0.663694
LOC110256108	0.923245	0.777411
LOC110256025	0.88832	0.702414
LOC110255990	0.876444	0.649779
LOC110255985	0.846335	0.658983
LOC110255966	0.869804	0.712776
LOC110255935	0.98845	0.65362
LOC110255920	0.95168	0.748875
LOC110255861	0.846054	0.604841
LOC110255782	0.825387	0.804564
LOC110255649	0.951178	0.725436
LOC110255586	0.875604	0.671764
LOC110255560	0.95906	0.707619
LOC110255511	0.966334	0.695219
LOC110255347	0.871985	0.775971
LOC110255346	0.827247	0.642476
LOC110255313	0.826311	0.604735
LOC106510666	0.872688	0.63798
LOC106510642	0.925222	0.761767
LOC106510447	0.936773	0.771004
LOC106510075	0.808504	0.662636
LOC106509920	0.839565	0.672103
LOC106509733	0.968808	0.68047
LOC106509720	0.895707	0.614913
LOC106509317	0.875727	0.744045
LOC106509267	0.846236	0.632823
LOC106508962	0.892424	0.682629
LOC106508724	0.922337	0.663
LOC106508485	0.805587	0.67837
LOC106508289	0.862418	0.708257
LOC106508214	0.819248	0.869387
LOC106508089	0.966628	0.646421
LOC106507993	0.887084	0.60954
LOC106507969	0.856623	0.696537
LOC106507784	0.838583	0.818655
LOC106507672	0.968609	0.676342
LOC106507563	0.880272	0.665723
LOC106507324	0.802185	0.684608
LOC106506851	0.803451	0.769196
LOC106506534	0.928667	0.640585
LOC106505794	0.868631	0.71999
LOC106505443	0.919503	0.623126
LOC106504993	0.92541	0.603786
LOC106504796	0.87823	0.793197
LOC106504728	0.828489	0.814628
LOC102168159	0.855208	0.708047
LOC102168016	0.958339	0.620567
LOC102167454	0.948926	0.689706
LOC102167359	0.854165	0.708995
LOC102167294	0.80429	0.654723
LOC102167197	0.861255	0.676114
LOC102167132	0.926381	0.741273
LOC102167078	0.887273	0.720891
LOC102166539	0.939315	0.693367
LOC102166369	0.850221	0.693848
LOC102166306	0.906466	0.668053
LOC102165594	0.836324	0.847666
LOC102165279	0.977945	0.639508
LOC102164889	0.863475	0.66934
LOC102164814	0.860824	0.629854
LOC102164805	0.965575	0.791339
LOC102164659	0.851707	0.763963
LOC102164650	0.98668	0.677971
LOC102164640	0.934812	0.729628
LOC102164581	0.912468	0.687161
LOC102163283	0.898911	0.796558
LOC102163032	0.827197	0.878414
LOC102162815	0.859888	0.613916
LOC102162791	0.901326	0.616496
LOC102162486	0.992854	0.709874
LOC102162336	0.945707	0.706058
LOC102162193	0.823358	0.75074
LOC102161970	0.924517	0.756148
LOC102161637	0.935884	0.668388
LOC102161584	0.967326	0.623351
LOC102161353	0.923734	0.702408
LOC102161206	0.942399	0.699571
LOC102160708	0.823449	0.607056
LOC102160517	0.870001	0.747881
LOC102160340	0.974962	0.784893
LOC102159513	0.832577	0.602196
LOC102159152	0.838185	0.726614
LOC102158641	0.908535	0.614272
LOC102158199	0.963192	0.664011
LOC102158193	0.879333	0.688404
LOC102158040	0.909922	0.702051
LOC102157639	0.811895	0.645034
LOC102157493	0.962071	0.66676
LOC102157484	0.927836	0.66705
LOC102157424	0.972984	0.716011
LOC100739791	0.966852	0.72251
LOC100739663	0.882242	0.816113
LOC100739202	0.807387	0.717572
LOC100737817	0.980933	0.744919
LOC100737051	0.989625	0.670814
LOC100627967	0.977757	0.666901
LOC100627892	0.947716	0.8323
LOC100627868	0.915379	0.787662
LOC100627091	0.802	0.798372
LOC100626752	0.978874	0.652589
LOC100626247	0.893836	0.666524
LOC100626097	0.985522	0.698902
LOC100625088	0.923604	0.67617
LOC100624950	0.940024	0.719365
LOC100624785	0.965105	0.705285
LOC100624648	0.964916	0.784327
LOC100624218	0.916487	0.66003
LOC100624137	0.978522	0.739533
LOC100621844	0.884051	0.686008
LOC100621492	0.91289	0.610929
LOC100621388	0.945998	0.749596
LOC100620521	0.93814	0.738954
LOC100620498	0.977255	0.68998
LOC100526209	0.938123	0.640392
LOC100525750	0.839051	0.724884
LOC100525542	0.894191	0.762926
LOC100525140	0.978092	0.620447
LOC100525078	0.933777	0.633829
LOC100525027	0.980739	0.724265
LOC100524598	0.978764	0.725296
LOC100524378	0.87169	0.818797
LOC100523964	0.892693	0.675425
LOC100523557	0.8769	0.766781
LOC100523244	0.914531	0.769565
LOC100523131	0.937313	0.732027
LOC100522230	0.896572	0.687187
LOC100522143	0.924981	0.707257
LOC100521680	0.977933	0.682629
LOC100521659	0.811286	0.683686
LOC100521647	0.966674	0.605077
LOC100521600	0.955134	0.710814
LOC100521485	0.818112	0.608503
LOC100521239	0.934655	0.686304
LOC100521082	0.907173	0.688033
LOC100519082	0.891329	0.768897
LOC100518738	0.824927	0.778129
LOC100518456	0.809168	0.634557
LOC100517855	0.921561	0.609838
LOC100517712	0.944943	0.65213
LOC100517116	0.933247	0.624035
LOC100516852	0.886121	0.702763
LOC100516084	0.966493	0.764744
LOC100515824	0.825204	0.692391
LOC100515519	0.854151	0.810983
LOC100514494	0.965845	0.827784
LOC100513296	0.80514	0.87986
LOC100512341	0.987452	0.740557
LOC100511794	0.863474	0.824824
LOC100511639	0.858551	0.663143
LOC100511376	0.873536	0.651105
LOC100511352	0.872823	0.650135
LOC100511114	0.912811	0.756059
LOC100158040	0.989158	0.72731
LOC100157391	0.93292	0.614299
LOC100157002	0.890436	0.752134
LOC100154753	0.820294	0.705561
LOC100154423	0.964882	0.679151
LOC100154044	0.879962	0.655974
LOC100153150	0.932128	0.605799
LOC100152738	0.872859	0.69832
LOC100152619	0.85254	0.608028
LOC100151816	0.929487	0.878257
LMTK2	0.960356	0.702634
LMO7	0.88225	0.904753
LMNA	0.977929	0.720123
LLPH	0.968748	0.696919
LIX1	0.831866	0.770901
LITAF	0.887942	0.741606
LIPT2	0.936152	0.650051
LINGO2	0.92679	0.714759
LINGO1	0.857692	0.668447
LIN9	0.834069	0.922208
LIN7B	0.908727	0.756857
LIN54	0.916629	0.754476
LIN52	0.88084	0.715857
LIN37	0.911207	0.749966
LIMS1	0.927056	0.707837
LIMD1	0.916333	0.888725
LIG4	0.805479	0.702846
LHX3	0.811903	0.668453
LHX2	0.873631	0.620224
LHFPL4	0.908324	0.672981
LGALS7	0.839546	0.612145
LETMD1	0.935865	0.626179
LENG9	0.984823	0.708713
LENG8	0.932105	0.700661
LENG1	0.966903	0.800731
LEMD3	0.965257	0.796735
LEMD2	0.952107	0.667294
LDLR	0.991819	0.702543
LCMT2	0.93339	0.827311
LCAT	0.840557	0.692047
LBX1	0.978755	0.643007
LATS2	0.980262	0.802645
LAT	0.942537	0.804697
LASP1	0.975476	0.813636
LARP6	0.91765	0.610613
LARP4B	0.992311	0.700703
LARP4	0.866904	0.627505
LARP1B	0.971138	0.765008
LANCL2	0.980256	0.692925
LAMTOR3	0.915309	0.78273
LAMTOR1	0.898687	0.617847
LAMC1	0.917754	0.645907
LAMB1	0.99138	0.754871
L3MBTL2	0.974607	0.663791
L1CAM	0.992586	0.679789
KTI12	0.969097	0.749784
KRTCAP3	0.828045	0.884178
KRT7	0.930147	0.86388
KRT6A	0.968864	0.752684
KRT10	0.916505	0.689941
KRR1	0.90253	0.651227
KRI1	0.993885	0.667984
KRBA1	0.97708	0.734492
KPNB1	0.937107	0.670468
KMT2D	0.980052	0.685744
KMT2C	0.816666	0.753364
KMT2B	0.949962	0.656355
KMT2A	0.850919	0.676497
KLHL42	0.957487	0.62933
KLHL40	0.835526	0.75179
KLHL25	0.928827	0.703227
KLHL21	0.871491	0.759194
KLHL20	0.977033	0.71116
KLHL18	0.982529	0.719862
KLHL11	0.988776	0.725274
KLF6	0.85936	0.814405
KLC1	0.963856	0.693134
KLB	0.910032	0.729409
KIRREL	0.914437	0.68683
KIN	0.846551	0.759963
KIF1BP	0.940006	0.781133
KIF1B	0.905394	0.673928
KIF13A	0.857925	0.719948
KIAA1549L	0.89531	0.788546
KIAA1211	0.984703	0.671216
KIAA1143	0.822074	0.680408
KIAA1109	0.945906	0.626747
KIAA0907	0.954335	0.698654
KIAA0754	0.951143	0.674716
KIAA0355	0.917945	0.643937
KHSRP	0.954635	0.648975
KDM6B	0.949256	0.638153
KDM5C	0.961111	0.732311
KDM5A	0.933586	0.734977
KDM3B	0.919366	0.652111
KCTD7	0.973894	0.7755
KCTD5	0.889054	0.836126
KCTD1	0.973593	0.726612
KCNK5	0.975919	0.741655
KCNJ12	0.837225	0.707498
KCND2	0.923255	0.679451
KCNC4	0.941557	0.689987
KCNAB3	0.926063	0.759951
KBTBD8	0.897237	0.819883
KAT7	0.948699	0.722396
KAT6A	0.959541	0.6541
KAT5	0.949566	0.714944
KANSL3	0.989002	0.643857
KANSL2	0.972792	0.638325
KANSL1	0.954782	0.797385
JUP	0.877565	0.762174
JUND	0.98367	0.763064
JRK	0.9795	0.771717
JPH3	0.982613	0.728512
JMJD6	0.946584	0.77517
JMJD4	0.942876	0.699558
JDP2	0.964199	0.743325
JCHAIN	0.802648	0.800613
JCAD	0.960769	0.702433
JAGN1	0.812047	0.679151
JADE2	0.987239	0.662952
JADE1	0.944588	0.881127
ITSN2	0.97682	0.62156
ITSN1	0.985251	0.724218
ITPRIPL1	0.8016	0.600417
ITPRIP	0.976822	0.782865
ITPR3	0.88598	0.681562
ITGB8	0.88147	0.839668
ITGB1	0.896707	0.614553
ITGAE	0.972715	0.658306
ITGA9	0.823694	0.656195
ITFG2	0.956569	0.818206
IST1	0.823863	0.630446
ISG20L2	0.862597	0.661723
ISG20	0.938435	0.656702
ISCA2	0.905371	0.68604
IRS2	0.906644	0.909056
IRF5	0.926492	0.665076
IRF2BP2	0.903808	0.884305
IRF2BP1	0.933236	0.738047
IRAK1	0.961171	0.622962
IQSEC1	0.949599	0.614493
IQGAP1	0.92653	0.632589
IPPK	0.869367	0.672506
IPO9	0.875013	0.673003
IPO13	0.995509	0.713607
IPMK	0.943729	0.620966
IP6K3	0.973123	0.675911
INTS7	0.941766	0.865046
INTS6	0.859562	0.684139
INTS5	0.978257	0.648145
INTS2	0.953215	0.747636
INTS12	0.962812	0.719979
INSR	0.846264	0.735504
INPP5A	0.959197	0.771096
INPP4B	0.866876	0.854333
INO80E	0.963014	0.721436
INO80D	0.917925	0.772922
INHBB	0.928489	0.687686
INHBA	0.889663	0.612639
ING5	0.850439	0.711496
INCA1	0.872002	0.618418
INAFM2	0.944699	0.766533
IMP3	0.963722	0.661267
ILF3	0.926138	0.634765
IL4I1	0.965151	0.662351
IL34	0.838971	0.712316
IL20RA	0.87225	0.880886
IL1RAP	0.875572	0.676013
IL1R1	0.902041	0.709397
IL18	0.842107	0.715123
IL17RA	0.993557	0.733838
IL15RA	0.941325	0.604247
IL10RA	0.850528	0.691911
IKZF5	0.95855	0.647375
IKBKG	0.981608	0.717397
IGFN1	0.941131	0.641895
IFNAR1	0.875747	0.655303
IFITM3	0.883976	0.744619
IFITM1	0.87771	0.681874
IFIT1	0.951308	0.736506
IFFO2	0.851523	0.899339
IFFO1	0.948191	0.628833
IER5L	0.837503	0.750782
IER5	0.988068	0.68057
IER2	0.817058	0.827969
IDO1	0.894337	0.767701
ID4	0.866567	0.754497
ID1	0.916037	0.715245
ICOSLG	0.849669	0.648314
IBA57	0.975181	0.678796
HYOU1	0.804846	0.625896
HUWE1	0.948959	0.658153
HTR1B	0.807858	0.753515
HSPBP1	0.898282	0.643534
HSPBAP1	0.871649	0.645292
HSPB8	0.884064	0.88463
HSPA8	0.948648	0.76945
HSPA4L	0.958908	0.707386
HSPA12B	0.867131	0.602595
HSP70.2	0.901326	0.931871
HSD17B1	0.973175	0.665429
HRAS	0.946186	0.695695
HP	0.871753	0.682545
HOXD3	0.960709	0.630311
HOXD13	0.843305	0.730549
HOXC9	0.893889	0.652461
HOXB13	0.850923	0.643409
HOXA7	0.848931	0.813461
HOXA3	0.936669	0.614733
HNRNPUL1	0.890126	0.603547
HNRNPU	0.931448	0.72713
HNRNPR	0.821302	0.797907
HNRNPM	0.961218	0.730126
HNRNPH3	0.890298	0.634764
HNRNPH2	0.854642	0.657067
HNRNPH1	0.918551	0.634771
HNRNPF	0.93945	0.606786
HNRNPC	0.960048	0.69857
HNRNPA0	0.940124	0.765693
HNF1A	0.938625	0.613121
HMOX1	0.871578	0.835981
HMG20A	0.978493	0.690817
HMCN1	0.844005	0.720613
HM13	0.90274	0.636402
HIP1	0.98114	0.646937
HINT3	0.962607	0.814239
HIF1AN	0.96427	0.827117
HIC2	0.941757	0.766916
HIC1	0.975203	0.695201
HHEX	0.953638	0.814239
[truncated: 986 more rows]

## Sheet: Table S5
Table S5 Hub genes in the blue module (si-RIOK2+DON)
GeneID	Module membership	Gene significance
ZZZ3	0.92329	0.824527
ZZEF1	0.962241	0.872827
ZYX	0.897313	0.760391
ZXDC	0.989538	0.870184
ZWILCH	0.910035	0.605128
ZUFSP	0.918655	0.85398
ZSWIM8	0.979019	0.83572
ZSWIM6	0.86399	0.743413
ZSWIM4	0.919685	0.614452
ZSWIM3	0.972501	0.788761
ZSCAN29	0.90637	0.813091
ZSCAN25	0.966034	0.798721
ZSCAN20	0.906035	0.74397
ZSCAN2	0.805468	0.670783
ZRSR2	0.823171	0.760442
ZRANB1	0.984156	0.882063
ZPR1	0.939455	0.879784
ZNRF2	0.947293	0.723292
ZNHIT6	0.940412	0.879313
ZNHIT3	0.968492	0.837897
ZNHIT2	0.921782	0.825996
ZNF853	0.82166	0.780554
ZNF827	0.93958	0.912966
ZNF821	0.953429	0.833782
ZNF800	0.837159	0.723651
ZNF79	0.9105	0.70851
ZNF787	0.98739	0.862533
ZNF786	0.950532	0.76005
ZNF783	0.933006	0.796297
ZNF777	0.939531	0.794089
ZNF774	0.936964	0.835807
ZNF768	0.972247	0.841623
ZNF764	0.86736	0.674861
ZNF75D	0.976403	0.836287
ZNF750	0.833121	0.665207
ZNF746	0.991318	0.881837
ZNF74	0.970055	0.849495
ZNF710	0.963566	0.777017
ZNF706	0.867085	0.72427
ZNF703	0.986317	0.880412
ZNF7	0.810783	0.641715
ZNF691	0.987968	0.857597
ZNF689	0.900634	0.800227
ZNF687	0.960123	0.811669
ZNF672	0.931211	0.870758
ZNF668	0.985773	0.824557
ZNF667	0.826033	0.637282
ZNF664	0.919672	0.768744
ZNF655	0.958628	0.884525
ZNF653	0.91549	0.759629
ZNF646	0.971524	0.803545
ZNF644	0.923029	0.845919
ZNF643	0.876595	0.880774
ZNF639	0.851915	0.817891
ZNF629	0.832452	0.60735
ZNF628	0.871616	0.727554
ZNF624	0.824539	0.696275
ZNF623	0.946528	0.859211
ZNF622	0.836286	0.812912
ZNF598	0.987989	0.883652
ZNF597	0.836529	0.777879
ZNF593	0.957958	0.852173
ZNF592	0.986198	0.880954
ZNF581	0.881461	0.750057
ZNF579	0.931279	0.782877
ZNF576	0.81659	0.687205
ZNF574	0.952157	0.785029
ZNF554	0.918178	0.879612
ZNF532	0.847219	0.70133
ZNF526	0.874148	0.7763
ZNF518B	0.918529	0.834918
ZNF518A	0.85436	0.645238
ZNF512B	0.8518	0.659151
ZNF503	0.906793	0.81698
ZNF496	0.963292	0.766066
ZNF488	0.863386	0.743478
ZNF48	0.951645	0.787625
ZNF473	0.874537	0.764542
ZNF470	0.864951	0.683424
ZNF469	0.976918	0.841269
ZNF462	0.901955	0.819191
ZNF451	0.955145	0.94015
ZNF446	0.835938	0.647366
ZNF445	0.973351	0.803003
ZNF444	0.877256	0.732665
ZNF414	0.93017	0.751064
ZNF410	0.973055	0.75949
ZNF41	0.83249	0.702705
ZNF408	0.923468	0.750532
ZNF407	0.933109	0.837236
ZNF395	0.916769	0.823959
ZNF384	0.894625	0.806374
ZNF365	0.862767	0.731469
ZNF346	0.875099	0.795557
ZNF34	0.848648	0.758099
ZNF335	0.968771	0.84989
ZNF319	0.828713	0.762095
ZNF318	0.941053	0.913011
ZNF317	0.824569	0.781616
ZNF316	0.965819	0.787236
ZNF3	0.90979	0.727637
ZNF296	0.840587	0.809084
ZNF282	0.977018	0.814017
ZNF281	0.912492	0.83029
ZNF280C	0.864825	0.742018
ZNF276	0.94742	0.785401
ZNF263	0.93094	0.842433
ZNF24	0.913166	0.851347
ZNF239	0.900747	0.744902
ZNF236	0.973381	0.838443
ZNF22	0.899624	0.830942
ZNF219	0.838169	0.705616
ZNF212	0.928511	0.792464
ZNF207	0.843265	0.709089
ZNF205	0.887591	0.727844
ZNF202	0.980727	0.915439
ZNF2	0.934413	0.736049
ZNF182	0.862336	0.799649
ZNF18	0.979646	0.811764
ZNF174	0.812612	0.709364
ZNF148	0.926974	0.844749
ZNF143	0.925337	0.811105
ZNF142	0.968553	0.83887
ZNF133	0.955883	0.737929
ZNF131	0.896818	0.828202
ZNF106	0.920051	0.750047
ZMYND8	0.864611	0.756854
ZMYND19	0.97556	0.88936
ZMYND11	0.83064	0.761905
ZMYM5	0.935124	0.867872
ZMYM4	0.878346	0.710604
ZMYM2	0.929725	0.676931
ZMYM1	0.950696	0.715802
ZMIZ1	0.906544	0.608918
ZMAT3	0.895643	0.751872
ZMAT2	0.935886	0.774861
ZKSCAN5	0.916922	0.72562
ZIC2	0.81777	0.748596
ZHX2	0.971459	0.920939
ZGPAT	0.905989	0.728357
ZFYVE27	0.979944	0.820324
ZFYVE26	0.893406	0.723055
ZFR	0.844505	0.743157
ZFPL1	0.800409	0.888062
ZFP91	0.844945	0.768346
ZFP64	0.866957	0.855607
ZFP36L1	0.875352	0.637576
ZFP1	0.919346	0.782067
ZFHX2	0.951093	0.87734
ZFC3H1	0.957306	0.84126
ZFAND3	0.894804	0.897267
ZFAND2A	0.966365	0.764905
ZFAND1	0.867044	0.778857
ZDHHC3	0.800974	0.697803
ZDHHC2	0.836848	0.758513
ZDHHC18	0.949145	0.831964
ZCCHC9	0.962022	0.812661
ZCCHC8	0.823987	0.741985
ZCCHC4	0.839904	0.788309
ZCCHC3	0.970574	0.81054
ZCCHC2	0.974071	0.920419
ZCCHC14	0.976271	0.846712
ZCCHC11	0.961346	0.876515
ZCCHC10	0.867478	0.778332
ZC3HC1	0.987147	0.832844
ZC3HAV1L	0.808975	0.644997
ZC3H8	0.911457	0.801896
ZC3H7B	0.940559	0.729423
ZC3H7A	0.820493	0.740445
ZC3H4	0.97011	0.772614
ZC3H3	0.932367	0.79076
ZC3H18	0.975155	0.817669
ZC3H15	0.982532	0.868954
ZC3H14	0.979591	0.842703
ZC3H13	0.940134	0.810257
ZBTB9	0.918595	0.80246
ZBTB7C	0.834894	0.770856
ZBTB7A	0.847998	0.669795
ZBTB6	0.826132	0.733725
ZBTB49	0.984097	0.853441
ZBTB48	0.927919	0.788237
ZBTB47	0.848424	0.660512
ZBTB46	0.859316	0.752125
ZBTB45	0.819383	0.717028
ZBTB42	0.833511	0.689519
ZBTB40	0.848265	0.755807
ZBTB4	0.962593	0.812497
ZBTB39	0.971685	0.86357
ZBTB33	0.878553	0.833975
ZBTB32	0.866167	0.698434
ZBTB3	0.872638	0.653972
ZBTB24	0.888611	0.800537
ZBTB22	0.829208	0.622962
ZBTB2	0.977496	0.85482
ZBTB18	0.967651	0.797262
ZBTB17	0.969394	0.801689
ZBTB14	0.96133	0.855396
ZBTB10	0.900986	0.858767
ZBTB1	0.851875	0.60631
ZBED6CL	0.922287	0.754439
ZBED5	0.96108	0.865428
ZBED4	0.940983	0.792103
ZBED1	0.937822	0.858955
ZACN	0.893582	0.632868
YY1	0.987749	0.91028
YWHAH	0.955324	0.810372
YWHAG	0.908145	0.756066
YWHAB	0.925968	0.787786
YTHDF3	0.848689	0.738979
YTHDF1	0.975617	0.8603
YRDC	0.980788	0.86522
YME1L1	0.871517	0.637931
YLPM1	0.879788	0.726861
YKT6	0.981479	0.916163
YIPF2	0.835823	0.783119
YIF1B	0.927	0.83002
YIF1A	0.83486	0.790338
YEATS2	0.914273	0.758478
YBX2	0.92563	0.728834
YARS2	0.930547	0.822411
YAE1D1	0.912385	0.765631
XRN2	0.878383	0.765559
XPO7	0.878345	0.783648
XPO6	0.965305	0.831472
XPO5	0.922044	0.65996
XPO4	0.903038	0.770974
XKR8	0.95719	0.7706
XKR6	0.88541	0.762686
XAB2	0.990345	0.890983
WWP2	0.978846	0.765617
WWC3	0.974283	0.804136
WTAP	0.879948	0.871093
WT1	0.979943	0.925246
WSCD1	0.94268	0.851018
WRNIP1	0.819421	0.707273
WRAP53	0.968081	0.860245
WNT11	0.94751	0.869108
WNT10B	0.878671	0.793947
WNT1	0.829739	0.750541
WNK4	0.874397	0.761058
WNK3	0.848711	0.676475
WNK1	0.947854	0.796629
WIZ	0.981327	0.892029
WIPF3	0.873437	0.846411
WIPF2	0.959536	0.727187
WIPF1	0.989432	0.856395
WIF1	0.863752	0.8066
WEE1	0.864642	0.727316
WDTC1	0.977553	0.869314
WDSUB1	0.966125	0.782126
WDR91	0.951049	0.732085
WDR83OS	0.853646	0.767514
WDR83	0.871659	0.684408
WDR82	0.993184	0.851671
WDR77	0.937952	0.795357
WDR75	0.805681	0.72816
WDR74	0.978613	0.881658
WDR70	0.968396	0.824974
WDR5B	0.830656	0.606392
WDR55	0.848285	0.695735
WDR53	0.882377	0.650568
WDR5	0.949354	0.815677
WDR47	0.881899	0.903746
WDR46	0.964631	0.848147
WDR45B	0.973841	0.836734
WDR4	0.960844	0.817208
WDR37	0.980197	0.809419
WDR33	0.989708	0.868277
WDR3	0.948314	0.877787
WDR25	0.946029	0.782123
WDR24	0.929957	0.799566
WDR20	0.966396	0.774544
WDR18	0.883263	0.692258
WDR12	0.851781	0.810698
WDR11	0.930789	0.775744
WDR1	0.992998	0.852055
WDFY3	0.98039	0.825833
WDCP	0.908002	0.816622
WBP4	0.985255	0.878262
WBP11	0.896599	0.715949
WASHC5	0.840881	0.718148
WASHC1	0.914495	0.775204
WAS	0.91294	0.755241
WARS2	0.923187	0.718813
WARS	0.812679	0.721012
WAPL	0.983571	0.832292
VWDE	0.922104	0.770079
VTI1A	0.927675	0.954345
VTA1	0.857899	0.770405
VSIG10L	0.88616	0.91471
VRK3	0.821038	0.698442
VRK2	0.894897	0.919099
VPS72	0.970052	0.764669
VPS52	0.893491	0.76872
VPS50	0.830185	0.703127
VPS4A	0.93871	0.788087
VPS45	0.925462	0.782227
VPS41	0.803127	0.750172
VPS39	0.953025	0.758219
VPS35	0.963357	0.863552
VPS29	0.965979	0.739753
VPS25	0.989052	0.840118
VPS18	0.974897	0.851384
VPS16	0.839701	0.774821
VPS11	0.969057	0.868913
VOPP1	0.946081	0.865797
VIM	0.905004	0.863847
VHL	0.955741	0.753533
VGLL3	0.82593	0.624245
VGF	0.837776	0.701573
VEZF1	0.961298	0.838911
VDAC2	0.947579	0.773801
VCPKMT	0.946653	0.929926
VCP	0.868373	0.78814
VCL	0.962056	0.863212
VBP1	0.878714	0.725427
VAV2	0.896942	0.786314
VASP	0.955	0.788756
VASN	0.877812	0.666433
VARS	0.968056	0.852926
VAPA	0.996078	0.845813
VANGL1	0.953811	0.871076
VAMP3	0.827146	0.733939
VAC14	0.928452	0.812612
UVSSA	0.827951	0.82095
UVRAG	0.898801	0.867321
UTP6	0.993136	0.850449
UTP4	0.922624	0.755841
UTP23	0.965188	0.910194
UTP20	0.92062	0.815226
UTP18	0.990355	0.892965
UTP15	0.832971	0.816292
UTP14A	0.981863	0.88147
UST	0.811134	0.798507
USPL1	0.84781	0.797761
USP6NL	0.871563	0.798402
USP49	0.872838	0.606632
USP47	0.92622	0.873915
USP44	0.966509	0.899428
USP42	0.980186	0.840365
USP39	0.926095	0.824928
USP38	0.953904	0.836702
USP36	0.971291	0.878638
USP32	0.849223	0.614573
USP31	0.943386	0.731128
USP30	0.836063	0.788644
USP27X	0.973413	0.842118
USP24	0.963662	0.850198
USP22	0.907483	0.758288
USP18	0.896056	0.895086
USP13	0.902383	0.666346
USP11	0.834458	0.806857
USP10	0.969783	0.81497
USF1	0.969953	0.803622
USE1	0.883815	0.797759
USB1	0.921788	0.838325
UROD	0.945936	0.900394
URM1	0.945495	0.781854
URB2	0.988678	0.850257
URB1	0.988518	0.907312
UPRT	0.971868	0.864755
UPF3B	0.952143	0.8936
UPF3A	0.847113	0.738171
UPF2	0.854061	0.844389
UPF1	0.973874	0.863244
UOX	0.803387	0.884464
UNK	0.966959	0.80063
UNC50	0.925976	0.793828
UNC45A	0.812882	0.723207
UNC13D	0.910889	0.798819
UNC13A	0.885872	0.809695
UNC119B	0.978896	0.884361
UMPS	0.926095	0.751679
UMODL1	0.868047	0.843943
ULK3	0.886719	0.675478
UIMC1	0.982253	0.777182
UHRF2	0.96589	0.871116
UFSP1	0.871309	0.845471
UCN	0.849808	0.767753
UCK2	0.928379	0.953666
UCK1	0.831247	0.654305
UCHL5	0.949246	0.792918
UBXN7	0.954005	0.853608
UBTF	0.976995	0.794201
UBR4	0.895094	0.854154
UBR2	0.941992	0.774108
UBQLN1	0.801292	0.764076
UBP1	0.918768	0.766537
UBN2	0.887136	0.613278
UBN1	0.913776	0.923957
UBLCP1	0.961365	0.813231
UBL7	0.907421	0.767386
UBL3	0.981011	0.845622
UBIAD1	0.975333	0.840063
UBFD1	0.941403	0.796338
UBE4A	0.81135	0.727663
UBE3C	0.916551	0.920208
UBE2Z	0.983168	0.863389
UBE2V2	0.986348	0.868339
UBE2QL1	0.819114	0.953337
UBE2O	0.865019	0.671185
UBE2M	0.863441	0.756941
UBE2K	0.957379	0.754961
UBE2J2	0.955045	0.826678
UBE2J1	0.980895	0.813446
UBE2I	0.980719	0.835884
UBE2G2	0.87288	0.699903
UBE2G1	0.871204	0.764502
UBE2F	0.969096	0.87679
UBE2E2	0.934559	0.861152
UBE2D3	0.993337	0.829984
UBE2D2	0.981145	0.89347
UBE2D1	0.82028	0.764149
UBE2B	0.933826	0.803513
UBE2A	0.94953	0.782528
UBB	0.932712	0.768889
UBASH3B	0.97117	0.7896
UBAP2L	0.850769	0.683494
UBAP2	0.984836	0.801222
UBAP1	0.967026	0.80852
UBALD1	0.955848	0.811213
UBAC1	0.918891	0.836224
UBA1	0.991514	0.849461
U2SURP	0.984036	0.83853
U2AF2	0.894443	0.706399
U2AF1L4	0.985909	0.870619
U2AF1	0.944481	0.818585
TYW5	0.939106	0.802704
TYW1	0.923376	0.790713
TXNRD1	0.92948	0.652266
TXNL4A	0.976667	0.786233
TXNL1	0.883598	0.806641
TXNDC9	0.915232	0.810554
TXNDC11	0.895358	0.640785
TXLNG	0.948121	0.871241
TXLNA	0.93311	0.731601
TWISTNB	0.844256	0.722638
TWIST1	0.875847	0.731856
TVP23A	0.975194	0.832172
TUT1	0.981769	0.834121
TULP4	0.988478	0.888079
TULP2	0.880185	0.666208
TUBGCP5	0.838846	0.759413
TUBGCP4	0.951131	0.83067
TUBGCP3	0.950882	0.807511
TUBB6	0.919082	0.664214
TUBB2B	0.869204	0.750572
TUBB1	0.882556	0.661277
TTI1	0.906549	0.757033
TTC9	0.981835	0.847372
TTC5	0.899618	0.748001
TTC4	0.932213	0.885164
TTC39C	0.90329	0.732039
TTC31	0.880422	0.710264
TTC27	0.976473	0.90724
TTC19	0.984005	0.854816
TTC14	0.919265	0.75581
TTC1	0.965525	0.824623
TTBK2	0.926949	0.799029
TTBK1	0.893164	0.808483
TSTD2	0.842125	0.739727
TSSK4	0.927188	0.814325
TSSC4	0.93059	0.832327
TSR2	0.912879	0.723542
TSR1	0.980363	0.910841
TSPAN4	0.977067	0.816967
TSPAN12	0.859755	0.684373
TSC22D2	0.956104	0.839592
TSC1	0.987772	0.808106
TRUB2	0.932558	0.761143
TRRAP	0.975658	0.838958
TRPV2	0.832782	0.644027
TRPC4AP	0.838727	0.772775
TRMU	0.975809	0.839884
TRMT61B	0.982609	0.834731
TRMT61A	0.971541	0.857957
TRMT6	0.971514	0.859639
TRMT5	0.849228	0.741573
TRMT44	0.977933	0.862813
TRMT2A	0.971063	0.898916
TRMT12	0.97455	0.814794
TRMT10C	0.979681	0.866289
TRMT10B	0.944169	0.794741
TRMT10A	0.986016	0.827097
TRMO	0.907259	0.683567
TRIT1	0.950957	0.887687
TRIP4	0.88199	0.88679
TRIP12	0.837192	0.818154
TRIP11	0.960142	0.801893
TRIP10	0.970805	0.93197
TRIO	0.988086	0.848904
TRIML2	0.80355	0.622198
TRIM7	0.900061	0.817766
TRIM66	0.9747	0.933387
TRIM62	0.869331	0.790343
TRIM56	0.837237	0.715041
TRIM54	0.814144	0.716702
TRIM47	0.973498	0.917215
TRIM4	0.85079	0.826457
TRIM39	0.938691	0.830095
TRIM35	0.972923	0.941831
TRIM33	0.922537	0.824534
TRIM32	0.935252	0.824553
TRIM3	0.945834	0.836166
TRIM29	0.867731	0.81337
TRIM28	0.973981	0.859515
TRIM27	0.94266	0.879838
TRIM26	0.986631	0.851457
TRIM24	0.97891	0.893016
TRIM2	0.97863	0.874385
TRIM13	0.924126	0.733219
TRIM11	0.897092	0.857182
TRIB3	0.970163	0.892196
TRIAP1	0.94806	0.778772
TRDMT1	0.806788	0.654678
TRAPPC8	0.823346	0.781347
TRAPPC6B	0.904806	0.69893
TRAPPC3	0.941228	0.736585
TRAPPC2	0.811376	0.726709
TRAPPC13	0.915825	0.777114
TRAPPC12	0.994176	0.890639
TRAPPC10	0.886574	0.721907
TRAFD1	0.840789	0.770121
TRAF7	0.98181	0.802891
TRAF3IP2	0.945034	0.74876
TRAF3	0.971646	0.904448
TRAF2	0.967462	0.891274
TRADD	0.935516	0.880304
TPRN	0.899893	0.742036
TPP2	0.822511	0.733171
TPM3	0.942285	0.790505
TPGS1	0.845905	0.689621
TPD52L2	0.989873	0.829292
TP53RK	0.975499	0.831274
TP53INP2	0.817798	0.77901
TOX4	0.952794	0.850826
TOR4A	0.914629	0.683781
TOR1B	0.954407	0.70629
TOP3B	0.9813	0.817389
TOP3A	0.864273	0.71299
TOP1MT	0.963193	0.770696
TOMM70	0.902211	0.78843
TOMM40	0.915799	0.770794
TOM1L2	0.983054	0.914542
TOM1	0.970966	0.776834
TOLLIP	0.912146	0.728149
TOE1	0.852862	0.636655
TOB2	0.941592	0.857296
TNXB	0.939622	0.79968
TNS3	0.852347	0.731938
TNS2	0.864955	0.622177
TNRC6C	0.960121	0.792115
TNRC6A	0.952034	0.784592
TNRC18	0.853039	0.678354
TNPO3	0.969989	0.846212
TNPO1	0.922402	0.813246
TNNT1	0.967732	0.814161
TNIP2	0.869749	0.755943
TNFSF18	0.873566	0.801377
TNFSF10	0.868122	0.889312
TNFRSF12A	0.973014	0.782235
TMX2	0.909408	0.63102
TMUB2	0.963907	0.75882
TMSB4X	0.947642	0.68627
TMPPE	0.965392	0.773929
TMOD3	0.904802	0.776297
TMEM9B	0.985173	0.844529
TMEM95	0.852654	0.866894
TMEM88	0.938894	0.896631
TMEM87A	0.812287	0.664998
TMEM86B	0.873214	0.670449
TMEM79	0.897896	0.747511
TMEM69	0.879393	0.777852
TMEM65	0.94374	0.848055
TMEM64	0.88181	0.792235
TMEM63C	0.832053	0.627642
TMEM63A	0.981035	0.839966
TMEM59	0.871164	0.846819
TMEM42	0.867772	0.755475
TMEM39B	0.877457	0.772913
TMEM39A	0.844072	0.648988
TMEM38B	0.829541	0.622595
TMEM33	0.95943	0.764507
TMEM261	0.872657	0.824703
TMEM259	0.941496	0.721833
TMEM251	0.954052	0.735297
TMEM250	0.954705	0.853618
TMEM246	0.883222	0.780769
TMEM240	0.875193	0.803221
TMEM229B	0.802208	0.712312
TMEM222	0.970514	0.888111
TMEM216	0.938537	0.844364
TMEM214	0.963745	0.762113
TMEM210	0.957647	0.753202
TMEM208	0.915352	0.77051
TMEM206	0.966885	0.927653
TMEM201	0.967266	0.760944
TMEM200B	0.861112	0.846469
TMEM2	0.887184	0.925089
TMEM199	0.972961	0.802155
TMEM198	0.953908	0.83856
TMEM187	0.891965	0.896032
TMEM185B	0.960117	0.815086
TMEM185A	0.948072	0.783244
TMEM184C	0.973268	0.88089
TMEM184A	0.865871	0.706726
TMEM18	0.876938	0.693808
TMEM177	0.837726	0.732345
TMEM167B	0.8721	0.654384
TMEM151B	0.940806	0.905203
TMEM151A	0.975756	0.93908
TMEM150C	0.930417	0.80606
TMEM126B	0.961288	0.768531
TMEM126A	0.930259	0.79516
TMEM120B	0.956219	0.830406
TMEM115	0.973201	0.793195
TMEM11	0.967233	0.813345
TMEM109	0.986299	0.861697
TMEM104	0.977574	0.794592
TMED9	0.930073	0.73955
TMED5	0.888144	0.725774
TMCO3	0.846594	0.777065
TMCO1	0.848386	0.629668
TMCC2	0.976394	0.878474
TMC7	0.901302	0.836883
TMC5	0.919091	0.893193
TMA16	0.918944	0.847469
TM9SF4	0.965731	0.822231
TM6SF1	0.925862	0.9031
TLX3	0.949523	0.857635
TLX2	0.856112	0.7884
TLN1	0.898417	0.888209
TLK2	0.967139	0.854677
TLE4	0.863793	0.918359
TLE3	0.981068	0.808178
TLCD2	0.960505	0.759841
TLCD1	0.834819	0.674097
TKTL2	0.925359	0.891959
TJAP1	0.953705	0.780318
TIRAP	0.908309	0.785739
TIPRL	0.815465	0.743165
TIMP1	0.849204	0.964171
TIMMDC1	0.980846	0.889476
TIMM8B	0.825021	0.630479
TIMM8A	0.910517	0.882857
TIMM50	0.937868	0.78891
TIMM29	0.957392	0.875425
TIMM22	0.981801	0.842427
TIMM17A	0.960178	0.877475
TIMM10B	0.921176	0.925458
TIMM10	0.962627	0.829803
TIGD5	0.944105	0.868355
TIGD2	0.966515	0.797976
TIGAR	0.918512	0.848524
TICAM1	0.976458	0.785086
TIAM1	0.879673	0.8221
TIAL1	0.869836	0.685522
TIAF1	0.886922	0.828625
THUMPD3	0.966899	0.824609
THTPA	0.910945	0.825794
THSD1	0.956315	0.749101
THRAP3	0.968704	0.865243
THOC7	0.834385	0.697652
THOC6	0.904021	0.632993
THOC5	0.985213	0.824149
THOC2	0.81087	0.702879
THOC1	0.806131	0.627467
THNSL1	0.817756	0.9099
THG1L	0.984383	0.851747
THAP7	0.882006	0.755774
THAP12	0.905643	0.74024
THAP1	0.923006	0.741096
THADA	0.95942	0.804224
TGS1	0.915428	0.772558
TGIF2	0.961248	0.948594
TGFB1I1	0.859398	0.738478
TFPT	0.969515	0.830916
TFIP11	0.995068	0.838307
TFG	0.85441	0.730332
TFEB	0.950857	0.814292
TFE3	0.99398	0.874069
TFCP2L1	0.912279	0.682419
TFB2M	0.954459	0.935478
TFAP2A	0.864794	0.710455
TEX22	0.865261	0.697806
TEX14	0.84988	0.94367
TEX10	0.921653	0.820169
TET3	0.856091	0.622772
TESK1	0.831079	0.619046
TESC	0.862232	0.786873
TERT	0.843272	0.664703
TERF2IP	0.993759	0.839701
TERF2	0.967775	0.876829
TEPSIN	0.923069	0.750872
TEP1	0.820582	0.743005
TEFM	0.978943	0.866626
TEF	0.881873	0.857743
TEAD2	0.817543	0.864876
TEAD1	0.846556	0.625952
TDP2	0.94695	0.752874
TCP11	0.912479	0.923781
TCP1	0.935978	0.785997
TCOF1	0.874685	0.692457
TCHP	0.91523	0.773481
TCF3	0.904127	0.737689
TCF20	0.921015	0.87403
TCF12	0.8793	0.80862
TCERG1	0.964204	0.890726
TCEAL4	0.924459	0.850522
TBX2	0.853354	0.711975
TBX18	0.882469	0.884586
TBRG1	0.809192	0.886673
TBPL1	0.906016	0.824893
TBP	0.884385	0.849814
TBL3	0.939098	0.802454
TBCCD1	0.915104	0.772166
TBCC	0.978772	0.840706
TBCB	0.93455	0.815382
TBC1D5	0.88473	0.766017
TBC1D4	0.922707	0.781826
TBC1D25	0.963378	0.869456
TBC1D24	0.941131	0.760887
TBC1D23	0.835369	0.73151
TBC1D22B	0.86506	0.855869
TBC1D20	0.936436	0.883713
TBC1D2	0.97022	0.850363
TBC1D17	0.974053	0.850987
TBC1D13	0.971201	0.807683
TBC1D12	0.932655	0.865613
TBC1D10B	0.955207	0.785019
TBC1D10A	0.945575	0.770743
TAX1BP3	0.96152	0.747564
TATDN2	0.983488	0.885971
TAS1R3	0.933673	0.674729
TARS2	0.905581	0.728015
TARDBP	0.870968	0.623282
TARBP2	0.934884	0.806347
TAOK3	0.93502	0.7607
TAOK2	0.937423	0.769937
TAOK1	0.959007	0.871055
TANGO2	0.987989	0.879106
TANC1	0.956811	0.854356
TAGAP	0.926553	0.840796
TAF9	0.923211	0.766417
TAF6L	0.910604	0.750726
TAF6	0.864172	0.747918
TAF5L	0.94804	0.795409
TAF4B	0.897048	0.867196
TAF4	0.982704	0.830343
TAF3	0.979055	0.81396
TAF2	0.921335	0.773298
TAF1C	0.950984	0.776046
TAF1A	0.938596	0.686601
TAF12	0.916309	0.850293
TAF11	0.932978	0.757316
TAF1	0.925259	0.769418
TADA2B	0.849365	0.710191
TADA2A	0.971355	0.813174
TACO1	0.84443	0.713091
TAB3	0.837261	0.775046
TAB2	0.846769	0.839339
TAB1	0.925857	0.769467
SZRD1	0.950465	0.742301
SYT3	0.862337	0.771477
SYS1	0.982499	0.778695
SYNRG	0.968179	0.870096
SYNPO	0.973537	0.79413
SYNM	0.889404	0.673539
SYNJ1	0.915892	0.879818
SYNGR4	0.848586	0.839456
SYNDIG1L	0.896872	0.798994
SYNCRIP	0.856282	0.737489
SYMPK	0.935084	0.750627
SYF2	0.864487	0.683921
SYDE2	0.936793	0.872164
SYDE1	0.826337	0.825136
SYCP2	0.884571	0.700295
SYCE2	0.895529	0.84317
SYBU	0.924692	0.901924
SVEP1	0.891343	0.791557
SV2A	0.96642	0.823896
SUZ12	0.907379	0.66803
SUSD6	0.967598	0.775708
SURF6	0.93398	0.772559
SURF4	0.920874	0.818458
SUPV3L1	0.976474	0.861663
SUPT7L	0.903437	0.797234
SUPT6H	0.917985	0.796723
SUPT5H	0.982361	0.793824
SUPT4H1	0.941702	0.664593
SUPT16H	0.988721	0.812186
SULF2	0.861467	0.740553
SULF1	0.835854	0.621248
SUGT1	0.897305	0.840305
SUGP1	0.90892	0.818513
STYX	0.917291	0.80012
STXBP2	0.963103	0.856499
STX8	0.857325	0.792157
STX6	0.827878	0.85129
STX5	0.978618	0.829207
STX3	0.897852	0.678497
STX1A	0.954326	0.784271
STX18	0.981451	0.886636
STX12	0.825467	0.642132
[truncated: 3,761 more rows]

## Sheet: Table S6
Table S6 GO enrichment analysis of DEGs
[truncated: 2,812 more rows]

[truncated: 6 more sheets: Table S7, Table S8, Table S9, Table S10, Table S11, Table S12]
